# Supplementary material for: Dynamic Diversity of NLR Genes in Triticum and Mining of Promising NLR Alleles for Disease Resistance
Source: Curr Issues Mol Biol. 2021 Aug 17;43(2):965–77. doi: 10.3390/cimb43020069 (PMC8929112; doi:10.3390/cimb43020069)
Supplement: Supplementary file 1 [file cimb-43-00069-s001.zip]

Archive with 23 entries (22 files):
- Figure S8.pdf
- __MACOSX/
- __MACOSX/._Figure S8.pdf
- Figure S9.pdf
- __MACOSX/._Figure S9.pdf
- .DS_Store
- __MACOSX/._.DS_Store
- Suplementary Tables.xlsx
- __MACOSX/._Suplementary Tables.xlsx
- Figure S1.pdf
- __MACOSX/._Figure S1.pdf
- Figure S2.pdf
- __MACOSX/._Figure S2.pdf
- Figure S3.pdf
- __MACOSX/._Figure S3.pdf
- Figure S7.pdf
- __MACOSX/._Figure S7.pdf
- Figure S6.pdf
- __MACOSX/._Figure S6.pdf
- Figure S4.pdf
- __MACOSX/._Figure S4.pdf
- Figure S5.pdf
- __MACOSX/._Figure S5.pdf
