# Supplementary material for: Dynamic Diversity of NLR Genes in Triticum and Mining of Promising NLR Alleles for Disease Resistance
Source: Curr Issues Mol Biol. 2021 Aug 17;43(2):965–77. doi: 10.3390/cimb43020069 (PMC8929112; doi:10.3390/cimb43020069)
Supplement: Supplementary file 1 [file cimb-43-00069-s001.zip › Suplementary Tables.xlsx]

## Sheet: Table S1
Table S1 The information of 2,012 NLR genes identified from Chinese Spring genome.
Chromosome	Start	End	geneID	Domains	Function annotation
chr1A	1689351	1698842	TraesCS1A02G003100	NB-ARC,Rx_N,AAA_22,RuvB_N,AAA_14,HOOK,NTPase_1,ABC_tran,VPS28,AAA_16,ResIII	disease resistance protein (TIR-NBS-LRR class)
chr1A	2437843	2441540	TraesCS1A02G004000	NB-ARC,AAA_16,LRR_4,RuvB_N,AAA_22,LRR_8,AAA_14,AAA,NACHT,ABC_tran,TniB,Thymidylate_kin,ATPase_2,DUF815	NBS-LRR-like resistance protein
chr1A	2474575	2481205	TraesCS1A02G004100	NB-ARC,Rx_N,LRR_8,AAA_22,LRR_4,AAA_16,RuvB_N,AAA_14,ABC_tran,Zeta_toxin	Disease resistance protein (NBS-LRR class) family
chr1A	3614659	3618613	TraesCS1A02G006700	NB-ARC,NACHT,AAA_16,AAA_22,AAA_18,KAP_NTPase,PRK,AAA_13,Thymidylate_kin,AAA_24,ATP_bind_1	Disease resistance protein (TIR-NBS-LRR class) family
chr1A	4497200	4503419	TraesCS1A02G008100	NB-ARC,Rx_N,LRR_4,LRR_8,AAA_22,NACHT	Powdery mildew resistance protein
chr1A	4549622	4554906	TraesCS1A02G008300	NB-ARC,Rx_N,LRR_8,LRR_8,LRR_4,AAA_22,NACHT,AAA_16	Pm3-like disease resistance protein
chr1A	5501535	5507742	TraesCS1A02G009300	NB-ARC,Rx_N,LRR_4,LRR_8,NACHT,AAA_22	Pm3-like disease resistance protein
chr1A	5645211	5650510	TraesCS1A02G009400	NB-ARC,Rx_N,LRR_4,LRR_8,NACHT,AAA_16	Pm3-like disease resistance protein
chr1A	6007940	6012646	TraesCS1A02G009600	NB-ARC,LRR_8,LRR_8,LRR_4,LRR_4,LRR_1,NACHT	Pm3-like disease resistance protein
chr1A	6151748	6159140	TraesCS1A02G009900	NB-ARC,Rx_N,LRR_8,AAA_22,AAA_16,RuvB_N,LRR_4,Sigma54_activat,AAA_14	Disease resistance protein (NBS-LRR class) family
chr1A	6336481	6345966	TraesCS1A02G010400	NB-ARC,Rx_N,LRR_4,LRR_8,LRR_8,NACHT,AAA_22,AAA_18,RuvB_N,AAA_16	Pm3-like disease resistance protein
chr1A	7281836	7294634	TraesCS1A02G013000	NB-ARC,Rx_N,AAA_16,Sigma54_activat,LRR_8	Disease resistance family protein
chr1A	8628133	8633964	TraesCS1A02G016200	NB-ARC,Rx_N,LRR_8,LRR_4,AAA_22,AAA_24,AAA_16,AAA,AAA_33,ATPase_2,AAA_14,NTPase_1,ATPase,Nnf1,AAA_5,ATP_bind_1	Disease resistance protein
chr1A	8715361	8719129	TraesCS1A02G016400	NB-ARC,Rx_N,LRR_8,LRR_8,LRR_8,LRR_4,AAA_16,AAA_22,KAP_NTPase,AAA_14,AAA_33,AAA	NBS-LRR disease resistance protein, putative, expressed
chr1A	9340848	9344270	TraesCS1A02G017800	NB-ARC,Rx_N,LRR_4,LRR_8,LRR_8,AAA_22,AAA_33,AAA_16,DUF815,AAA,NTPase_1,RuvB_N,AAA_18,ATPase_2,AAA_19,AAA_29,cobW,AAA_24,Endonuc-HincII,ATP_bind_1,ATPase	Disease resistance protein (NBS-LRR class) family
chr1A	9543460	9548078	TraesCS1A02G018400	NB-ARC,Rx_N,AAA_24,AAA_16,AAA_22,AAA,AAA_33,LRR_4,RuvB_N,AAA_29,NTPase_1,DUF815,AAA_19,AAA_14,ATPase	NBS-LRR disease resistance protein, putative, expressed
chr1A	10469148	10475302	TraesCS1A02G021700	NB-ARC,NB-ARC,Rx_N,AAA_16,LRR_4,AAA_14,ATPase_2,AAA_22,LRR_8,LRR_8,Bac_DnaA,NACHT	Disease resistance protein RPM1
chr1A	10481359	10491160	TraesCS1A02G021800	NB-ARC,NB-ARC,Rx_N,AAA_16,ATPase_2,AAA_22,AAA_14,Sugar-bind,AAA_33,YmdB,LRR_8	Disease resistance protein RPM1
chr1A	12207569	12216167	TraesCS1A02G025500	NB-ARC,Rx_N,LRR_8,LRR_8,LRR_4,AAA_16,AAA_22,KAP_NTPase,AAA_33,AAA_14	NBS-LRR disease resistance protein, putative, expressed
chr1A	12303354	12311465	TraesCS1A02G025600	NB-ARC,Rx_N,LRR_4,LRR_8,AAA_16,AAA_22,BACK,AAA_14,KAP_NTPase,AAA_33,AAA,AAA_18	NBS-LRR disease resistance protein, putative, expressed
chr1A	12502526	12507052	TraesCS1A02G026200	NB-ARC,Rx_N,AAA_16,AAA_22,KAP_NTPase,NACHT,AAA_14,ATPase_2,AAA_18,RNA12,DUF815	NBS-LRR disease resistance protein-like protein
chr1A	12567299	12573055	TraesCS1A02G026300	NB-ARC,Rx_N,AAA_22,RuvB_N,AAA_16,AAA,AAA_14,ABC_tran	Disease resistance protein (NBS-LRR class) family
chr1A	12585035	12592665	TraesCS1A02G026400	NB-ARC,LRR_4,LRR_4,LRR_4,Rx_N,LRR_8,AAA_16,AAA_22,TPR_14,RuvB_N,PriX	Disease resistance protein (NBS-LRR class) family
chr1A	13312882	13319980	TraesCS1A02G028400	NB-ARC,Rx_N,AAA_22,AAA_16,LRR_4,RuvB_N,PriX,GAGBD	NBS-LRR-like resistance protein
chr1A	13346605	13352572	TraesCS1A02G028500	NB-ARC,NB-ARC,Rx_N,LRR_4,LRR_4,LRR_8,DUF1883,DUF2408,AAA_33,NAD_Gly3P_dh_N	NBS-LRR-like resistance protein
chr1A	13412737	13418606	TraesCS1A02G028600	Rx_N,NB-ARC,AAA_16,ABC_tran,RuvB_N,RPW8,AAA_22,IQCJ-SCHIP1,DUF632,AAA,RRF,Laminin_II	Disease resistance protein (NBS-LRR class) family
chr1A	13452339	13458303	TraesCS1A02G028700	NB-ARC,NB-ARC,Rx_N,AAA_16,ABC_tran,TrmK,AAA_33,AAA,DUF2408,AAA_14	Disease resistance protein (TIR-NBS-LRR class) family
chr1A	13569534	13575431	TraesCS1A02G028900	NB-ARC,Rx_N,LRR_4,LRR_4,LRR_8,LRR_8,LRR_8,AAA_22,RuvB_N,AAA_16,AAA	NBS-LRR-like resistance protein
chr1A	13663300	13667800	TraesCS1A02G029100	NB-ARC,Rx_N,AAA_16,AAA_22,LRR_8,Pox_A32,LRR_4,RuvB_N,AAA_14,Phage_GPL,AAA	Disease resistance protein (TIR-NBS-LRR class) family
chr1A	19929936	19933705	TraesCS1A02G035900	NB-ARC,Rx_N,LRR_4,LRR_4,AAA_22,AAA_16,Rad17,AAA_14,LRR_8	Disease resistance protein RPM1
chr1A	21075169	21080368	TraesCS1A02G038600	NB-ARC,Rx_N,SURF2,RuvB_N,GxGYxYP_C	Pm3-like disease resistance protein
chr1A	22612227	22614080	TraesCS1A02G041100	NB-ARC,LRR_8,LRR_4,LRR_4	Leucine-rich repeat (LRR) family protein
chr1A	59212223	59215118	TraesCS1A02G076500	NB-ARC,NB-ARC,Rx_N,AAA_16,AAA_22,ATPase_2,DUF815	Disease resistance protein RPM1
chr1A	97805353	97810182	TraesCS1A02G101300	NB-ARC,Rx_N,AAA_16,AAA_33,NACHT,AAA_5,AAA_22,AAA_14,RuvB_N,AAA,AAA_7,TsaE,ABC_tran,RNA_helicase,ATPase_2	NBS-LRR disease resistance protein-like protein
chr1A	97954954	97957149	TraesCS1A02G101700	NB-ARC,Rx_N,AAA_16,AAA_22,NACHT,AAA_33,AAA_5,AAA_14,AAA_7,AAA,RuvB_N,TsaE,RNA_helicase,NTPase_1,ABC_tran,AAA_19	Disease resistance protein (NBS-LRR class) family
chr1A	262009029	262014978	TraesCS1A02G152300	NB-ARC,LRR_4,LRR_4,LRR_4,LRR_4,LRR_8,LRR_8	NBS-LRR disease resistance protein
chr1A	299103405	299106055	TraesCS1A02G166400	NB-ARC,AAA_33,AAA_16,AAA,AAA_22,RuvB_N,ComK,AAA_14,ATPase_2,LRR_4,NTPase_1	Disease resistance protein (NBS-LRR class) family
chr1A	430334089	430339310	TraesCS1A02G242300	NB-ARC,Rx_N,LRR_4,AAA_16,AAA_22,AAA_14,ABC_tran,AAA_33,RsgA_GTPase,NACHT	NBS-LRR disease resistance protein
chr1A	452753443	452757351	TraesCS1A02G259500	NB-ARC,Rx_N,AAA_22,AAA_16,NACHT	NBS-LRR-like resistance protein
chr1A	462390320	462395850	TraesCS1A02G267100	NB-ARC,Rx_N,LRR_4,AAA_16,AAA_22,NACHT,HGD-D,DUF2203,PIN_12,PhaP_Bmeg	NBS-LRR-like resistance protein
chr1A	500363901	500367957	TraesCS1A02G309500	NB-ARC,Rx_N,LRR_8,LRR_8,LRR_4,LRR_4,AAA_16,SesA	Nbs-lrr resistance protein, putative
chr1A	512871688	512874242	TraesCS1A02G322200	NB-ARC,LRR_8,LRR_4	Disease resistance protein (CC-NBS-LRR class) family
chr1A	513660647	513662413	TraesCS1A02G323000	NB-ARC,NB-ARC,Rx_N,AAA_16,Cas_GSU0054	NB-ARC domain-containing disease resistance protein
chr1A	514135811	514138662	TraesCS1A02G323600	NB-ARC,Rx_N,LRR_8,AAA_14,AAA_22	NBS-LRR disease resistance protein
chr1A	537072902	537073777	TraesCS1A02G353900	NB-ARC	NBS-LRR-like resistance protein
chr1A	537081891	537083849	TraesCS1A02G354000	NB-ARC,AAA_14,AAA_16,Roc,ATPase_2,Mic1	NBS-LRR-like resistance protein
chr1A	537085607	537087085	TraesCS1A02G354100	NB-ARC,Rx_N	NBS-LRR-like resistance protein
chr1A	537090210	537091685	TraesCS1A02G354200	NB-ARC,Rx_N,AAA_16,AAA_14	NBS-LRR-like resistance protein
chr1A	544427976	544431987	TraesCS1A02G364900	NB-ARC,LRR_8,AAA_16,Rx_N,LRR_4,LRR_4,RunxI	Disease resistance protein (NBS-LRR class) family
chr1A	549461718	549494735	TraesCS1A02G373500	NB-ARC,Rx_N,AAA_16,NACHT,AAA_22,Pox_A32,AAA_14,AAA_33,Rad17	Disease resistance protein (NBS-LRR class) family
chr1A	549514654	549518927	TraesCS1A02G373700	NB-ARC,Rx_N,NACHT,AAA_16,AAA_22,LRR_8,LRR_8,Pox_A32,AAA_33	Disease resistance protein (NBS-LRR class) family
chr1A	550633033	550637900	TraesCS1A02G376600	NB-ARC,Rx_N,LRR_4,LRR_8,AAA_16,AAA_14,MMR_HSR1,AAA_22	NBS-LRR disease resistance protein
chr1A	551443260	551463648	TraesCS1A02G379100	NB-ARC,Rx_N,NACHT,AAA_16,AFG1_ATPase,IMS_C	NBS-LRR-like resistance protein
chr1A	570879879	570880721	TraesCS1A02G409400	Rx_N,NB-ARC,RPW8,FTA4,Ribosomal_S17e	Disease resistance protein (NBS-LRR class) family
chr1A	575206506	575211347	TraesCS1A02G417000	NB-ARC,Rx_N,VID27_N,AAA_14	Disease resistance protein RPM1
chr1A	580571415	580572683	TraesCS1A02G425800	Rx_N,NB-ARC,AAA_16,RuvB_N,AAA_22,AAA,DUF4482,NACHT,Sigma54_activat,ATPase_2,AAA_14	Disease resistance protein (NBS-LRR class) family
chr1A	580660850	580665102	TraesCS1A02G425900	NB-ARC,NB-ARC,Rx_N,RuvB_N,AAA_16,AAA_22,AAA_14,DUF1811,DUF4954,AAA,ATPase_2,PIF1	Disease resistance protein (NBS-LRR class) family
chr1A	580739950	580743663	TraesCS1A02G426000	NB-ARC,Rx_N,DUF4482	NBS-LRR disease resistance protein, putative
chr1A	584753393	584763007	TraesCS1A02G433600	NB-ARC,LRR_8,LRR_8,LRR_8,LRR_8,LRR_8,LRR_8,LRR_8,LRR_8,LRR_4,LRR_4,LRR_4,LRR_4,LRR_4,Rx_N,LRR_1,AAA_22,ATPase_2,AAA_16,AAA,Bac_DnaA	Disease resistance protein (NBS-LRR class) family
chr1A	586314004	586318441	TraesCS1A02G435700	NB-ARC,Rx_N,AAA_22,AAA_14,AAA,RuvB_N,AAA_33,AAA_16	Disease resistance protein RPP13
chr1A	586330531	586348176	TraesCS1A02G435800	NB-ARC,Rx_N,AAA_14,AAA_22,RuvB_N,AAA	Disease resistance protein RPP13
chr1A	586402521	586403581	TraesCS1A02G435900	Rx_N,NB-ARC,AAA_22,AAA_14,RuvB_N,AAA_16,AAA,AAA_33,AAA_18,ATPase,NACHT,ALIX_LYPXL_bnd,ABC_tran	Disease resistance protein (NBS-LRR class) family
chr1A	586407797	586411855	TraesCS1A02G436000	NB-ARC,Rx_N,AAA_22,AAA_14,LRR_8,AAA_16,RuvB_N,AAA,YozD,NACHT	Disease resistance protein RPP13
chr1A	586516495	586519878	TraesCS1A02G436200	NB-ARC,Rx_N,AAA_22,RuvB_N,AAA_14,NACHT,AAA_16,AAA_33,ALIX_LYPXL_bnd,Fez1,LRR_8	Disease resistance protein (NBS-LRR class) family
chr1A	586923645	586925928	TraesCS1A02G437200	NB-ARC,Rx_N,AAA_22,AAA_14,RuvB_N,NACHT,AAA,AAA_16,YozD,ATPase_2,AAA_33,DUF573,ABC_tran	disease resistance protein (TIR-NBS-LRR class)
chr1B	168082	173741	TraesCS1B02G000100	NB-ARC,NACHT,AAA_18,AAA_16,AAA_22,TM_helix,ABC_tran,AAA_13,AAA_24	disease resistance protein (TIR-NBS-LRR class)
chr1B	711793	713476	TraesCS1B02G000300	Rx_N,NB-ARC,RuvB_N,AAA_22,AAA_16,AAA_14,AAA,TniB,Thymidylate_kin,ABC_tran,DUF815,ATPase_2,DUF5611,ExsD,DUF3461	Disease resistance protein (NBS-LRR class) family
chr1B	721433	726438	TraesCS1B02G000400	NB-ARC,NACHT,AAA_22,AAA_16,KAP_NTPase,AAA_18,RTC_insert,ATP_bind_1,AAA_24	Disease resistance protein (TIR-NBS-LRR class) family
chr1B	882170	885188	TraesCS1B02G000500	NB-ARC,Rx_N,AAA_22,RuvB_N,AAA_16,AAA_14,AAA,NACHT,VWA_CoxE,DUF5471,Sigma54_activat,HTH_21	Disease resistance protein (NBS-LRR class) family
chr1B	1728306	1733204	TraesCS1B02G002300	NB-ARC,NACHT,AAA_22,AAA_16,AAA_18,KAP_NTPase,PRK,AAA_24,AAA_13,Thymidylate_kin,RNA_helicase,ABC_tran	disease resistance protein (TIR-NBS-LRR class)
chr1B	1778773	1784048	TraesCS1B02G002400	NB-ARC,LRR_4	disease resistance protein (TIR-NBS-LRR class)
chr1B	1807963	1812046	TraesCS1B02G002500	NB-ARC,Rx_N,AAA_22,AAA_16,LRR_8,RuvB_N,AAA,AAA_14,TniB,ABC_tran,Thymidylate_kin	NBS-LRR-like resistance protein
chr1B	1843611	1848953	TraesCS1B02G002800	NB-ARC,NACHT,AAA_16,AAA_22,TM_helix,KAP_NTPase,AAA_18,ATP_bind_1	Disease resistance protein (TIR-NBS-LRR class) family
chr1B	1939037	1943192	TraesCS1B02G002900	NB-ARC,Rx_N,AAA_22,RuvB_N,AAA_16,LRR_4,LRR_8,AAA,AAA_14,DUF5611,Thymidylate_kin	Disease resistance protein RPP13
chr1B	2003631	2007346	TraesCS1B02G003100	NB-ARC,AAA_22,NACHT,AAA_16,AAA_18,TM_helix,KAP_NTPase,AAA_24,KTI12,PRK	Disease resistance protein (TIR-NBS-LRR class) family
chr1B	2120478	2136645	TraesCS1B02G003600	NB-ARC,Rx_N,AAA_22,AAA_14,Methyltrn_RNA_4	Disease resistance protein (NBS-LRR class) family
chr1B	2228115	2232041	TraesCS1B02G003700	NB-ARC,NB-ARC,BLOC1_2	NBS-LRR resistance-like protein
chr1B	2752457	2756795	TraesCS1B02G004600	NB-ARC,AAA_22,NACHT,AAA_16,LRR_8,PRK,AAA_18,T2SSE,KAP_NTPase	Disease resistance protein (NBS-LRR class) family
chr1B	3923636	3931437	TraesCS1B02G006300	NB-ARC,AAA_16,AAA_22,AAA_18,NACHT,AAA_33,KAP_NTPase	Disease resistance protein (TIR-NBS-LRR class) family
chr1B	4053604	4072837	TraesCS1B02G006900	NB-ARC,NB-ARC,NB-ARC,NB-ARC,NB-ARC,Rx_N,AAA_16,LRR_4,AAA_22	Disease resistance protein RPM1
chr1B	4632219	4646695	TraesCS1B02G009400	NB-ARC,NB-ARC,NB-ARC,Rx_N,AAA_22,AAA_16,DUF3674	Disease resistance protein RPM1
chr1B	4861758	4877794	TraesCS1B02G010000	NB-ARC,NB-ARC,AAA_16,AAA_16,AAA_22,AAA_22,NACHT,NACHT,Rx_N,Rx_N,AAA_33,TniB,TniB,AAA,AAA_14,TsaE,AAA_5,Sec8_exocyst	disease resistance protein (TIR-NBS-LRR class)
chr1B	4887832	4899036	TraesCS1B02G010100	NB-ARC,Rx_N,AAA_22,AAA_16,NACHT,AAA,ATPase_2,LRR_8	NBS-LRR-like resistance protein
chr1B	5851440	5857886	TraesCS1B02G012000	NB-ARC,Rx_N,LRR_4,LRR_8,NACHT,AAA_18,AAA_22,AAA_16,AAA_14,ABC_tran	Pm3-like disease resistance protein
chr1B	5949667	5952506	TraesCS1B02G012100	NB-ARC,Rx_N,LRR_4,LRR_4,NACHT,LRR_8,AAA_22,RuvB_N,AAA_14,THF_DHG_CYH_C,AAA_16,AAA_18,AAA,LRR_1	Pm3-like disease resistance protein
chr1B	5986094	5990787	TraesCS1B02G012200	NB-ARC,LRR_4,LRR_8,NACHT,AAA_22,AAA_18,AAA_16	Pm3-like disease resistance protein
chr1B	6059915	6065449	TraesCS1B02G012400	NB-ARC,Rx_N,LRR_8,LRR_4,LRR_4,NACHT,AAA_22,AAA_16	Pm3-like disease resistance protein
chr1B	6069950	6073121	TraesCS1B02G012500	NB-ARC,Rx_N,AAA_22,AAA_16,AAA_14,Thymidylate_kin,ATPase_2	Disease resistance protein (TIR-NBS-LRR class) family
chr1B	6100154	6101020	TraesCS1B02G012600	Rx_N,NB-ARC,AAA_22,AAA_16,AAA_33,Thymidylate_kin,ABC_tran,RuvB_N,AAA,AAA_18,CbiA,ResIII,AAA_14,AAA_7,Rad17	NBS-LRR class disease resistance protein
chr1B	6111374	6114897	TraesCS1B02G012700	NB-ARC,AAA_22,Rx_N,AAA_14,AAA_16	Disease resistance protein (TIR-NBS-LRR class) family
chr1B	6192939	6199163	TraesCS1B02G012800	NB-ARC,Rx_N,LRR_8,LRR_4,AAA_18,AAA_22,NACHT,RuvB_N,AAA_16	Pm3-like disease resistance protein
chr1B	6281521	6283818	TraesCS1B02G012900	NB-ARC,LRR_4,LRR_8,AAA_22,NACHT	Pm3-like disease resistance protein
chr1B	6485068	6487122	TraesCS1B02G014100	NB-ARC,LRR_4,LRR_8,LRR_8,NACHT	Pm3-like disease resistance protein
chr1B	7032756	7039544	TraesCS1B02G014400	NB-ARC,NACHT,AAA_22,AAA_16,LRR_4,LRR_8,ATPase_2,AAA,AAA_14,ABC_tran,AAA_33	disease resistance family protein / LRR family protein
chr1B	7040245	7047567	TraesCS1B02G014500	NB-ARC,AAA_16,AAA_22,AAA_14,ATPase_2,AAA_33,ABC_tran	disease resistance family protein / LRR family protein
chr1B	7252011	7257065	TraesCS1B02G014800	NB-ARC,Rx_N,LRR_8,LRR_4,NACHT,AAA_22,AAA_16,RuvB_N	Pm3-like disease resistance protein
chr1B	7290064	7291428	TraesCS1B02G014900	NB-ARC,Rx_N,NACHT,AAA_22,AAA_16,RuvB_N,ABC_tran,Ribonuclease_3	Pm3-like disease resistance protein
chr1B	7337194	7338438	TraesCS1B02G015300	NB-ARC,Rx_N,NACHT,AAA_22,AAA_16,HAD_SAK_2,DUF1343,ABC_tran,AAA_14,RuvB_N	Pm3-like disease resistance protein
chr1B	7632619	7638865	TraesCS1B02G016000	NB-ARC,Rx_N,LRR_4,LRR_8,NACHT,AAA_22,AAA_16,AAA_18,RuvB_N	Pm3-like disease resistance protein
chr1B	7714907	7715746	TraesCS1B02G016100	NB-ARC,Rx_N,AAA_18,AAA_22,NACHT,AAA_14,RuvB_N,AAA_16,Beta_protein,ABC_tran	Pm3-like disease resistance protein
chr1B	8411343	8414060	TraesCS1B02G017500	NB-ARC,AAA_14,Flagellin_C,SUB1_ProdP9,YpjP	Disease resistance protein
chr1B	8556295	8560477	TraesCS1B02G017600	NB-ARC,AAA_22,LRR_8,AAA_16,LRR_4,NACHT,AAA_14,TniB,AAA,AAA_19,ATPase_2,AAA_7,AAA_11	Disease resistance protein (NBS-LRR class) family
chr1B	8990898	9007234	TraesCS1B02G019000	NB-ARC,Rx_N,IstB_IS21,NACHT,AAA_16,AAA_14,AAA_22,AAA_33,ABC_tran,MLTR_LBD,AAA_24,RsgA_GTPase,AAA,ATPase_2,DUF5405,AAA_18,PRK,TniB,Sigma54_activat,RNA_helicase,Rad17,Roc,AAA_28,SRP54,AAA_25,dNK,TsaE,MMR_HSR1	Disease resistance protein (NBS-LRR class) family
chr1B	9546914	9551729	TraesCS1B02G020300	NB-ARC,Rx_N,AAA_22,AAA_16,AAA_24,AAA,ATPase_2,LRR_8,AAA_14,AAA_33,ATP_bind_1,AAA_5,NTPase_1,ATPase,AAA_19	Nbs-lrr resistance protein, putative
chr1B	9554904	9571043	TraesCS1B02G020400	NB-ARC,Rx_N,LRR_8,LRR_8,AAA_16,LRR_4,LRR_4,AAA_33,AAA_22,AAA,AAA_14,AAA_18	NBS-LRR disease resistance protein, putative, expressed
chr1B	9691698	9692957	TraesCS1B02G020900	NB-ARC,Rx_N,AAA_33,AAA_16,AAA_22,AAA,AAA_24,NTPase_1,ATPase_2,AAA_18,AAA_19,AAA_29,ATP_bind_1,AAA_30,cobW,AAA_14,Nnf1,AAA_11,RsgA_GTPase	NBS-LRR disease resistance protein-like protein
chr1B	9873851	9876007	TraesCS1B02G021500	NB-ARC,Rx_N,LRR_8,LRR_8,AAA_24,AAA,AAA_22,LRR_4,AAA_16,AAA_18,NTPase_1,AAA_5,ATPase_2,AAA_33,ATP_bind_1,AAA_19	Disease resistance protein
chr1B	9985724	9992599	TraesCS1B02G021900	NB-ARC,Rx_N,LRR_8,LRR_8,LRR_8,LRR_4,AAA_16,AAA_22,AAA_33,AAA_14,BACK,KAP_NTPase	NBS-LRR disease resistance protein, putative, expressed
chr1B	10014740	10016665	TraesCS1B02G022100	NB-ARC,Rx_N,AAA_22,AAA_16,ATPase,AAA,ATPase_2,DUF815,LRR_8,AAA_19,LRR_4,AAA_33,AAA_24,NTPase_1,AAA_29,AAA_28,AAA_18,ATP_bind_1,AAA_30,cobW,ATP-synt_E	NBS-LRR disease resistance protein-like protein
chr1B	10060018	10063169	TraesCS1B02G022200	NB-ARC,Rx_N,LRR_8,LRR_8,LRR_8,AAA_22,AAA_16,DUF815,AAA,AAA_33,LRR_4,NTPase_1,ATPase_2,AAA_19,ATPase,AAA_24,AAA_18,AAA_14,AAA_30,AAA_PrkA,AAA_29,ATP_bind_1,MMR_HSR1,AAA_7	NBS-LRR disease resistance protein-like protein
chr1B	10359349	10368286	TraesCS1B02G023000	NB-ARC,LRR_4,LRR_4,LRR_8,LRR_8	Disease resistance protein RPM1
chr1B	10407488	10410220	TraesCS1B02G023100	NB-ARC,Rx_N,AAA_16,NACHT,AAA_14,AAA_22,AAA_33,Rubis-subs-bind,LRR_4	NBS-LRR disease resistance protein, putative, expressed
chr1B	12427311	12432859	TraesCS1B02G025500	NB-ARC,NB-ARC,Rx_N,AAA_16,AAA_22,LRR_8,LRR_8,AAA_14,Bac_DnaA,ATPase_2,NACHT,AAA	Disease resistance protein RPM1
chr1B	12811607	12814290	TraesCS1B02G026300	NB-ARC,LRR_8,LRR_8,LRR_8,LRR_8,AAA_16,LRR_4,LRR_4,AAA_14,AAA_22,AAA,AAA_24	NBS-LRR disease resistance protein
chr1B	12815667	12816647	TraesCS1B02G026400	Rx_N,NB-ARC,LytTR,CTK3_C	Disease resistance protein RPM1
chr1B	13039605	13044769	TraesCS1B02G027000	NB-ARC,NB-ARC,Rx_N,AAA_16,LRR_8,LRR_8,AAA_22,AAA_14,ATPase_2,AAA_33	Disease resistance protein RPM1
chr1B	13178384	13191220	TraesCS1B02G027100	NB-ARC,Rx_N,LRR_8,AAA_22,AAA_14,RuvB_N,AAA_16,NACHT,AAA,AAA_33	Disease resistance protein RPM1
chr1B	13268205	13277040	TraesCS1B02G027300	NB-ARC,Rx_N,AAA_22,LRR_4,AAA_14,AAA_16,LRR_8,LRR_8,AAA,AAA_33,RuvB_N,NACHT	Disease resistance protein RPM1
chr1B	13412257	13417222	TraesCS1B02G027500	NB-ARC,NB-ARC,Rx_N,AAA_16,AAA_22,AAA_14,ATPase_2,AAA,NACHT	Disease resistance protein RPM1
chr1B	15236935	15238182	TraesCS1B02G030900	NB-ARC,LRR_8,LRR_8,LRR_4,LRR_4	Disease resistance protein
chr1B	15875847	15879684	TraesCS1B02G032700	NB-ARC,Rx_N,AAA_16,AAA_22,AAA_14,AAA_33,KAP_NTPase,AAA_18,TsaE,AAA	NBS-LRR disease resistance protein, putative
chr1B	16518247	16523333	TraesCS1B02G034500	NB-ARC,Rx_N,AAA_22,AAA_16,LRR_4	Disease resistance protein (TIR-NBS-LRR class) family
chr1B	16530030	16530854	TraesCS1B02G034600	Rx_N,NB-ARC,AAA_16,ABC_tran,AAA_24,AAA,RuvB_N,HGD-D,AAA_33,SUKH-3,DUF3480	Disease resistance protein (NBS-LRR class) family
chr1B	16532045	16534107	TraesCS1B02G034700	NB-ARC,LRR_4,LRR_8	Leucine-rich repeat (LRR) family protein
chr1B	16757203	16764102	TraesCS1B02G035200	NB-ARC,Rx_N,AAA_16,LRR_4,AAA_22,AAA_14,LRR_8,LRR_8,AAA	NBS-LRR-like resistance protein
chr1B	16839554	16841294	TraesCS1B02G035400	NB-ARC,Rx_N,AAA_22,AAA_16,RuvB_N,AAA,ABC_tran,NACHT,AAA_14	Disease resistance protein (NBS-LRR class) family
chr1B	16856155	16862125	TraesCS1B02G035500	NB-ARC,Rx_N,AAA_16,AAA_22,LRR_8,LRR_4,AAA,RuvB_N,TrmK,AAA_24,NACHT,ABC_tran	Disease resistance protein (TIR-NBS-LRR class) family
chr1B	16925435	16931837	TraesCS1B02G035600	NB-ARC,Rx_N,AAA_16,AAA_22,NACHT,AAA,AAA_14,RuvB_N,ABC_tran,TrmK,AAA_24,STAT_alpha	Disease resistance protein (NBS-LRR class) family
chr1B	17013616	17020022	TraesCS1B02G035700	NB-ARC,Rx_N,LRR_8,LRR_8,AAA_22,RuvB_N,LRR_4,AAA_16,AAA,AAA_14	Disease resistance protein (TIR-NBS-LRR class) family
chr1B	17564886	17567432	TraesCS1B02G036800	NB-ARC,AAA_16,NACHT,AAA_22,DUF1719,Pox_A32	Disease resistance protein (NBS-LRR class) family
chr1B	22153627	22154445	TraesCS1B02G042500	NB-ARC,Rx_N,NACHT,AAA_16,RuvB_N,ABC_tran	Pm3-like disease resistance protein
chr1B	22713428	22714746	TraesCS1B02G043300	NB-ARC,Rx_N,NACHT,AAA_22,AAA_16,AAA_14,ABC_tran,RuvB_N,AAA_18,AAA_33,DUF4134,AAA_24,DHR10	Pm3-like disease resistance protein
chr1B	24143624	24152620	TraesCS1B02G044100	NB-ARC,LRR_4,LRR_4,Rx_N,AAA_16,AAA_22,AAA_18,Roc,AAA,AAA_14,RuvB_N	Disease resistance protein (NBS-LRR class) family
chr1B	24159601	24164811	TraesCS1B02G044200	NB-ARC,Rx_N,LRR_4,LRR_4,AAA_16,AAA_22,AAA_18,AAA_14,NACHT,AAA	NBS-LRR-like resistance protein
chr1B	25818753	25822339	TraesCS1B02G045800	NB-ARC,Rx_N,LRR_4,AAA_22,LRR_8,AAA_16,AAA_14,Pox_A32	Disease resistance protein RPM1
chr1B	25892563	25897357	TraesCS1B02G045900	NB-ARC,Rx_N,LRR_4,LRR_4,AAA_22,AAA_16,AAA_14,NACHT,Pox_A32,LRR_8,AAA,ATPase_2	Disease resistance protein RPM1
chr1B	25942903	25945792	TraesCS1B02G046000	NB-ARC,Rx_N,AAA_22,LRR_8,AAA_16,AAA_14,Rad17,LRR_4	Disease resistance protein RPM1
chr1B	26494713	26497698	TraesCS1B02G046500	NB-ARC,Rx_N,LRR_4,LRR_4,AAA_16,AAA_14,AAA_22,Rad17	Disease resistance protein RPM1
chr1B	29085970	29102991	TraesCS1B02G049400	NB-ARC,LRR_4,LRR_4,LRR_8,LRR_6	Disease resistance protein
chr1B	29823225	29828490	TraesCS1B02G049900	NB-ARC,Rx_N,LRR_4,LRR_4,LRR_4,LRR_4,LRR_4,LRR_8,LRR_8,LRR_8,LRR_6	Disease resistance protein
chr1B	29898396	29900138	TraesCS1B02G050000	NB-ARC,Rx_N,Myb_DNA-bind_5,RuvB_N,AAA_16	NBS-LRR-like resistance protein
chr1B	31125652	31127538	TraesCS1B02G051300	NB-ARC,LRR_4,LRR_4,LRR_8,LRR_1,AAA_22	NBS-LRR-like resistance protein
chr1B	59469710	59475326	TraesCS1B02G076500	NB-ARC,NB-ARC,Rx_N,AAA_22,AAA_16,NACHT,DUF815,LRR_8,LRR_8	Disease resistance protein RPM1
chr1B	63966501	63969344	TraesCS1B02G081600	NB-ARC,Rx_N,LRR_8,LRR_8,LRR_8,AAA_22,AAA_16,AAA_14,AAA_18,ABATE,AAA_5,AAA_25,DnaB_C,AAA_33,NACHT,CbiA,NTPase_1,MOR2-PAG1_C	NBS-LRR-like resistance protein
chr1B	64430574	64431014	TraesCS1B02G081700	NB-ARC,AAA_16,AAA_22,AAA_18,DnaB_C,AAA_33,ParA,AAA_24,AAA_7,AAA_25,CbiA,Viral_helicase1,AAA,NACHT,ArsA_ATPase,AAA_31	NBS-LRR-like resistance protein
chr1B	120642526	120647645	TraesCS1B02G108500	NB-ARC	Disease resistance protein RPM1
chr1B	130350121	130356439	TraesCS1B02G112200	NB-ARC,Rx_N,AAA_16,AAA_33,AAA_22,AAA_5,NACHT,AAA_14,AAA,RuvB_N,AAA_7,TsaE,AAA_30,FNIP	Disease resistance protein (NBS-LRR class) family
chr1B	301249029	301251937	TraesCS1B02G169700	NB-ARC,Rx_N,LRR_4,LRR_4,LRR_4,LRR_8,LRR_8,AAA_22,AAA_16,RuvB_N,ABC_tran,AAA	NBS-LRR disease resistance protein
chr1B	329941622	329945291	TraesCS1B02G183000	NB-ARC,LRR_8,LRR_8,LRR_4,AAA_33,AAA,AAA_16,AAA_22,AAA_14,RuvB_N,AAA_5,ApoLp-III,NTPase_1	Disease resistance protein RPM1
chr1B	361368698	361369510	TraesCS1B02G201700	Rx_N,NB-ARC,AAA_22,AAA_16,AAA_25	Disease resistance protein (NBS-LRR class) family
chr1B	461241482	461244088	TraesCS1B02G262400	NB-ARC,LRR_8,LRR_8,LRR_8,LRR_8,LRR_4,LRR_4,LRR_4,NACHT,LRR_6	NBS-LRR disease resistance protein
chr1B	474445070	474448408	TraesCS1B02G269800	NB-ARC,Rx_N,LRR_4,AAA_22,NACHT,AAA_16	NBS-LRR-like resistance protein
chr1B	486477519	486480569	TraesCS1B02G277900	NB-ARC,Rx_N,AAA_16,AAA_22,AAA_14,DHC_N1,AAA,RuvB_N,DUF2203,ABC_tran,ATPase_2	Disease resistance protein (NBS-LRR class) family
chr1B	486485239	486488059	TraesCS1B02G278000	NB-ARC,Rx_N,AAA_16,AAA_22,AAA_14,AAA,ATPase_2,RuvB_N,AAA_33,ABC_tran	Disease resistance protein (NBS-LRR class) family
chr1B	544806857	544811072	TraesCS1B02G320500	NB-ARC,Rx_N,LRR_4,LRR_4,LRR_8,LRR_8,AAA_16,SesA,NACHT	Disease resistance protein (NBS-LRR class) family
chr1B	562455259	562456849	TraesCS1B02G335200	Rx_N,NB-ARC,NB-ARC,AAA_16	NBS-LRR-like resistance protein
chr1B	562471622	562473650	TraesCS1B02G335500	Rx_N,NB-ARC,AAA_16	Disease resistance protein RGA2
chr1B	562488652	562490542	TraesCS1B02G335800	Rx_N,NB-ARC,NB-ARC,AAA_16,Cas_GSU0054	NB-ARC domain-containing disease resistance protein
chr1B	563672980	563676512	TraesCS1B02G336700	NB-ARC,Rx_N,LRR_4,LRR_8,AAA_14,AAA_22	NBS-LRR disease resistance protein
chr1B	577921359	577931934	TraesCS1B02G348600	NB-ARC,DDE_Tnp_4,Rx_N,Plant_tran,AAA_22,AAA_16,AAA_14,NACHT,Tipalpha	NBS-LRR-like resistance protein
chr1B	589050658	589053641	TraesCS1B02G360400	NB-ARC,Rx_N,AAA_22,AAA_14,LRR_4,RuvB_N	NBS-LRR-like resistance protein
chr1B	597154400	597156096	TraesCS1B02G366000	NB-ARC,Rx_N,NACHT,AAA_16,AAA,cobW,TsaE,AAA_5,Roc	Disease resistance protein (NBS-LRR class) family
chr1B	597534094	597538174	TraesCS1B02G366500	NB-ARC,Rx_N,LRR_8,AAA_14,AAA_22,AAA_16,Pox_A32,NACHT,Rad17,MREG,AAA_33,ResIII	Disease resistance protein RPM1
chr1B	598686692	598688703	TraesCS1B02G367900	Rx_N,NB-ARC,NB-ARC,AAA_14,RPW8,AAA_16,AAA_PrkA	NBS-LRR-like resistance protein
chr1B	598691244	598693056	TraesCS1B02G368000	NB-ARC,Rx_N	NBS-LRR-like resistance protein
chr1B	598693959	598698090	TraesCS1B02G368100	NB-ARC,NB-ARC,Rx_N,AAA_14	NBS-LRR-like resistance protein
chr1B	609424033	609435512	TraesCS1B02G377400	NB-ARC,Rx_N,AAA_22,LRR_4,AAA_16,SRP54,NACHT,AAA_33,LRR_8,AAA_18,LRR_1,ATPase_2,AAA_14,AAA	NBS-LRR disease resistance protein, putative, expressed
chr1B	614715082	614719238	TraesCS1B02G382500	NB-ARC,LRR_8,LRR_8,AAA_16,LRR_4,LRR_4,LRR_4,Rx_N,AAA_22	Disease resistance protein (NBS-LRR class) family
chr1B	626091096	626093084	TraesCS1B02G393000	NB-ARC,Rx_N,AAA_22,AAA_18,NACHT,AAA_14,AAA_33,Roc,AAA	Disease resistance protein (NBS-LRR class) family
chr1B	626243999	626247991	TraesCS1B02G393600	NB-ARC,LRR_4,NACHT,Rx_N,AAA_16,AAA_22,Pox_A32,LRR_8,AAA_14,AAA_33,ABC_tran	Disease resistance protein (NBS-LRR class) family
chr1B	628617338	628621131	TraesCS1B02G397000	NB-ARC,LRR_4,LRR_8,LRR_8,LRR_1	Disease resistance protein (TIR-NBS-LRR class) family
chr1B	628625320	628626186	TraesCS1B02G397100	Rx_N,NB-ARC,AAA_16,MMR_HSR1,AAA_22,AAA,SRP54,AAA_14,RPW8,Roc,NACHT,ABC_tran,AAA_24	NBS-LRR-like resistance protein
chr1B	629652723	629655005	TraesCS1B02G398500	NB-ARC,Rx_N,LRR_8,LRR_4,LRR_4,Beta_protein,AAA_16,LRR_6	Pm3-like disease resistance protein
chr1B	631199519	631204466	TraesCS1B02G400600	NB-ARC,NACHT,Rx_N,AAA_16,LRR_4,LRR_4,AAA_14,AFG1_ATPase,Mto2_bdg,DUF87,LRR_6	Rp1-like protein
chr1B	631219588	631221927	TraesCS1B02G400800	NB-ARC,Rx_N,NACHT,AAA_16,LRR_8,IMS_C,DUF87	NBS-LRR-like resistance protein
chr1B	632145930	632156551	TraesCS1B02G402200	NB-ARC,LRR_8,LRR_8,LRR_4,LRR_4,AAA_22,AAA_18,ABC_tran,NACHT,ATPase_2,L27_N,AAA_16,Viral_helicase1,PRK,MeaB,AAA_14	CC-NBS-LRR family disease resistance protein
chr1B	632763298	632775094	TraesCS1B02G403200	NB-ARC,Rx_N,AAA_22,LRR_8,LRR_4,AAA_16	Disease resistance protein
chr1B	633092424	633100075	TraesCS1B02G403300	NB-ARC,Rx_N,AAA_22,LRR_4,AAA_16,LRR_8,NACHT	NBS-LRR disease resistance protein-like
chr1B	633111118	633119535	TraesCS1B02G403400	NB-ARC,LRR_8,LRR_4	NBS-LRR disease resistance protein-like
chr1B	633120478	633133515	TraesCS1B02G403500	NB-ARC,Rx_N,AAA_16,LRR_8,AAA_22,SRP54,LRR_4,NACHT,DUF3247	NBS-LRR disease resistance protein-like
chr1B	633609219	633614138	TraesCS1B02G404300	NB-ARC,NACHT,LRR_8,AAA_14,AAA_22,AAA,AAA_16,AAA_33,Rx_N,AAA_19	disease resistance family protein / LRR family protein
chr1B	633614734	633619671	TraesCS1B02G404400	NB-ARC,AAA_14,LRR_4,LRR_4,AAA_22,AAA_16,AAA_33,ABC_tran,NACHT,AAA_18,AAA_30,LRR_8,AAA_28,Rx_N,AAA	Disease resistance protein (NBS-LRR class) family
chr1B	640609054	640611891	TraesCS1B02G415600	NB-ARC,LRR_8,LRR_8,LRR_8,LRR_4,LRR_4,AAA_22,LRR_9,AAA_16,ATPase_2,Adeno_IVa2,Bac_DnaA	Disease resistance protein (NBS-LRR class) family
chr1B	641196834	641203984	TraesCS1B02G416200	NB-ARC,LRR_4,LRR_4,LRR_4,LRR_4,LRR_4,LRR_4,LRR_4,LRR_4,LRR_4,LRR_4,LRR_8,LRR_8,LRR_8,LRR_8,LRR_8,LRR_8,LRR_8,Rx_N,LRR_1,AAA_22,AAA_16,AAA,ATPase_2,LRR_5,LRR_9	Disease resistance protein (NBS-LRR class) family
chr1B	642158205	642174086	TraesCS1B02G418100	NB-ARC,LRR_8,LRR_8,LRR_8,LRR_8,LRR_8,LRR_8,LRR_8,LRR_8,LRR_8,LRR_8,LRR_4,LRR_4,LRR_4,LRR_4,LRR_4,LRR_4,LRR_4,LRR_4,LRR_4,LRR_4,Rx_N,LRR_1,LRR_1,AAA_16	Disease resistance protein (NBS-LRR class) family
chr1B	642193392	642201716	TraesCS1B02G418300	NB-ARC,LRR_8,LRR_8,LRR_8,LRR_8,LRR_8,LRR_8,LRR_8,LRR_8,LRR_8,LRR_8,LRR_4,LRR_4,LRR_4,LRR_4,LRR_4,LRR_4,LRR_4,LRR_4,Rx_N,LRR_1,LRR_1,LRR_1,AAA_16	NBS-LRR disease resistance protein-like
chr1B	643490606	643496220	TraesCS1B02G420400	Rx_N,NB-ARC,NB-ARC,LRR_4,LRR_8,LRR_8,AAA_16,AAA_22,CbiA	Disease resistance protein
chr1B	660649935	660653024	TraesCS1B02G438300	Rx_N,NB-ARC,AAA_16,RuvB_N,NACHT,AAA_33,DUF2701,ABC_tran,FTA4	Disease resistance protein (NBS-LRR class) family
chr1B	660722153	660726060	TraesCS1B02G438500	NB-ARC,Rx_N,AAA_16,NACHT,AAA_14,AAA_22,AAA_33,LRR_4,RuvB_N,LRR_8,DUF2701,COBRA	Disease resistance protein (NBS-LRR class) family
chr1B	660743867	660749610	TraesCS1B02G438600	NB-ARC,Rx_N,LRR_8,LRR_4,AAA_22,NACHT,AAA_16,AAA_14,DUF2701,AAA_33,RuvB_N	Disease resistance protein (TIR-NBS-LRR class) family
chr1B	660878247	660882222	TraesCS1B02G438800	NB-ARC,Rx_N,LRR_8,LRR_4,AAA_16,RuvB_N,AAA_22,AAA_14,AAA_33	Disease resistance protein (TIR-NBS-LRR class) family
chr1B	660914516	660916771	TraesCS1B02G439100	NB-ARC,Rx_N,AAA_16,AAA_14,NACHT,RuvB_N,AAA_33,AAA_22	Disease resistance protein (TIR-NBS-LRR class) family
chr1B	660961900	660966574	TraesCS1B02G439200	NB-ARC,Rx_N,LRR_4,LRR_8,AAA_16,NACHT,AAA_14,AAA_22,RuvB_N,AAA_33,DUF4488,Laminin_I	NBS-LRR-like resistance protein
chr1B	661052702	661061892	TraesCS1B02G439300	NB-ARC,Rx_N,LRR_8,LRR_4,AAA_22,AAA_16,RuvB_N,AAA_14	Disease resistance protein (TIR-NBS-LRR class) family
chr1B	661119488	661124710	TraesCS1B02G439400	NB-ARC,Rx_N,LRR_8,LRR_4,AAA_22,NACHT,AAA_16,AAA_14	Disease resistance protein (TIR-NBS-LRR class) family
chr1B	662837166	662843863	TraesCS1B02G442200	NB-ARC,AAA_16,ATPase_2,KAP_NTPase,AAA,AAA_22,AAA_33,ADK,RuvB_N	NBS-LRR disease resistance protein
chr1B	666916477	666930574	TraesCS1B02G447000	NB-ARC,NB-ARC,NB-ARC,NB-ARC,Rx_N,AAA_22,AAA_16,LRR_8,RsgA_GTPase,AFG1_ATPase,ABC_tran,AAA_29,AAA_23	Disease resistance protein RPM1
chr1B	667075735	667079983	TraesCS1B02G447200	NB-ARC,NB-ARC,Rx_N,WHEP-TRS	Disease resistance protein RPM1
chr1B	667089278	667112906	TraesCS1B02G447400	NB-ARC,NB-ARC,NB-ARC,NB-ARC,Rx_N,AAA_22,AAA_16,LRR_8,LRR_4	Disease resistance protein RPM1
chr1B	673869093	673876992	TraesCS1B02G460100	NB-ARC,Rx_N,RuvB_N,AAA_22,AAA_14,AAA_16,AAA,NACHT,Calici_MSP	Disease resistance protein (NBS-LRR class) family
chr1B	676810199	676829128	TraesCS1B02G466400	NB-ARC,Rx_N,LRR_4,LRR_4,LRR_4,LRR_4,LRR_8	Disease resistance protein
chr1B	676851803	676856728	TraesCS1B02G466500	NB-ARC,Rx_N,LRR_4,LRR_4,LRR_8	NBS-LRR-like resistance protein
chr1B	676949850	676951079	TraesCS1B02G466700	NB-ARC,Rx_N,AAA_18,AAA_14,AAA	Pm3-like disease resistance protein
chr1B	676983741	677027164	TraesCS1B02G466900	NB-ARC,Rx_N,AAA_22,LRR_8,LRR_4,Dsh_C	Disease resistance protein
chr1B	678310982	678319110	TraesCS1B02G469500	NB-ARC,LRR_8,LRR_8,LRR_8,LRR_8,LRR_8,LRR_8,LRR_8,LRR_8,LRR_8,LRR_8,LRR_8,LRR_8,LRR_4,LRR_4,LRR_4,LRR_4,LRR_4,LRR_4,LRR_4,Rx_N,LRR_1,LRR_1,AAA_22,AAA_16,ATPase_2,AAA,LRR_9,CTX_RstB	Disease resistance protein (NBS-LRR class) family
chr1B	678431974	678445604	TraesCS1B02G469700	LRR_8,LRR_8,LRR_8,LRR_8,LRR_8,LRR_8,LRR_8,LRR_8,LRR_8,LRR_8,NB-ARC,LRR_4,LRR_4,LRR_4,LRR_4,LRR_4,LRR_4,LRR_4,LRR_4,Rx_N,AAA_22,ATPase_2,AAA_16,Thymidylate_kin,AAA,APC_N_CC,CTX_RstB,SecA_SW	NBS-LRR disease resistance protein-like
chr1B	678551590	678553297	TraesCS1B02G470100	NB-ARC,Rx_N,AAA_22,AAA_16,ATPase_2,AAA,NACHT,GrpE,SecA_SW	Disease resistance protein (NBS-LRR class) family
chr1B	678754223	678765854	TraesCS1B02G470500	NB-ARC,LRR_8,LRR_8,LRR_8,LRR_8,LRR_8,LRR_8,LRR_8,LRR_8,LRR_8,LRR_4,LRR_4,LRR_4,LRR_4,LRR_4,LRR_4,LRR_4,Rx_N,LRR_1,LRR_1,AAA_16,AAA_22,ATPase_2,AAA,RuvB_N,Thymidylate_kin,LRR_9	NBS-LRR disease resistance protein-like
chr1B	678779472	678790974	TraesCS1B02G470600	NB-ARC,LRR_8,LRR_8,LRR_8,LRR_8,LRR_8,LRR_8,LRR_8,LRR_8,LRR_8,LRR_8,LRR_8,LRR_8,LRR_4,LRR_4,LRR_4,LRR_4,LRR_4,LRR_4,LRR_4,LRR_4,Rx_N,LRR_1,LRR_1,AAA_22,AAA_16,ATPase_2,AAA,CTX_RstB	Disease resistance protein (NBS-LRR class) family
chr1B	679652425	679657034	TraesCS1B02G471400	NB-ARC,Rx_N,AAA_22,AAA_14,AAA,LRR_8,RuvB_N,AAA_16	Disease resistance protein RPP13
chr1B	679698116	679701978	TraesCS1B02G471600	NB-ARC,Rx_N,AAA_22,RuvB_N,AAA_14,AAA_16,ALIX_LYPXL_bnd	Disease resistance protein RPP13
chr1B	679705313	679711645	TraesCS1B02G471700	NB-ARC,Rx_N,AAA_22,RuvB_N,AAA_14,NACHT,AAA_16,AAA_33,AAA,Fez1	Disease resistance protein RPP13
chr1D	72507	77965	TraesCS1D02G000100	NB-ARC,LRR_4,LRR_8,LRR_6,AAA_22,NACHT,AAA_16,RuvB_N	Pm3-like disease resistance protein
chr1D	2482275	2489362	TraesCS1D02G005300	NB-ARC,Rx_N,AAA_22,AAA_16,LRR_4,LRR_8,AAA_14,Zeta_toxin,RuvB_N,Sigma54_activat,ABC_tran,AAA_33	disease resistance protein (TIR-NBS-LRR class)
chr1D	2495367	2499785	TraesCS1D02G005400	NB-ARC,NACHT,AAA_22,LRR_8,AAA_18,AAA_16,KAP_NTPase,ATP_bind_1,PRK	disease resistance protein (TIR-NBS-LRR class)
chr1D	2684225	2687390	TraesCS1D02G005900	NB-ARC,Rx_N,AAA_22,AAA_16,Zeta_toxin,AAA_14,RuvB_N,Sigma54_activat,PIF1,AAA_33,AAA,ABC_tran	Disease resistance protein (NBS-LRR class) family
chr1D	2716787	2720977	TraesCS1D02G006000	NB-ARC,Rx_N,AAA_22,RuvB_N,AAA_16,AAA_14,AAA,LRR_8,NACHT	NBS-LRR-like resistance protein
chr1D	2885245	2888849	TraesCS1D02G006300	NB-ARC,Rx_N,TRCF	Disease resistance protein RPP13
chr1D	3175880	3181010	TraesCS1D02G006500	NB-ARC,Rx_N,LRR_8,LRR_4,NACHT,AAA_22,DUF1804,AAA_16,AAA_18	Pm3-like disease resistance protein
chr1D	3425239	3429946	TraesCS1D02G006800	NB-ARC,Rx_N,AAA_22,AAA_16,AAA_14,RuvB_N,NACHT,AAA,ABC_tran,IFT81_CH,AAA_7,AAA_33	NBS-LRR-like resistance protein
chr1D	3970383	3975703	TraesCS1D02G008000	NB-ARC,Rx_N,LRR_8,LRR_4,NACHT,AAA_16,AAA_22,DUF2730	Pm3-like disease resistance protein
chr1D	4179395	4188321	TraesCS1D02G008200	NB-ARC,NB-ARC,AAA_22,NACHT,LRR_4,AAA_16,AAA_14,ATPase_2,LRR_8,AAA,ABC_tran,AAA_33,NTPase_1,Syntaxin-6_N	disease resistance family protein / LRR family protein
chr1D	4188993	4194729	TraesCS1D02G008300	NB-ARC,AAA_16,AAA_22,AAA_33,ATPase_2,NACHT,AAA_18	disease resistance family protein / LRR family protein
chr1D	4874061	4880325	TraesCS1D02G009300	NB-ARC,Rx_N,NACHT,AAA_22,AAA_16,TMPIT,DUF4226	Pm3-like disease resistance protein
chr1D	6168877	6203308	TraesCS1D02G011200	NB-ARC,Rx_N,AAA_16,LRR_8	Disease resistance family protein
chr1D	7055141	7059731	TraesCS1D02G014600	NB-ARC,Rx_N,LRR_8,LRR_4,AAA_22,AAA_24,AAA_16,AAA_14,AAA,AAA_33,AAA_19,NTPase_1,AAA_30,ATPase	NBS-LRR-like resistance protein
chr1D	7277369	7280463	TraesCS1D02G015500	NB-ARC,Rx_N,LRR_8,LRR_8,LRR_8,LRR_4,AAA_16,AAA_22,AAA_14,AAA_33,KAP_NTPase,AAA	NBS-LRR disease resistance protein, putative, expressed
chr1D	7419157	7422949	TraesCS1D02G016100	NB-ARC,Rx_N,LRR_4,AAA,AAA_24,AAA_33,AAA_16,AAA_22,RuvB_N,NTPase_1,ATPase_2,Endonuc-HincII,AAA_19,Nnf1,cobW	Disease resistance protein
chr1D	7592690	7609204	TraesCS1D02G016900	NB-ARC,Rx_N,LRR_8,LRR_8,AAA_16,LRR_4,LRR_4,AAA_33,AAA_22,AAA,BACK,AAA_14	NBS-LRR disease resistance protein, putative, expressed
chr1D	7868467	7872465	TraesCS1D02G017600	NB-ARC,Rx_N,LRR_8,LRR_8,AAA_22,AAA_16,AAA_33,AAA,AAA_24,ATPase,NTPase_1,ATPase_2,Viral_helicase1,AAA_5,AAA_19,AAA_30,AAA_14,AAA_18,ATP_bind_1,cobW,AAA_29	Disease resistance protein (NBS-LRR class) family
chr1D	8226547	8230158	TraesCS1D02G018800	NB-ARC,LRR_8,LRR_8,LRR_4	NBS-LRR disease resistance protein, putative, expressed
chr1D	8610887	8616204	TraesCS1D02G019700	NB-ARC,NB-ARC,Rx_N,AAA_14,AAA_16,LRR_8,LRR_8,LRR_8,AAA,AAA_22	Disease resistance protein RPM1
chr1D	9028322	9037195	TraesCS1D02G021000	NB-ARC,NB-ARC,Rx_N,AAA_16,AAA_14,LRR_8,LRR_8,LRR_8,LRR_8,LRR_4,TsaE,AAA_22,AAA	Disease resistance protein RPM1
chr1D	9086119	9091764	TraesCS1D02G021200	NB-ARC,LRR_8,LRR_8,LRR_8,LRR_4	NBS-LRR-like resistance protein
chr1D	9575753	9593333	TraesCS1D02G022500	NB-ARC,NB-ARC,Rx_N,AAA_14,AAA_14,AAA_16,AAA,ATPase_2,DUF815,TsaE,RuvB_N,AAA_7,LRR_4	Disease resistance protein RPM1
chr1D	10408161	10408847	TraesCS1D02G025200	NB-ARC,AAA_16,Rx_N,AAA_22,RuvB_N	Disease resistance protein RPM1
chr1D	10661025	10664946	TraesCS1D02G026000	NB-ARC,Rx_N,LRR_4,LRR_4,AAA_16,LRR_8,AAA_22,AAA_18,BACK,AAA_33	NBS-LRR disease resistance protein, putative, expressed
chr1D	11175841	11182532	TraesCS1D02G028200	NB-ARC,Rx_N,AAA_22,AAA_16,LRR_4,LRR_8,RuvB_N	Disease resistance protein (TIR-NBS-LRR class) family
chr1D	11272449	11278362	TraesCS1D02G028600	NB-ARC,Rx_N,AAA_22,LRR_4,LRR_4,LRR_8,RuvB_N,AAA_16,AAA,AAA_14,ABC_tran	Disease resistance protein (TIR-NBS-LRR class) family
chr1D	11287245	11292876	TraesCS1D02G028700	NB-ARC	Disease resistance protein RPP13
chr1D	11397758	11401635	TraesCS1D02G028800	NB-ARC,Rx_N,ABC_tran,AAA_16,APS_kinase,cobW,AAA_22,AAA_30,AAA_14,RecA,NACHT,AAA_18,Ran-binding	NBS-LRR-like resistance protein
chr1D	11451423	11459353	TraesCS1D02G029100	NB-ARC,Rx_N,AAA_22,Pox_A32,LRR_4,AAA_16,AAA_14,LRR_8,RuvB_N,AAA,ABC_tran	Disease resistance protein (TIR-NBS-LRR class) family
chr1D	11493627	11499140	TraesCS1D02G029200	NB-ARC,NB-ARC,Rx_N,LRR_4,AAA_16,LRR_8,ABC_tran,Ribosomal_L12_N	NBS-LRR-like resistance protein
chr1D	11654673	11662254	TraesCS1D02G029900	NB-ARC,AAA_16,AAA_22,AAA_33,NACHT,AAA_14	NBS-LRR disease resistance protein-like protein
chr1D	11731970	11778221	TraesCS1D02G030200	NB-ARC,Rx_N,AAA_16,AAA_22,Methyltr_RsmF_N,Methyltransf_22	Disease resistance protein RPM1
chr1D	12532041	12536914	TraesCS1D02G032200	NB-ARC,Rx_N,AAA_22,AAA_16,AAA_14,Zeta_toxin,RuvB_N,AAA,ResIII,DUF815,NACHT,ABC_tran,AAA_24,AAA_7	NBS-LRR-like resistance protein
chr1D	17648124	17652973	TraesCS1D02G037400	NB-ARC,Rx_N,AAA_14,AAA_22,AAA_16,Pox_A32,NACHT,LRR_4,AAA	Disease resistance protein RPM1
chr1D	17656826	17663410	TraesCS1D02G037500	NB-ARC,Rx_N,LRR_4,LRR_4,LRR_8,AAA_22,AAA_14,AAA_16,AAA	Disease resistance protein RPM1
chr1D	19293663	19296980	TraesCS1D02G040200	NB-ARC,Rx_N,ABC_tran,AAA_16,AAA_14,AAA_22,AAA,APS_kinase,RecA,DUF815,AAA_30,NACHT,AAA_18,cobW,Bcl-2_BAD,ATP_bind_1	NBS-LRR-like resistance protein
chr1D	19341296	19346065	TraesCS1D02G040400	NB-ARC,Rx_N,LRR_4,LRR_4,LRR_4,LRR_4,LRR_8	NBS-LRR-like resistance protein
chr1D	31691292	31717004	TraesCS1D02G051400	NB-ARC,Rx_N,AAA_16,AAA_14,AAA_33,AAA_22,YjhX_toxin,AAA_7,CbiA,AAA,AAA_18,DUF5470,ABC_tran,Dehydrin	Disease resistance protein
chr1D	32198077	32224894	TraesCS1D02G051500	NB-ARC,AAA_22,RuvB_N,AAA_16,NACHT,AAA_14,AAA,Sigma54_activat,AAA_30,FH2,Rx_N,DUF1476,ResIII,Torsin	NBS-LRR class disease resistance protein
chr1D	38906964	38911490	TraesCS1D02G059000	NB-ARC,NB-ARC,Rx_N,AAA_16,AAA_22,AAA_14,ATPase_2,AAA_18	Disease resistance protein RPM1
chr1D	44648152	44651988	TraesCS1D02G064200	NB-ARC,Rx_N,AAA_18,AAA_22,AAA_16,AAA_14,LRR_8,LRR_8,AAA_25,AAA_5,NACHT,DnaB_C,AAA_33,CbiA,ABATE,LRR_4,SPESP1,ParA,RNA_helicase,AAA_7	NBS-LRR-like resistance protein
chr1D	76975711	76981169	TraesCS1D02G090600	NB-ARC,Rx_N,AAA_22,AAA_14,AAA_16,RuvB_N,Zeta_toxin,AAA,NACHT,ABC_tran,ATPase_2,AAA_33	disease resistance protein (TIR-NBS-LRR class)
chr1D	86203963	86209589	TraesCS1D02G099000	NB-ARC,Rx_N,AAA_16,AAA_22,ATPase_2,ABC_tran,IstB_IS21,AAA_14	NBS-LRR disease resistance protein-like protein
chr1D	205475313	205478015	TraesCS1D02G149200	NB-ARC,LRR_4,LRR_4,LRR_4,LRR_8,LRR_8	NBS-LRR disease resistance protein
chr1D	248108910	248113803	TraesCS1D02G174300	NB-ARC,AAA,AAA_22,AAA_16,AAA_33,RuvB_N,AAA_14,AAA_5,ATPase_2,NTPase_1,NACHT,Thymidylate_kin	Disease resistance protein (NBS-LRR class) family
chr1D	248927211	248931303	TraesCS1D02G174600	NB-ARC,LRR_4,AAA_22,AAA_14	Disease resistance protein (NBS-LRR class) family
chr1D	332680267	332686239	TraesCS1D02G242200	LRR_4,NB-ARC,LRR_8,LRR_8	NBS-LRR disease resistance protein
chr1D	343878860	343882521	TraesCS1D02G251300	NB-ARC,LRR_8,LRR_8,LRR_8,LRR_8,LRR_4,LRR_4,LRR_4,AAA_16,NACHT,AAA_22,Rx_N	NBS-LRR disease resistance protein
chr1D	352191048	352195208	TraesCS1D02G259300	NB-ARC,NB-ARC,Rx_N,LRR_4,LRR_4,LRR_4,LRR_8,AAA_16	NBS-LRR-like resistance protein
chr1D	363119524	363124941	TraesCS1D02G267200	NB-ARC,AAA_16,AAA_22,LRR_4,AAA_14	Disease resistance protein (NBS-LRR class) family
chr1D	405065989	405070734	TraesCS1D02G309000	NB-ARC,Rx_N,LRR_8,LRR_8,LRR_4,LRR_4,AAA_16,SesA	Disease resistance protein (NBS-LRR class) family
chr1D	416841426	416845218	TraesCS1D02G324700	NB-ARC,Rx_N,AAA_14,AAA_22,DUF3052	NBS-LRR disease resistance protein
chr1D	431516749	431523156	TraesCS1D02G341500	NB-ARC,Rx_N,NACHT,AAA_16,AAA_18,AAA_22,AAA_14,HARE-HTH,Roc,AAA,AAA_33	Disease resistance protein (NBS-LRR class) family
chr1D	435260253	435265810	TraesCS1D02G348400	NB-ARC,LRR_8,LRR_8,LRR_8,LRR_8,LRR_8,LRR_8,LRR_8,LRR_8,LRR_4,LRR_4,LRR_4,LRR_4,LRR_4,LRR_4,Rx_N,LRR_1,LRR_1,LRR_1,AAA_16,AAA_22,AAA_33	Disease resistance protein (NBS-LRR class) family
chr1D	441009747	441011542	TraesCS1D02G356300	NB-ARC,NB-ARC,Rx_N,AAA_PrkA	NBS-LRR-like resistance protein
chr1D	441011849	441013932	TraesCS1D02G356400	NB-ARC,Rx_N,RPW8,Mic1,pXO2-34	NBS-LRR-like resistance protein
chr1D	441017472	441019178	TraesCS1D02G356600	NB-ARC,Rx_N	NBS-LRR-like resistance protein
chr1D	441031214	441032851	TraesCS1D02G356700	NB-ARC,AAA_14,AAA_16,Roc,ATPase_2,Mic1,HrcA,AAA_29	NBS-LRR-like resistance protein
chr1D	443115110	443117092	TraesCS1D02G359900	Rx_N,NB-ARC,NB-ARC,AAA_16,AAA_14,PH_12	NBS-LRR-like resistance protein
chr1D	449207295	449211308	TraesCS1D02G370400	NB-ARC,LRR_8,LRR_8,LRR_4,LRR_4,AAA_16,Rx_N,AAA_22	Disease resistance protein (NBS-LRR class) family
chr1D	455752931	455755683	TraesCS1D02G379600	NB-ARC,Rx_N,NACHT,AAA_18,AAA_22,Roc,AAA_14	CC-NBS-LRR disease resistance protein
chr1D	456281280	456289784	TraesCS1D02G381400	NB-ARC,Pkinase_Tyr,Rx_N,Pkinase,F-box-like,F-box,LRR_8,DUF357	Mitogen-activated protein kinase
chr1D	456651228	456660349	TraesCS1D02G381500	NB-ARC,Rx_N,AAA_22,AAA_16,LRR_8,AAA_PrkA,LRR_4	Disease resistance protein (NBS-LRR class) family
chr1D	458143005	458147016	TraesCS1D02G383800	NB-ARC,Rx_N,LRR_4,LRR_8,LRR_8,AAA_16,AAA_14,MMR_HSR1,AAA_22,LRR_1	NBS-LRR disease resistance protein
chr1D	459027115	459032174	TraesCS1D02G386200	NB-ARC,NACHT,LRR_4,LRR_4,GCSF	Rp1-like protein
chr1D	460843835	460850204	TraesCS1D02G388700	NB-ARC,Rx_N,AAA_22,AAA_16,SRP54,AAA_14,AAA_33,RuvB_N	NBS-LRR disease resistance protein-like
chr1D	460851253	460857684	TraesCS1D02G388800	NB-ARC,Rx_N,AAA_16,LRR_4,LRR_8,AAA_22,NACHT,AAA_14	NBS-LRR disease resistance protein-like
chr1D	464448012	464451062	TraesCS1D02G396200	NB-ARC,NB-ARC,LRR_8,LRR_8,LRR_8,LRR_4,LRR_4,AAA_22,ATPase_2,LRR_9,AAA_16,Bac_DnaA,Pox_T4_N	CC-NBS-LRR family disease resistance protein
chr1D	464793511	464797609	TraesCS1D02G396500	Rx_N,NB-ARC,AAA_22,AAA_16,AAA,Sigma54_activat	Disease resistance protein (TIR-NBS-LRR class) family
chr1D	465401797	465410538	TraesCS1D02G398200	NB-ARC,LRR_8,LRR_8,LRR_8,LRR_8,LRR_8,LRR_8,LRR_8,LRR_4,LRR_4,LRR_4,LRR_4,LRR_4,LRR_4,LRR_4,Rx_N,AAA_16,LRR_1	Disease resistance protein (NBS-LRR class) family
chr1D	465435058	465446409	TraesCS1D02G398300	NB-ARC,LRR_8,LRR_8,LRR_8,LRR_8,LRR_8,LRR_8,LRR_8,LRR_8,LRR_8,LRR_8,LRR_8,LRR_4,LRR_4,LRR_4,LRR_4,LRR_4,LRR_4,Rx_N,AAA_16,LRR_1	Disease resistance protein (NBS-LRR class) family
chr1D	478967239	478981046	TraesCS1D02G424800	NB-ARC,NB-ARC,NB-ARC,NB-ARC,Rx_N,AAA_22,RsgA_GTPase,AAA_16,ABC_tran,LRR_8	Disease resistance protein RPM1
chr1D	483691033	483698235	TraesCS1D02G434600	NB-ARC,Rx_N,AAA_16,AAA_22,AAA_14,RuvB_N,NACHT,DUF4482,AAA,AAA_33	Disease resistance protein (NBS-LRR class) family
chr1D	483877775	483885015	TraesCS1D02G434800	NB-ARC,LRR_4,LRR_8	NBS-LRR disease resistance protein, putative
chr1D	486114481	486121110	TraesCS1D02G440700	NB-ARC,Rx_N,AAA_16	Pm3-like disease resistance protein
chr1D	487275045	487284026	TraesCS1D02G443300	NB-ARC,Rx_N,AAA_22,AAA_16,ATPase_2,AAA,GrpE,SecA_SW,AAA_14,Thymidylate_kin,RsgA_GTPase,KAP_NTPase	NBS-LRR disease resistance protein
chr1D	487287836	487294716	TraesCS1D02G443400	NB-ARC,LRR_8,LRR_8,LRR_8,LRR_8,LRR_8,LRR_8,LRR_8,LRR_8,LRR_8,LRR_4,LRR_4,LRR_4,LRR_4,LRR_4,LRR_4,LRR_4,LRR_4,Rx_N,LRR_1,AAA_22,AAA_16,ATPase_2,AAA,DUF4627,LRR_6	NBS-LRR disease resistance protein-like
chr1D	487837922	487842341	TraesCS1D02G444600	NB-ARC,Rx_N,LRR_8,AAA_22,AAA_14,AAA,RuvB_N	Disease resistance protein RPP13
chr1D	487892793	487897896	TraesCS1D02G444900	NB-ARC,Rx_N,AAA_22,RuvB_N,AAA_16,AAA,AAA_14,NACHT	Disease resistance protein RPP13
chr1D	488482832	488489534	TraesCS1D02G445400	NB-ARC	disease resistance family protein / LRR family protein
chr1D	494857778	494869955	TraesCS1D02G454100	NB-ARC,Rx_N,LRR_8,LRR_8,LRR_4,AAA_16,AAA_22,DUF2203,BACK,DUF815	NBS-LRR disease resistance protein, putative, expressed
chr1D	494937412	494945067	TraesCS1D02G454200	NB-ARC,NB-ARC,Rx_N,AAA_14,AAA_16,NACHT,BsuBI_PstI_RE,LRR_1	Disease resistance protein RPM1
chr2A	512885	516471	TraesCS2A02G001000	LRR_4,NB-ARC,LRR_8	NBS-LRR resistance-like protein
chr2A	580888	585420	TraesCS2A02G001500	LRR_4,LRR_4,LRR_4,NB-ARC,LRR_8	Disease resistance protein (NBS-LRR class) family
chr2A	1871479	1877682	TraesCS2A02G003100	NB-ARC,Rx_N,NACHT,AAA_22,AAA_16,AAA_19,AAA_14,ATPase_2,Roc,AAA_11,LRR_8	NBS-LRR disease resistance protein-like protein
chr2A	2321343	2325578	TraesCS2A02G003600	NB-ARC,NACHT,Rx_N,AAA_22,AAA_16,LRR_4,AAA_14,POTRA,AAA_19,ABC_tran	NBS-LRR disease resistance protein-like protein
chr2A	2355896	2382397	TraesCS2A02G003900	NB-ARC,Rx_N,NACHT,AAA_22,AAA_14,AAA_16,AAA,ABC_tran,ATPase_2,AAA_19	NBS-LRR disease resistance protein-like protein
chr2A	2373231	2377514	TraesCS2A02G004200	NB-ARC,Rx_N,AAA_22,AAA,AAA_16,LRR_8,LRR_8,ATPase_2,LRR_4,LRR_4	NBS-LRR-like resistance protein
chr2A	2377872	2379498	TraesCS2A02G004300	NB-ARC,AAA_22,NACHT,Rx_N,AAA_14,AAA_33,AAA_16,TniB,DUF2428,AAA_24	Disease resistance protein (NBS-LRR class) family
chr2A	2488830	2495245	TraesCS2A02G004900	NB-ARC,Rx_N,NACHT,AAA_14,AAA_22,AAA_16,ATPase_2,ABC_tran,AAA_19	NBS-LRR disease resistance protein-like protein
chr2A	2880736	2885432	TraesCS2A02G006500	NB-ARC,Rx_N,NACHT,AAA_22,AAA_16,AAA_14,AAA_19	NBS-LRR disease resistance protein-like protein
chr2A	2914803	2920979	TraesCS2A02G006800	NB-ARC,Rx_N,NACHT,AAA_16,AAA_22,AAA_14,ATPase_2,AAA_19,POTRA,AAA_33,ABC_tran	Disease resistance protein (NBS-LRR class) family
chr2A	2964420	2965424	TraesCS2A02G006900	NB-ARC,Rx_N,AAA_16,NACHT,ABC_tran	NBS-LRR disease resistance protein-like protein
chr2A	2986007	2990362	TraesCS2A02G007000	NB-ARC,Rx_N,NACHT,AAA_22,AAA_16,AAA_14,ATPase_2,ABC_tran,AAA_33	Disease resistance protein (NBS-LRR class) family
chr2A	3594024	3595544	TraesCS2A02G008300	NB-ARC,Rx_N,AAA_16,AAA_14	NBS-LRR-like resistance protein
chr2A	3632420	3633736	TraesCS2A02G008700	Rx_N,NB-ARC,AAA_16,AAA_14	NBS-LRR-like resistance protein
chr2A	3635655	3637184	TraesCS2A02G008800	NB-ARC,NB-ARC,Rx_N,AAA_16,AAA_14,ATPase_2	NBS-LRR-like resistance protein
chr2A	3639742	3641262	TraesCS2A02G008900	NB-ARC,Rx_N,AAA_16,AAA_14,DUF3334	NBS-LRR-like resistance protein
chr2A	8786271	8787710	TraesCS2A02G018900	NB-ARC,AAA_14,Rx_N,Roc	NBS-LRR-like resistance protein
chr2A	8788810	8797508	TraesCS2A02G019000	NB-ARC,AAA_14,Rx_N,Roc	NBS-LRR-like resistance protein
chr2A	9316530	9318231	TraesCS2A02G020000	NB-ARC,Rx_N,AAA_14,AAA_16,Herpes_BLRF2,AAA_PrkA,Roc	NBS-LRR-like resistance protein
chr2A	9668499	9669938	TraesCS2A02G020400	NB-ARC,AAA_14,Rx_N,Roc	NBS-LRR-like resistance protein
chr2A	11372823	11380596	TraesCS2A02G023400	NB-ARC,AAA_22,NACHT,AAA_14,AAA_16,Rx_N,TniB,AAA_33,HMA,AAA	Disease resistance protein (NBS-LRR class) family
chr2A	11543904	11550148	TraesCS2A02G023500	NB-ARC,Rx_N,AAA_16,AAA_22	Disease resistance protein RPP13
chr2A	12162888	12171818	TraesCS2A02G026100	NB-ARC,Rx_N,AAA_22,AAA_16,Pox_A32,DUF3552,NACHT,AAA_14	disease resistance protein (TIR-NBS-LRR class)
chr2A	12175809	12190631	TraesCS2A02G026200	NB-ARC,LRR_4,LRR_8	Disease resistance protein RPP13
chr2A	12208825	12209721	TraesCS2A02G026300	Rx_N,NB-ARC,AAA_16,AAA_22,DUF2203,AAA_33,AAA,Trns_repr_metal,AAA_14,E2F_TDP,ABC_tran	Disease resistance protein (NBS-LRR class) family
chr2A	12220907	12225388	TraesCS2A02G026400	NB-ARC,Rx_N,AAA_16,AAA_22,ATPase,AAA_14,DUF2203	NBS-LRR-like resistance protein
chr2A	13251624	13254979	TraesCS2A02G029700	NB-ARC,LRR_8,LRR_8,Rx_N,LRR_4,LRR_4,AAA_16,AAA_22,AAA_5	NBS-LRR-like resistance protein
chr2A	13405669	13409022	TraesCS2A02G029800	NB-ARC,AAA_16,LRR_4,LRR_4,LRR_8,LRR_8,NACHT,AAA_22	NBS-LRR-like resistance protein
chr2A	13435301	13438975	TraesCS2A02G029900	NB-ARC,Rx_N,AAA_16,AAA_22,AAA_24,LRR_8,TniB,NACHT	Disease resistance protein
chr2A	13811772	13816321	TraesCS2A02G030000	NB-ARC,NB-ARC,LRR_4,LRR_4,LRR_8,AAA_16,Rx_N	NBS-LRR-like resistance protein
chr2A	13847469	13850306	TraesCS2A02G030200	NB-ARC,LRR_4,LRR_4,LRR_4,AAA_16,AAA_22,NACHT,LRR_9,LRR_8,Roc,PhoH,AAA,Sigma54_activat,ABC_tran	NBS-LRR-like resistance protein
chr2A	14299384	14302725	TraesCS2A02G031000	NB-ARC,AAA_16,NACHT,AAA_22,AAA_25,AAA_14	NBS-LRR-like resistance protein
chr2A	14468158	14485592	TraesCS2A02G031400	NB-ARC,LRR_4,AAA_16,AAA_22,NACHT,Ribosomal_L32p,AAA,IstB_IS21	NBS-LRR-like resistance protein
chr2A	14529282	14533746	TraesCS2A02G031500	NB-ARC,LRR_4,Rx_N,AAA_16,AAA_22,NACHT	NBS-LRR-like resistance protein
chr2A	16522564	16529804	TraesCS2A02G040000	NB-ARC,Rx_N,NACHT,AAA_33,AAA_22,SRPRB,AAA_14,AAA_16,AAA_18,Roc	Disease resistance protein
chr2A	16999678	17003977	TraesCS2A02G042400	NB-ARC,Rx_N,AAA_16,AAA_22,RuvB_N,AAA_33,ATPase_2,YjhX_toxin,CbiA,AAA,AAA_14,AAA_7	Disease resistance protein
chr2A	17025906	17033628	TraesCS2A02G042500	NB-ARC,LRR_8,LRR_8,LRR_8,LRR_4,LRR_4,LRR_4,Rx_N,NACHT,AAA_22	NBS-LRR disease resistance protein
chr2A	17037235	17041676	TraesCS2A02G042600	NB-ARC,LRR_8,LRR_8,LRR_8,LRR_4,LRR_4,LRR_4,Rx_N,AAA_22,NACHT,LRR_9,AAA_16,ATPase_2	NBS-LRR disease resistance protein-like
chr2A	17109414	17115627	TraesCS2A02G042700	NB-ARC,LRR_4,LRR_8,LRR_8,LRR_8,Rx_N,NACHT,AAA_16,AAA_22,ATPase_2,AAA_33	NBS-LRR disease resistance protein-like
chr2A	17145170	17148739	TraesCS2A02G043000	NB-ARC,LRR_8,LRR_4	Disease resistance protein
chr2A	18295333	18297507	TraesCS2A02G046700	NB-ARC,Rx_N,AAA_16,RsgA_GTPase,AAA_14,LRR_8,AAA_22,ATPase_2,DUF1759	NBS-LRR disease resistance protein, putative, expressed
chr2A	18314074	18322245	TraesCS2A02G046900	NB-ARC,Rx_N,AAA_16,AAA_14,ATPase_2,AAA_22,DUF815,RsgA_GTPase,Fer4_NifH	NBS-LRR disease resistance protein, putative, expressed
chr2A	19070885	19073020	TraesCS2A02G049400	Rx_N,NB-ARC,AAA_16,NACHT,AAA_22,MobB,Roc,AAA_33,ATPase_2,NTPase_1,AAA_14,RsgA_GTPase,MeaB,LRR_8	NBS-LRR-like resistance protein
chr2A	24197385	24214565	TraesCS2A02G057700	NB-ARC,Rx_N,LRR_4,LRR_4,AAA_16,LRR_8,ABC_tran,Sigma54_activat	NBS-LRR disease resistance protein
chr2A	31163445	31169129	TraesCS2A02G070600	NB-ARC,Rx_N,AAA_22,LRR_8,LRR_4,AAA_14,AAA,AAA_16,RuvB_N,ABC_tran,NACHT	Disease resistance protein (TIR-NBS-LRR class) family
chr2A	31172760	31177459	TraesCS2A02G070700	NB-ARC,Rx_N,AAA_16,AAA_22,LRR_8,LRR_4,LRR_4,AAA_14,AAA,RuvB_N,AvrM_N,CD36,ATPase_2,KAP_NTPase	Disease resistance protein (TIR-NBS-LRR class) family
chr2A	31785280	31811688	TraesCS2A02G071300	NB-ARC,Rx_N,LRR_4,LRR_4,LRR_4,LRR_8,AAA_16,LRR_9,AAA_24	NBS-LRR disease resistance protein
chr2A	40592439	40597971	TraesCS2A02G087200	NB-ARC,NACHT,AAA_22,AAA_16	Disease resistance protein (NBS-LRR class) family
chr2A	43197872	43201055	TraesCS2A02G090300	NB-ARC,LRR_4,LRR_8,LRR_8	disease resistance family protein / LRR family protein
chr2A	46823644	46826377	TraesCS2A02G093000	NB-ARC,Rx_N,AAA_16,LRR_8,KAP_NTPase,LRR_4,LRR_4,AAA_22,AAA,AAA_33,LRR_6,AAA_14,Viral_helicase1	NBS-LRR disease resistance protein, putative, expressed
chr2A	62314391	62320388	TraesCS2A02G110800	NB-ARC,LRR_4,LRR_4,LRR_4,Rx_N,LRR_8,AF-4,AAA_16,zf-BED	NBS-LRR disease resistance protein-like protein
chr2A	62355831	62364956	TraesCS2A02G110900	NB-ARC,LRR_4,LRR_8,AAA_16,zf-BED	NBS-LRR disease resistance protein-like protein
chr2A	77335703	77336473	TraesCS2A02G129300	Rx_N,NB-ARC,AAA_16,Roc,DUF4347,DASH_Dad1	NBS-LRR disease resistance protein
chr2A	138166193	138170379	TraesCS2A02G179700	NB-ARC,Rx_N,AAA_22,LRR_8,AAA_16,LRR_4,BORCS8	Disease resistance protein (TIR-NBS-LRR class) family
chr2A	144854937	144861893	TraesCS2A02G184600	NB-ARC,NB-ARC,Rx_N,AAA_16,MeaB,NACHT,ATPase_2,LRR_8	Disease resistance protein RPM1
chr2A	166778995	166780300	TraesCS2A02G197000	NB-ARC	Disease resistance protein RPP13
chr2A	166855158	166858343	TraesCS2A02G197500	NB-ARC,Rx_N,LRR_4,LRR_4,LRR_4,AAA_16,AAA_22,LRR_8,LRR_8,AAA_24,AAA_14,CbiA	Disease resistance protein
chr2A	406766741	406768389	TraesCS2A02G258800	NB-ARC,MttA_Hcf106,Peptidase_M36,TerB_C,Not3	Disease resistance family protein
chr2A	605126841	605128592	TraesCS2A02G360900	NB-ARC,LRR_8	Disease resistance protein RPP13
chr2A	605128979	605129740	TraesCS2A02G361000	Rx_N,NB-ARC,Prominin,AAA_16,TelA,DUF496,DUF2408,RuvB_N,HeLo,DUF948,Helo_like_N	Disease resistance protein RPP13
chr2A	605164670	605172302	TraesCS2A02G361100	Rx_N,NB-ARC,AAA_16,RuvB_N,AAA_22,AAA_33,ATPase_2,AAA,Laminin_II,DUF2408,AAA_14,NACHT,AAA_7,Sigma54_activat,Rep-A_N,Snapin_Pallidin,AAA_13	Disease resistance protein (NBS-LRR class) family
chr2A	605165521	605167463	TraesCS2A02G361200	NB-ARC	NBS-LRR disease resistance protein, putative
chr2A	605398621	605399699	TraesCS2A02G361600	Rx_N,NB-ARC,AAA_22,AAA_16,HeLo,RuvB_N,Laminin_II,AAA_14,RsgA_GTPase,NACHT,SIR2_2,AAA_33,Ribosomal_S17e,DUF948,AAA,DUF496,Phlebovirus_NSM,Snapin_Pallidin	Disease resistance protein (NBS-LRR class) family
chr2A	606676920	606679840	TraesCS2A02G362300	NB-ARC,Rx_N,LRR_8,LRR_4,LRR_4,LRR_4,NACHT,AAA_16	NBS-LRR resistance protein
chr2A	628730512	628737045	TraesCS2A02G384000	NB-ARC,LRR_8,LRR_8,LRR_4,LRR_4,LRR_4,LRR_4,LRR_4,AAA_22,ATPase_2,AAA_16,NACHT,ABC_tran,NTPase_1,AAA_14,AAA,AAA_24,LRR_9,RsgA_GTPase,MeaB,Apc13p,T2SSE,TniB,MMR_HSR1,AAA_23	Disease resistance protein (NBS-LRR class) family
chr2A	628744385	628748796	TraesCS2A02G384100	NB-ARC,LRR_8,LRR_8,LRR_4,LRR_4,LRR_4,AAA_16,ATPase_2,AAA_22,NACHT,LRR_9,TniB,Bac_DnaA,AAA,RsgA_GTPase,MeaB,Roc,AAA_7	Disease resistance protein (NBS-LRR class) family
chr2A	672836641	672839937	TraesCS2A02G416600	NB-ARC,Rx_N,AAA_16,AAA_22,AAA_14,LRR_4,LRR_4,NACHT,AAA_25,LRR_8,LRR_8,AAA_18,AAA_7,AAA_33,RsgA_GTPase,AAA	NBS-LRR-like resistance protein
chr2A	676454629	676457627	TraesCS2A02G421000	NB-ARC,Rx_N,LRR_8,LRR_8,AAA_22,LRR_4,LRR_4,AAA_16,AAA_14,AAA_33,cobW,UPF0261,AAA_23,NACHT,ABC_tran	Disease resistance protein RPM1
chr2A	706267893	706270694	TraesCS2A02G459100	NB-ARC,NB-ARC,Rx_N,AAA_16,Ras,ABC_tran,AAA_33,NACHT,AAA_14,Viral_helicase1,AAA_18,Roc,ATP_bind_1,LRR_8	NBS-LRR disease resistance protein
chr2A	710035813	710043295	TraesCS2A02G464700	NB-ARC,Rx_N,AAA_16,NACHT,AAA_14,LRR_8,LRR_4	NBS-LRR disease resistance protein-like protein
chr2A	710092790	710096429	TraesCS2A02G464900	NB-ARC,Rx_N,NACHT,AAA_16,AAA_22	NBS-LRR disease resistance protein-like protein
chr2A	710187375	710190415	TraesCS2A02G465100	NB-ARC,Rx_N,AAA_16,NACHT,AAA,Spc110_C,AAA_33,AAA_14	NBS-LRR disease resistance protein-like protein
chr2A	710205343	710209562	TraesCS2A02G465200	NB-ARC,Rx_N,AAA_16,NACHT,AAA	NBS-LRR disease resistance protein-like protein
chr2A	710352931	710359435	TraesCS2A02G465600	NB-ARC,Rx_N,LRR_4,LRR_4,AAA_16,LRR_8	NBS-LRR disease resistance protein-like protein
chr2A	710647983	710655280	TraesCS2A02G466100	NB-ARC,Rx_N,LRR_4,zf-BED,AAA_18,NACHT,AAA_14,AAA_16,AAA_22,LRR_8,DUF4611	disease resistance protein (TIR-NBS-LRR class) family
chr2A	715299784	715301878	TraesCS2A02G473800	NB-ARC,Rx_N,NACHT,AAA_14,AAA_33,AAA_16,AAA_22,AAA_24,AAA_18,AAA_7,ATPase,ATPase_2	NBS-LRR disease resistance protein-like protein
chr2A	716467075	716478783	TraesCS2A02G477200	NB-ARC,Rx_N,LRR_8,LRR_4	NBS-LRR disease resistance protein
chr2A	718136046	718163501	TraesCS2A02G480400	NB-ARC,Rx_N,AAA_16,AAA_22,AAA_14,AAA_7,AAA_5,NACHT,ATPase_2,AAA,RsgA_GTPase,RNA_helicase,AAA_18,Bac_DnaA,NTPase_1,KAP_NTPase,AAA_24,PRK	NBS-LRR disease resistance protein
chr2A	727172686	727180984	TraesCS2A02G495600	NB-ARC,Rx_N,LRR_8,AAA_16,AAA_22	NBS-LRR-like resistance protein
chr2A	733087802	733091235	TraesCS2A02G503900	NB-ARC,Rx_N,LRR_8,AAA_16,RsgA_GTPase,AAA_14,NACHT,AAA_22,LRR_4,REV1_C	NBS-LRR disease resistance protein, putative, expressed
chr2A	737315290	737319379	TraesCS2A02G512200	NB-ARC,Rx_N,AAA_16,AAA_14,HSBP1	Disease resistance protein (NBS-LRR class) family
chr2A	746939231	746940653	TraesCS2A02G527300	NB-ARC,Rx_N,AAA_16,AAA_33,AAA_22,NACHT,DUF835,AAA_14	NBS-LRR disease resistance protein-like protein
chr2A	746956206	746960545	TraesCS2A02G527400	NB-ARC,LRR_4,LRR_4,LRR_4,Rx_N,AAA_16,DUF835,AAA_33,NACHT	NBS-LRR disease resistance protein-like protein
chr2A	753693227	753694845	TraesCS2A02G544200	NB-ARC,AAA_22,Rx_N,NACHT,AAA_16,ABC_tran,AAA_18,KAP_NTPase,Viral_helicase1,DNA_methylase,AAA_33	NBS-LRR-like resistance protein
chr2A	754342652	754344933	TraesCS2A02G545300	NB-ARC,LRR_8,LRR_8,LRR_4,LRR_4	CC-NBS-LRR family disease resistance protein
chr2A	762756758	762763008	TraesCS2A02G560600	NB-ARC,Rx_N,LRR_4,AAA_18,AAA_22,LRR_5,NACHT,AAA_14,WXG100,AAA_33	CC-NBS-LRR disease resistance protein
chr2A	762770075	762774906	TraesCS2A02G560700	NB-ARC,Rx_N,LRR_4,LRR_4,LRR_5,NACHT,AAA_22,AAA_18,AAA_14,Viral_helicase1,AAA_33	Disease resistance protein (NBS-LRR class) family
chr2A	762799764	762805474	TraesCS2A02G560900	NB-ARC,Rx_N,LRR_4,AAA_18,NACHT,AAA_14,AAA_22,Roc,AAA_33	Disease resistance protein (NBS-LRR class) family
chr2A	762984122	762985959	TraesCS2A02G561100	NB-ARC,Rx_N,AAA_14,AAA_22,AAA_16,WXG100,NACHT,Med30,CorA,AAA_33,AAA_18,AAA_24	NBS-LRR disease resistance protein
chr2A	764657703	764675166	TraesCS2A02G564200	NB-ARC,NB-ARC,Rx_N,Rx_N,AAA_22,AAA_22,AAA_14,AAA_16,AAA_18,AAA,RuvB_N,LRR_8,ABC_tran,Viral_helicase1,YozD	Disease resistance protein (NBS-LRR class) family
chr2A	764725510	764728499	TraesCS2A02G564600	NB-ARC,Rx_N,AAA_14,AAA_16,AAA_22,NACHT,Pox_A32,AAA,KTI12,RuvB_N,DUF3669,RBD-FIP,ResIII,AAA_33,Sigma54_activat	disease resistance protein (TIR-NBS-LRR class)
chr2A	765168973	765176280	TraesCS2A02G565800	NB-ARC,Rx_N,AAA_22,NACHT,AAA_16,AAA_14,AAA_33,Lsm_interact	Disease resistance protein RPM1
chr2A	768729675	768734744	TraesCS2A02G572900	NB-ARC,NB-ARC,Rx_N,AAA_22,AAA_16,AAA_14,AAA,AAA_7,RuvB_N,CbiA,RsgA_GTPase,ResIII	Disease resistance protein
chr2A	768926369	768932031	TraesCS2A02G573100	LRR_8,LRR_8,LRR_8,LRR_8,LRR_8,LRR_8,LRR_8,LRR_8,NB-ARC,LRR_4,LRR_4,LRR_4,LRR_4,LRR_4,LRR_4,LRR_4,LRR_4,LRR_4,LRR_4,LRR_1,LRR_1,Rx_N,AAA_16,ATPase_2,AAA,AAA_22,Zeta_toxin,Sigma54_activat,Thymidylate_kin	TIR-NBS-LRR class disease resistance protein
chr2A	769652300	769655236	TraesCS2A02G575100	NB-ARC,Rx_N,AAA_22,AAA_16	disease resistance protein (TIR-NBS-LRR class)
chr2A	769953601	769954428	TraesCS2A02G575200	NB-ARC,Rx_N,RuvB_N,AAA_22,AAA_16,ABC_tran,AAA_18,NACHT,AAA_33,AAA,DUF1515,Sigma54_activat,RsgA_GTPase,DUF87	Disease resistance protein (NBS-LRR class) family
chr2A	772370693	772374679	TraesCS2A02G579900	NB-ARC,AAA_22,AAA_16,LRR_4,LRR_4,NACHT,AAA_33,FNIP,ABC_tran,AAA_18	Disease resistance protein (NBS-LRR class) family
chr2A	776152861	776166810	TraesCS2A02G585200	NB-ARC,Jacalin,Rx_N,AAA_16,AAA_22,ATPase_2,RuvB_N,ABC_tran,AAA,AAA_14,NTPase_1,AAA_18,AAA_33,ArsA_ATPase,NACHT,RNA_helicase,AAA_23,AAA_7,RsgA_GTPase,Sigma54_activat	Disease resistance protein (TIR-NBS-LRR class) family
chr2A	778442443	778457657	TraesCS2A02G590100	NB-ARC,Rx_N,AAA_22,LRR_4,LRR_4,LRR_8,LRR_8,AAA_16,DLP_helical,AAA,UPF0261,RuvB_N	Disease resistance protein
chr2A	778563398	778589058	TraesCS2A02G590200	NB-ARC,Rx_N,LRR_8,LRR_4,TIP49,AAA_16,Stealth_CR3,RuvB_N,AAA_14,AAA	Disease resistance protein RPM1
chr2B	4642754	4643683	TraesCS2B02G007500	NB-ARC,Rx_N,AAA_16,AAA_22,REV1_C,AAA_14,AAA_25,AAA_33,AAA_7	NBS-LRR disease resistance protein, putative
chr2B	6069407	6074892	TraesCS2B02G011600	NB-ARC,Rx_N,AAA_16,LRR_8,LRR_4,Sigma54_activat,Zeta_toxin,AAA_22,ATPase_2,RsgA_GTPase,NACHT,IIGP,DUF1280	NBS-LRR disease resistance protein
chr2B	8385714	8389997	TraesCS2B02G018200	NB-ARC,Rx_N,NACHT,AAA_22,AAA_16,AAA_14,DUF815,POTRA,AAA,AAA_19	NBS-LRR disease resistance protein-like protein
chr2B	8511941	8514055	TraesCS2B02G018400	NB-ARC,Rx_N,NACHT,AAA_22,AAA_16,AAA_33,AAA_14,ATPase_2,Roc,H-kinase_dim,AAA_19,ABC_tran,AAA,cobW	Disease resistance protein (NBS-LRR class) family
chr2B	8561501	8569381	TraesCS2B02G018500	NB-ARC,Rx_N,NACHT,AAA_16,AAA_22,AAA_14,AAA_19,RsgA_GTPase,ABC_tran	NBS-LRR disease resistance protein-like protein
chr2B	8592551	8596822	TraesCS2B02G018600	NB-ARC,Rx_N,NACHT,AAA_22,AAA_16,AAA_14,ATPase_2,AAA,ABC_tran,AAA_7,cobW,LRR_4,LRR_4	NBS-LRR disease resistance protein-like protein
chr2B	8666351	8668189	TraesCS2B02G018700	NB-ARC,Rx_N,NACHT,AAA_22,AAA_16,AAA_14,AAA_19,ATPase_2,AAA,Roc,AAA_33,ABC_tran,RsgA_GTPase	NBS-LRR disease resistance protein-like protein
chr2B	8994419	8997178	TraesCS2B02G019300	NB-ARC,NACHT,AAA_22,AAA_14,AAA_16,ATPase_2,ABC_tran,AAA_19,IstB_IS21,AAA,Sigma54_activat,AAA_30,cobW	NBS-LRR disease resistance protein-like protein
chr2B	9122805	9127661	TraesCS2B02G019800	NB-ARC,Rx_N,NACHT,AAA_22,AAA_14,ATPase_2,AAA_16,AAA,AAA_19,ABC_tran,RsgA_GTPase,cobW	NBS-LRR disease resistance protein-like protein
chr2B	9617719	9622480	TraesCS2B02G020200	NB-ARC,Rx_N,AAA_22,AAA_16,LRR_8,RuvB_N,ResIII,AAA_14,AAA,ABC_tran,AAA_33	Disease resistance protein
chr2B	9887738	9891511	TraesCS2B02G020600	NB-ARC,Rx_N,AAA_22,AAA_16,LRR_8,AAA_14,OAR,AAA_33,CbiA,ResIII,SRP54	Disease resistance protein
chr2B	10382823	10389006	TraesCS2B02G021700	NB-ARC,NB-ARC,Rx_N,MeaB,AAA_16,AAA_14,NACHT,ATPase_2	Disease resistance protein RPM1
chr2B	10613288	10618450	TraesCS2B02G022100	NB-ARC,NB-ARC,Rx_N,AAA_16,AAA_22,ATPase_2,AAA_14,LRR_8,DUF815,LRR_4	Disease resistance protein RPM1
chr2B	10836141	10840168	TraesCS2B02G023100	LRR_4,LRR_4,LRR_8,LRR_8,NB-ARC	Disease resistance protein (TIR-NBS-LRR class) family
chr2B	12994493	12995967	TraesCS2B02G027400	NB-ARC,NB-ARC,Rx_N	NBS-LRR-like resistance protein
chr2B	13497329	13498989	TraesCS2B02G029600	NB-ARC,NB-ARC,Rx_N,AAA_14,HrpB7,AAA_PrkA,Roc	NBS-LRR-like resistance protein
chr2B	13716298	13717797	TraesCS2B02G029800	NB-ARC,Rx_N,AAA_14,Herpes_BLRF2,Roc	NBS-LRR-like resistance protein
chr2B	13741436	13745164	TraesCS2B02G030100	NB-ARC,Rx_N,AAA_16,Hemerythrin	Disease resistance protein RPP13
chr2B	16124597	16129184	TraesCS2B02G033400	NB-ARC,Rx_N,AAA_16,AAA_22,LRR_4,TniB,AAA_33	NBS-LRR-like resistance protein
chr2B	16237056	16260892	TraesCS2B02G033600	NB-ARC,AAA_22,NACHT,Rx_N,AAA_16,AAA_14,TniB,AAA_33,ABC_tran	Disease resistance protein (NBS-LRR class) family
chr2B	16261738	16269446	TraesCS2B02G033700	NB-ARC,Rx_N,AAA_16,LRR_4,Glyco_hydro_65m,LRR_8	NBS-LRR-like resistance protein
chr2B	16959060	16960707	TraesCS2B02G035100	Rx_N,NB-ARC,TRAUB	Disease resistance protein RPM1
chr2B	17564240	17571243	TraesCS2B02G037900	NB-ARC,Rx_N,AAA_16,AAA_22,AAA_14,Spore_IV_A,DUF2203,DUF3552	Disease resistance protein (NBS-LRR class) family
chr2B	17697712	17704187	TraesCS2B02G038100	NB-ARC,Rx_N,AAA_22,LRR_4,NTPase_1,AAA_16,DHC_N1,AAA_14,NdhM,cobW,AFG1_ATPase	NBS-LRR-like resistance protein
chr2B	17926106	17930889	TraesCS2B02G038800	NB-ARC,Rx_N,AAA_22,AAA_16,AAA_14,LRR_8,LRR_4,DUF815,Trimer_CC	NBS-LRR-like resistance protein
chr2B	17933889	17939260	TraesCS2B02G038900	NB-ARC,Rx_N,AAA_16,LRR_8,NACHT,AAA_22,RuvB_N,ABC_tran,AAA_14,EcoRI_methylase,AAA,LRR_4	Disease resistance protein (NBS-LRR class) family
chr2B	18010558	18018397	TraesCS2B02G039100	NB-ARC,Rx_N,LRR_4,LRR_4,AAA_22,AAA_16,DHC_N1,LRR_8,DUF3552,AAA_14,RuvB_N,DUF2203,DUF4413	NBS-LRR-like resistance protein
chr2B	18067815	18074650	TraesCS2B02G039200	NB-ARC,NB-ARC,Rx_N,LRR_4,AAA_14,AAA_16,AAA,AAA_32,ATPase_2,AAA_22	Disease resistance protein RPM1
chr2B	18092234	18094483	TraesCS2B02G039400	NB-ARC,Rx_N,AAA_16,AAA_22,AAA_14,ATPase,RuvB_N,YkuI_C	Disease resistance protein (TIR-NBS-LRR class) family
chr2B	18108608	18114902	TraesCS2B02G039500	Rx_N,NB-ARC,AAA_16,ABC_tran,ATPase,DUF2203,DUF3552,CdvA	Disease resistance protein (NBS-LRR class) family
chr2B	18122496	18128030	TraesCS2B02G039600	NB-ARC,Rx_N,AAA_16,AAA_22,Pox_A32,AAA_14,TMF_DNA_bd	Disease resistance protein (NBS-LRR class) family
chr2B	18136765	18142875	TraesCS2B02G039700	NB-ARC,LRR_8,LRR_4,LRR_4	Disease resistance protein RPP13
chr2B	19393906	19397283	TraesCS2B02G042500	NB-ARC,LRR_4,NACHT,AAA_22,AAA_16,RuvB_N,AAA,IstB_IS21,AAA_14,ABC_tran,TniB	NBS-LRR-like resistance protein
chr2B	19413498	19416306	TraesCS2B02G042600	NB-ARC,Rx_N,LRR_8,LRR_8,AAA_16,LRR_4,AAA_22	NBS-LRR-like resistance protein
chr2B	19440639	19445593	TraesCS2B02G042700	NB-ARC,AAA_16,AAA_22,NACHT,AAA_19,Sigma54_activat	NBS-LRR-like resistance protein
chr2B	19455798	19456973	TraesCS2B02G042800	NB-ARC,AAA_16,AAA_22	NBS-LRR disease resistance protein
chr2B	20272461	20277061	TraesCS2B02G043600	NB-ARC,Rx_N,AAA_16,LRR_4,AAA_22,NACHT,V-SNARE,Dynactin_p22,EzrA	NBS-LRR-like resistance protein
chr2B	20364422	20367750	TraesCS2B02G043700	NB-ARC,LRR_4,LRR_4,LRR_4,AAA_16,AAA_22,NACHT,IstB_IS21,AAA	NBS-LRR-like resistance protein
chr2B	21909162	21914144	TraesCS2B02G044700	NB-ARC,LRR_4,LRR_4,AAA_22,NACHT,AAA_16,LRR_8,AAA_5,Roc,AAA,TsaE,RsgA_GTPase,PhoH,AAA_24	NBS-LRR-like resistance protein
chr2B	21949723	21954034	TraesCS2B02G044900	NB-ARC,NB-ARC,LRR_4,LRR_4,AAA_16,LRR_8,AAA_33,NACHT	NBS-LRR-like resistance protein
chr2B	22017852	22021334	TraesCS2B02G045100	NB-ARC,LRR_4,LRR_4,Rx_N,LRR_8,AAA_16,AAA_22,AAA_24,AAA_33,Sigma54_activat,TniB,AAA_18,ABC_tran	Disease resistance protein
chr2B	22306814	22310421	TraesCS2B02G045300	NB-ARC,LRR_4,LRR_4,Rx_N,LRR_8,AAA_16,AAA_22,NACHT,AAA_24,TniB	Disease resistance protein
chr2B	22317103	22320961	TraesCS2B02G045400	NB-ARC,LRR_8,LRR_8,AAA_16,LRR_4,NACHT,AAA_22	Disease resistance protein (NBS-LRR class) family
chr2B	22724086	22727561	TraesCS2B02G045600	NB-ARC,AAA_16,Rx_N,LRR_8,LRR_4,AAA_22,NACHT,TsaE,AAA,AAA_33,AAA_5	NBS-LRR-like resistance protein
chr2B	22781478	22785668	TraesCS2B02G045700	NB-ARC,LRR_4,LRR_4,AAA_16,NACHT,AAA_22,AAA,AAA_14	NBS-LRR-like resistance protein
chr2B	23020418	23022244	TraesCS2B02G046000	NB-ARC,AAA_22,AAA_16,NACHT,AAA,TniB,ABC_tran,AAA_33,RNA_helicase	Disease resistance protein (TIR-NBS-LRR class)
chr2B	25625348	25634416	TraesCS2B02G052400	Rx_N,NB-ARC,AAA_16,RuvB_N,AAA,AAA_22	NBS-LRR class disease resistance protein
chr2B	26751321	26755581	TraesCS2B02G054900	NB-ARC,Rx_N,AAA_16,AAA_22,AAA_33,RuvB_N,ATPase_2,AAA_14,YjhX_toxin,CbiA,AAA,LRR_8	Disease resistance protein
chr2B	26848805	26857643	TraesCS2B02G055000	NB-ARC,LRR_4,LRR_4,LRR_4,LRR_4,LRR_8,LRR_8,LRR_8,LRR_8,Rx_N,NACHT,AAA_16,AAA_22	NBS-LRR disease resistance protein-like
chr2B	26941906	26955422	TraesCS2B02G055200	NB-ARC,NB-ARC,AAA_22,AAA_22,AAA_16,AAA_16,Rx_N,AAA,AAA_33,NACHT,Viral_helicase1,cobW	NBS-LRR disease resistance protein-like
chr2B	26986870	26993542	TraesCS2B02G055300	NB-ARC,LRR_8,LRR_8,LRR_4,LRR_4,LRR_4,NACHT,AAA_22,AAA,Rx_N,AAA_16,AAA_33,AAA_17,CAP18_C	NBS-LRR disease resistance protein-like
chr2B	28602295	28622502	TraesCS2B02G058900	NB-ARC,Rx_N,AAA_22,AAA_16,AAA_14,Pox_A32,AAA_18,RsgA_GTPase,ATPase_2,LRR_4,AAA_33,Septin,MMR_HSR1	NBS-LRR disease resistance protein, putative, expressed
chr2B	29184766	29188047	TraesCS2B02G061100	NB-ARC,Rx_N,AAA_16,AAA_14,NACHT,ATPase_2,AAA_22,AAA_35,SPATA1_C,Roc	NBS-LRR-like resistance protein
chr2B	29532782	29536976	TraesCS2B02G061600	Rx_N,NB-ARC,LRR_8,LRR_8,LRR_8	NBS-LRR-like resistance protein
chr2B	32164938	32182313	TraesCS2B02G065500	NB-ARC,NB-ARC,Rx_N,AAA_16,LRR_8,LRR_8	NBS-LRR resistance-like protein
chr2B	36779682	36798174	TraesCS2B02G069300	NB-ARC,LRR_8,LRR_8,LRR_8,LRR_8,LRR_8,LRR_4,LRR_4,LRR_4,LRR_4,LRR_4,LRR_1,Rx_N,AAA_22,AAA_16,AAA,RuvB_N	NBS-LRR disease resistance protein-like
chr2B	37545685	37552217	TraesCS2B02G070900	NB-ARC,Jacalin,Rx_N,LRR_8,AAA_16,NACHT,LRR_4,RuvB_N,AAA_33,AAA_14,AAA_22,Zeta_toxin,AAA	disease resistance protein (TIR-NBS-LRR class)
chr2B	37708291	37710435	TraesCS2B02G071200	NB-ARC,Rx_N,AAA_16,NACHT,AAA_33,Zeta_toxin,AAA_22,RuvB_N,AAA_14,ABC_tran,Roc,AAA	disease resistance protein (TIR-NBS-LRR class)
chr2B	43273412	43274621	TraesCS2B02G078000	NB-ARC,Rx_N,AAA_16,AAA_22,ATPase_2,NACHT,AAA_14,AAA_25,AAA_7,DUF815,Sigma54_activat,AAA,RuvB_N,RsgA_GTPase	NBS-LRR disease resistance protein-like protein
chr2B	47175539	47181332	TraesCS2B02G084300	NB-ARC,Rx_N,AAA_22,AAA_16,LRR_8,LRR_8,AAA_14,LRR_4,AAA,RuvB_N,ABC_tran,ATPase_2	Disease resistance protein (NBS-LRR class) family
chr2B	47429050	47430890	TraesCS2B02G084900	NB-ARC,Rx_N,AAA_22,AAA_16,AAA_14,AAA,RuvB_N,ABC_tran,AAA_PrkA,Orbi_VP5,ATPase_2,Rad17,AAA_18,NACHT,Thymidylate_kin,NTPase_1	Disease resistance protein (TIR-NBS-LRR class) family
chr2B	47446538	47459306	TraesCS2B02G085000	NB-ARC,Rx_N,AAA_22,AAA_14,AAA_16,RuvB_N,AAA,ABC_tran,ATPase_2	Disease resistance protein (TIR-NBS-LRR class) family
chr2B	59636629	59640520	TraesCS2B02G100200	Rx_N,NB-ARC,TniB,AAA_16,AAA_22,Methyltransf_18,NACHT,Sigma54_activat,AAA,ABC_tran,ResIII,AAA_33,Torsin	Disease resistance protein (NBS-LRR class) family
chr2B	62203076	62204887	TraesCS2B02G101300	Rx_N,NB-ARC,NB-ARC,AAA_16,AAA_14,Luteo_PO,DUF3334	NBS-LRR-like resistance protein
chr2B	97338533	97343981	TraesCS2B02G129700	NB-ARC,LRR_4,LRR_4,LRR_4,Rx_N,LRR_8,zf-BED,AAA_16,DUF702	NBS-LRR disease resistance protein-like protein
chr2B	97371840	97390369	TraesCS2B02G129800	NB-ARC,Rx_N,LRR_4,LRR_4,zf-BED,AAA_16,NACHT,LRR_8	NBS-LRR disease resistance protein-like protein
chr2B	118322725	118326465	TraesCS2B02G151600	NB-ARC,Rx_N,AAA_16,DUF3052,Ras,Roc,AAA_22,NdhL	NBS-LRR disease resistance protein
chr2B	154912392	154914715	TraesCS2B02G180600	NB-ARC,Rx_N,AAA_14,AAA_22,AAA_16,CENP-Q,ATPase_2,RuvB_N,DUF1351,AAA,pEK499_p136,PID,DUF815,NACHT	Disease resistance protein (NBS-LRR class) family
chr2B	157688564	157696518	TraesCS2B02G182800	NB-ARC,Rx_N,AAA_22,NACHT,LRR_4,TniB,CLZ,AAA_14,AAA_16,AAA	NBS-LRR disease resistance protein
chr2B	185800522	185804495	TraesCS2B02G206900	NB-ARC,Rx_N,AAA_22,AAA_16,LRR_4,LRR_8	Disease resistance protein (TIR-NBS-LRR class) family
chr2B	212576888	212583372	TraesCS2B02G222800	NB-ARC,NB-ARC,Rx_N,AAA_16,MeaB,LRR_8	Disease resistance protein RPM1
chr2B	214592151	214594751	TraesCS2B02G225000	NB-ARC,Rx_N,LRR_4,LRR_4,AAA_22,AAA_16,LRR_8,LRR_8,LRR_8,AAA_24,AAA_14,DUF815,AAA_7,CbiA	Disease resistance protein
chr2B	391769490	391770881	TraesCS2B02G284500	NB-ARC,MttA_Hcf106,NACHT,Not3	NBS-LRR disease resistance protein
chr2B	473350153	473354257	TraesCS2B02G329400	NB-ARC,NB-ARC,Rx_N,AAA_22,LRR_8,LRR_8,AAA_16,AAA_14,PriA_C	Disease resistance protein
chr2B	473755542	473777206	TraesCS2B02G329500	NB-ARC,LRR_4,AAA_16,AAA_22,LRR_8,NACHT,AAA_PrkA,AAA_18,AAA_19,RsgA_GTPase,Sld5,AAA_33,RNA_helicase,RuvB_N,AAA_5,AAA,ATP_bind_1	NBS-LRR class disease resistance protein
chr2B	543706956	543710225	TraesCS2B02G380100	NB-ARC,Rx_N,LRR_8,LRR_4,LRR_4,AAA_16,NACHT	NBS-LRR-like resistance protein
chr2B	569522918	569526997	TraesCS2B02G401300	NB-ARC,LRR_4,LRR_4,LRR_4,LRR_8,LRR_8,AAA_16,AAA_22,ATPase_2,NACHT,LRR_9,TniB,MeaB,AAA,RsgA_GTPase,Bac_DnaA,Roc,AAA_7	CC-NBS-LRR family disease resistance protein
chr2B	625908128	625920130	TraesCS2B02G435600	NB-ARC,Rx_N,AAA_22,AAA_16,AAA_14,LRR_8,LRR_8,AAA_25,NACHT,AAA_18,AAA_33,LRR_4,LRR_4,AAA_7,RsgA_GTPase,AAA	NBS-LRR disease resistance protein
chr2B	667785962	667803193	TraesCS2B02G471100	NB-ARC,NB-ARC,Rx_N,AAA_16,NACHT,Roc,AAA_22,ABC_tran	NBS-LRR disease resistance protein-like protein
chr2B	683042399	683049870	TraesCS2B02G486100	NB-ARC,LRR_4,LRR_4	NBS-LRR disease resistance protein-like protein
chr2B	683053513	683062553	TraesCS2B02G486200	NB-ARC,Rx_N,AAA_16,LRR_8,LRR_8	NBS-LRR disease resistance protein-like protein
chr2B	683065941	683075708	TraesCS2B02G486300	NB-ARC,Rx_N,AAA_16,NACHT,AAA_14	NBS-LRR disease resistance protein-like protein
chr2B	683127549	683135331	TraesCS2B02G486400	NB-ARC,Rx_N,AAA_16,NACHT,LRR_8	NBS-LRR disease resistance protein-like protein
chr2B	683159256	683166341	TraesCS2B02G486700	NB-ARC,Rx_N,AAA_16,AAA_14,AAA_18	NBS-LRR disease resistance protein-like protein
chr2B	683752480	683755002	TraesCS2B02G487700	NB-ARC,AAA_16,NACHT	NBS-LRR disease resistance protein-like protein
chr2B	685265721	685270904	TraesCS2B02G488000	NB-ARC,Rx_N,zf-BED,AAA_16,AAA_18,LRR_4,NACHT,AAA_14,AAA_22	NBS-LRR disease resistance protein-like protein
chr2B	685741193	685746862	TraesCS2B02G488400	NB-ARC,zf-BED,zf-BED,Rx_N,NACHT,LRR_8,LRR_8,AAA_22,AAA_16,DUF4451	NBS-LRR disease resistance protein-like protein
chr2B	686809725	686815511	TraesCS2B02G489400	NB-ARC,zf-BED,zf-BED,AAA_16,AAA_22,AAA_14,AAA,LRR_8	NBS-LRR disease resistance protein-like protein
chr2B	693321417	693326149	TraesCS2B02G496700	NB-ARC,Rx_N,NACHT,AAA_16,AAA_14,ATPase_2,AAA_22	NBS-LRR disease resistance protein-like protein
chr2B	693447357	693452488	TraesCS2B02G497000	NB-ARC,Rx_N,AAA_33,NACHT,AAA_22,AAA_16,AAA_14,AAA_18,AAA_7,AAA_24,TsaE,AAA_19,ATP_bind_1,FNIP,FNIP	NBS-LRR disease resistance protein-like protein
chr2B	693723708	693728415	TraesCS2B02G497200	NB-ARC,Rx_N,NACHT,AAA_16,AAA_14,AAA_22,AAA,ATPase_2	NBS-LRR disease resistance protein-like protein
chr2B	698203732	698213036	TraesCS2B02G503900	NB-ARC,Rx_N,AAA_16,AAA_22,DUF1139,RsgA_GTPase,ABC_tran,KAP_NTPase,RNA_helicase,Virul_Fac,MMR_HSR1,AAA_28,AAA_29,DUF87,LRR_4	Disease resistance protein (NBS-LRR class) family
chr2B	699106129	699110782	TraesCS2B02G504900	NB-ARC,Rx_N,LRR_8,LRR_8,LRR_4,LRR_4,LRR_4,AAA_16,RsgA_GTPase,AAA_18,AAA_14	NBS-LRR disease resistance protein, putative, expressed
chr2B	703896765	703901061	TraesCS2B02G507000	NB-ARC,LRR_4,LRR_8	Disease resistance protein
chr2B	703972469	703976356	TraesCS2B02G507100	NB-ARC,Rx_N,AAA_16,NACHT,AAA_22,LRR_8,AAA_33,ABC_tran,Viral_helicase1,AAA_18	NBS-LRR disease resistance protein
chr2B	718585803	718592693	TraesCS2B02G523900	NB-ARC,Rx_N,LRR_8,LRR_8,AAA_16,NACHT	NBS-LRR-like resistance protein
chr2B	727682860	727689186	TraesCS2B02G532200	NB-ARC,Rx_N,LRR_8,AAA_16,RsgA_GTPase,AAA_14,AAA_22,NACHT,LRR_4	NBS-LRR disease resistance protein, putative, expressed
chr2B	732342397	732344660	TraesCS2B02G536900	NB-ARC,Rx_N,AAA_22,AAA_16,DUF4347,Trans_reg_C	NBS-LRR disease resistance protein
chr2B	752410959	752414820	TraesCS2B02G557900	NB-ARC,Rx_N,AAA_16,AAA_22,NACHT,AAA_33	NBS-LRR disease resistance protein-like protein
chr2B	752480039	752484081	TraesCS2B02G558100	NB-ARC,Rx_N,AAA_16,AAA_22,NACHT,AAA_33,AAA_14	Disease resistance protein (NBS-LRR class) family
chr2B	754920037	754927066	TraesCS2B02G562700	NB-ARC,Rx_N,NACHT,AAA_16,AAA_22,AAA,AAA_33,AAA_14,NTPase_1,ABC_tran,RuvB_N,AAA_7,ATP-synt_ab	NBS-LRR disease resistance protein-like protein
chr2B	763862161	763864711	TraesCS2B02G574400	NB-ARC,Rx_N,AAA_16,AAA_14,AAA_22,RuvB_N,AAA,ResIII,MeaB,AAA_33,RsgA_GTPase,GMAP,ABC_tran,ATPase_2	NBS-LRR-like resistance protein
chr2B	765047756	765052101	TraesCS2B02G575800	NB-ARC,LRR_8,LRR_8,LRR_4,LRR_4,ATPase_2,AAA_22,AAA_18,AAA_16,ABC_tran,AAA_30,NACHT,G-alpha,PRK,M16C_assoc	CC-NBS-LRR family disease resistance protein
chr2B	767371572	767375570	TraesCS2B02G579400	NB-ARC,NACHT,AAA_22,AAA_16,ABC_tran,AAA_18,AAA_33,Rx_N,Viral_helicase1	Disease resistance protein (NBS-LRR class) family
chr2B	774704212	774709042	TraesCS2B02G587400	NB-ARC,Rx_N,NACHT,AAA_22,AAA_16,AAA_14,AAA_18,cobW	Disease resistance protein (NBS-LRR class) family
chr2B	778287312	778293436	TraesCS2B02G593600	NB-ARC,Rx_N,AAA_16,AAA_22,AAA_14,LRR_8,LRR_4,UPF0261,AAA,RuvB_N	NBS-LRR disease resistance protein-like
chr2B	778450820	778451566	TraesCS2B02G593700	Rx_N,NB-ARC,TIP49,Stealth_CR3,TniB,AAA_16,RuvB_N,AAA,Gal4_dimer,AAA_22	Disease resistance protein
chr2B	778476215	778477018	TraesCS2B02G593800	NB-ARC,Rx_N,AAA_16,TIP49,RuvB_N,AAA,Stealth_CR3,TniB,AAA_22,AAA_33,PIF1,UPF0261,NACHT,Torsin	NBS-LRR class disease resistance protein
chr2B	778778941	778787560	TraesCS2B02G593900	NB-ARC,Rx_N,LRR_4,AAA_16,LRR_8,RuvB_N,AAA	Disease resistance protein
chr2B	780861286	780870182	TraesCS2B02G597700	NB-ARC,AAA_16,AAA_22,ABC_tran,ATPase_2,AAA,RuvB_N,AAA_18,NTPase_1,AAA_33,NACHT,AAA_14,RNA_helicase,AAA_7,RecA,RsgA_GTPase	Disease resistance protein (NBS-LRR class) family
chr2B	782181646	782186421	TraesCS2B02G599700	NB-ARC,LRR_8,LRR_8,LRR_8,LRR_4,LRR_4,LRR_9	NBS-LRR-like resistance protein
chr2B	784662282	784665125	TraesCS2B02G602300	NB-ARC,AAA_22,Rx_N,AAA_16,LRR_4,Borrelia_P83	Disease resistance protein (NBS-LRR class) family
chr2B	784685717	784689451	TraesCS2B02G602400	NB-ARC,Rx_N,LRR_4,LRR_8,LRR_8,AAA_22,NiFeSe_Hases	NBS-LRR disease resistance protein-like
chr2B	788092906	788100943	TraesCS2B02G607700	NB-ARC,Rx_N,AAA_22,LRR_4,LRR_8,TniB,AAA_14,Roc,AAA_18,AAA_5,ABC_tran,NACHT,AAA_28,AAA_24,Sigma54_activat,AAA_33,AAA_16,MMR_HSR1	NBS-LRR disease resistance protein
chr2B	788245351	788255745	TraesCS2B02G608000	NB-ARC,Rx_N,AAA_22,TniB,NACHT,ABC_tran,LRR_4,AAA_16,RuvB_N,AAA,AAA_14	Disease resistance protein (NBS-LRR class) family
chr2B	788797163	788804836	TraesCS2B02G608500	NB-ARC,Rx_N,AAA_22,LRR_4,ABC_tran,AAA_16,RuvB_N,AAA,Citrate_bind,Sigma54_activat,RsgA_GTPase,AAA_14	Disease resistance protein (TIR-NBS-LRR class) family
chr2B	789119521	789134807	TraesCS2B02G608800	NB-ARC,Rx_N,LRR_4,LRR_8	NBS-LRR-like resistance protein
chr2B	794424747	794429463	TraesCS2B02G618100	NB-ARC,Rx_N,AAA_18,AAA_22,NACHT,AAA_16,DUF1148,AAA,LRR_4,AAA_14,Roc	NBS-LRR disease resistance protein
chr2B	794483250	794488425	TraesCS2B02G618300	NB-ARC,Rx_N,AAA_14,AAA_22,NACHT,AAA_18,AAA_33,AAA_24,AAA_16	Disease resistance protein (NBS-LRR class) family
chr2B	794560663	794565529	TraesCS2B02G618700	NB-ARC,Rx_N,AAA_22,AAA_14,NACHT,AAA_24,AAA_16	Disease resistance protein (NBS-LRR class) family
chr2B	794592458	794595949	TraesCS2B02G618800	NB-ARC,Rx_N,LRR_4,AAA_14,AAA_22,Zn_Tnp_IS1595	CC-NBS-LRR disease resistance protein
chr2B	794628570	794630549	TraesCS2B02G619100	NB-ARC,Rx_N,NACHT,AAA_14,AAA_18,Roc	NBS-LRR-like resistance protein
chr2B	794668120	794673406	TraesCS2B02G619200	NB-ARC,Rx_N,LRR_4,LRR_4,LRR_8,AAA_18,AAA_22,LRR_5,AAA_16,NACHT,AAA_14,PDT,Hydantoinase_B	Disease resistance protein (NBS-LRR class) family
chr2B	794688369	794698349	TraesCS2B02G619300	NB-ARC,Rx_N,AAA_16,NACHT,LRR_4,LRR_8,LRR_8	NBS-LRR disease resistance protein-like protein
chr2B	798154314	798159595	TraesCS2B02G625400	NB-ARC,Rx_N,AAA_14,AAA_16,AAA_22,NACHT,Pox_A32,RuvB_N	NBS-LRR-like resistance protein
chr2B	798190465	798195588	TraesCS2B02G625500	NB-ARC,Rx_N,AAA_22,AAA_33,AAA_14,AAA_16,RuvB_N,AAA,Pox_A32,Sigma54_activat	NBS-LRR-like resistance protein
chr2B	798357405	798385059	TraesCS2B02G625800	NB-ARC,NB-ARC,AAA_22,AAA_22,Rx_N,Rx_N,AAA_14,AAA_14,AAA_18,AAA_18,AAA_16,AAA,NACHT,ABC_tran,LRR_8,LRR_4,AAA_33,Viral_helicase1,AAA_30,ATP_bind_1,ATPase_2,Rad17,YozD,PhoH,AAA_29,Torsin	NBS-LRR disease resistance protein, putative
chr2B	798822185	798826775	TraesCS2B02G626900	NB-ARC,AAA_22,AAA_16,NACHT,AAA_14,AAA_33	NBS-LRR-like resistance protein
chr2B	800492663	800511438	TraesCS2B02G629400	Rx_N,NB-ARC,NB-ARC	Disease resistance protein RPM1
chr2B	800511958	800522523	TraesCS2B02G629500	NB-ARC,RsgA_GTPase	Disease resistance protein RPM1
chr2B	800855678	800866082	TraesCS2B02G629800	NB-ARC,NB-ARC,Rx_N,Lipase_GDSL_lke	Disease resistance protein RPM1
chr2D	1601514	1610005	TraesCS2D02G001800	Rx_N,NB-ARC,LRR_8,Glyco_trans_4_2	Disease resistance protein RPM1
chr2D	1991646	1993786	TraesCS2D02G002400	NB-ARC,Rx_N,NACHT,AAA_22,AAA_16,AAA_19,AAA_14,AAA_33,ATPase_2,AAA,Roc	NBS-LRR disease resistance protein-like protein
chr2D	2257606	2263626	TraesCS2D02G003200	NB-ARC,Rx_N,LRR_4,AAA_22,AAA_16,AAA_14,DevR,ATPase_2,NACHT	NBS-LRR-like resistance protein
chr2D	2357775	2359541	TraesCS2D02G003600	Rx_N,NB-ARC,AAA_16,ABC_tran,RNA_pol_Rpc82,NACHT,AAA_22,cobW,RsgA_GTPase	NBS-LRR disease resistance protein-like protein
chr2D	2538170	2544036	TraesCS2D02G004500	NB-ARC,AAA_22,NACHT,TniB,AAA_33,AAA_14,AAA_16	Disease resistance protein (NBS-LRR class) family
chr2D	2547521	2551068	TraesCS2D02G004600	NB-ARC,Rx_N,AAA_22,AAA_16,LRR_8	NBS-LRR-like resistance protein
chr2D	2676802	2680722	TraesCS2D02G004900	NB-ARC,NACHT,AAA_16,AAA_22,AAA_14,ABC_tran,AAA,ATPase_2,TRAP_alpha,Roc,BUD22	NBS-LRR disease resistance protein-like protein
chr2D	5176788	5178320	TraesCS2D02G009900	Rx_N,NB-ARC,NB-ARC,AAA_16,AAA_14,DUF2848,DUF3334,AAA_PrkA	NBS-LRR-like resistance protein
chr2D	5191027	5192702	TraesCS2D02G010100	NB-ARC,NB-ARC,Rx_N,AAA_16,AAA_14	NBS-LRR-like resistance protein
chr2D	7969021	7973264	TraesCS2D02G016400	NB-ARC,Rx_N,AAA_16,AAA_14,AAA_22,NACHT,Zeta_toxin,REV1_C	NBS-LRR disease resistance protein, putative, expressed
chr2D	9663778	9665250	TraesCS2D02G020400	NB-ARC,NB-ARC,Rx_N	NB-ARC domain-containing disease resistance protein
chr2D	10070628	10072312	TraesCS2D02G021900	NB-ARC,Rx_N,Herpes_BLRF2,AAA_PrkA,Roc,AAA_14	NBS-LRR-like resistance protein
chr2D	10174680	10177697	TraesCS2D02G022300	NB-ARC,NB-ARC,Rx_N,AAA_PrkA,Herpes_BLRF2,AAA_14,Roc	NBS-LRR protein
chr2D	10831623	10835466	TraesCS2D02G024500	NB-ARC,AAA_22,NACHT,AAA_16,Rx_N,AAA_14,TniB,AAA_33,AAA,AAA_18,AAA_24	Disease resistance protein (NBS-LRR class) family
chr2D	10867514	10872335	TraesCS2D02G024600	NB-ARC,Rx_N,AAA_16,AAA_22,LRR_8	NBS-LRR-like resistance protein
chr2D	11062302	11068423	TraesCS2D02G025700	NB-ARC,NB-ARC,NB-ARC,NB-ARC,Rx_N,AAA_14,AAA_16,AAA_22,DUF3138	Disease resistance protein RPM1
chr2D	11138562	11149777	TraesCS2D02G026200	NB-ARC,NB-ARC,Rx_N,AAA_22,AAA_16,AAA_14,ATPase_2,ABC_tran,AAA,TsaE	NBS-LRR disease resistance protein homologue
chr2D	11549693	11555151	TraesCS2D02G028100	NB-ARC,LRR_4,LRR_8,LRR_8,TPR_16	Disease resistance protein RPP13
chr2D	11558543	11562868	TraesCS2D02G028200	Rx_N,NB-ARC,AAA_16,AAA_22,DUF2203,AAA_14,Katanin_con80,Spore_IV_A,ABC_tran	Disease resistance protein (TIR-NBS-LRR class) family
chr2D	11575923	11581087	TraesCS2D02G028300	NB-ARC,Rx_N,AAA_22,AAA_16,NPV_P10,AAA	NBS-LRR-like resistance protein
chr2D	11608917	11615420	TraesCS2D02G028400	NB-ARC,Rx_N,AAA_16,NACHT,AAA_22,AAA_14,BTAD,RuvB_N,AAA,AAA_24,ABC_tran,AAA_19,LRR_8	NBS-LRR-like resistance protein
chr2D	14897858	14899983	TraesCS2D02G041500	NB-ARC,Rx_N,AAA_16,AAA_33,AAA_22,AAA_14,RuvB_N,ATPase_2,AAA,CbiA,PIF1,Roc,ArsA_ATPase	NBS-LRR class disease resistance protein
chr2D	14929327	14934730	TraesCS2D02G041600	NB-ARC,NACHT,Rx_N,AAA_16,ATPase_2,AAA_22,AAA_14,AAA,AAA_18,PEPCK_ATP	NBS-LRR disease resistance protein
chr2D	14949008	14950596	TraesCS2D02G041800	NB-ARC,AAA_16,Rx_N,NACHT,AAA_22,ATPase_2,ABC_tran,PEPCK_ATP,AAA,AAA_18	NBS-LRR disease resistance protein
chr2D	15027234	15031924	TraesCS2D02G042100	NB-ARC,LRR_8,LRR_8,LRR_8,LRR_8,LRR_8,LRR_4,LRR_4,LRR_4,Rx_N,AAA_16,AAA_22,LRR_5,AAA_14,ATPase_2,DUF349,SesA,LRR_1	NBS-LRR disease resistance protein-like
chr2D	15112904	15116874	TraesCS2D02G042200	NB-ARC,NB-ARC,NB-ARC,Rx_N,AAA_16,AAA_14,RuvB_N,AAA_22,AAA_18,LRR_8,YjhX_toxin,AAA_33,AAA,ABC_tran,AAA_7,CbiA,LRR_4	Disease resistance protein
chr2D	16344385	16345554	TraesCS2D02G044800	NB-ARC,Rx_N,AAA_14,AAA_22,AAA_16,AAA_33,AAA_18,RsgA_GTPase,DUF815,DnaB_C	Disease resistance protein (NBS-LRR class) family
chr2D	16354095	16358194	TraesCS2D02G044900	NB-ARC,Rx_N,AAA_14,AAA_22,AAA_16,LRR_8,RsgA_GTPase,DUF815,DUF1759,AAA_33,LRR_4	NBS-LRR disease resistance protein, putative, expressed
chr2D	17790787	17792925	TraesCS2D02G048600	NB-ARC,Rx_N,AAA_16,NACHT,AAA_14,AAA_22,ATPase_2,AAA_18,Bac_DnaA,Roc,SPATA1_C,LRR_8	Disease resistance protein (NBS-LRR class) family
chr2D	22915990	22922722	TraesCS2D02G057600	NB-ARC,Rx_N,Jacalin,AAA_16,LRR_8,AAA_22,LRR_4,AAA_14,AAA_33,RuvB_N,Zeta_toxin,NACHT	disease resistance protein (TIR-NBS-LRR class)
chr2D	27583854	27588438	TraesCS2D02G064200	NB-ARC,Rx_N,LRR_8,AAA_16,AAA_22,LRR_4,DUF815,AAA_14,NACHT	NBS-LRR disease resistance protein, putative, expressed
chr2D	29177277	29184999	TraesCS2D02G069600	NB-ARC,Rx_N,LRR_8,LRR_8,AAA_22,LRR_4,AAA_14,AAA_16,RuvB_N,AAA,ABC_tran,NACHT,RIB43A	Disease resistance protein (TIR-NBS-LRR class) family
chr2D	29503563	29514505	TraesCS2D02G070100	NB-ARC,Rx_N,LRR_8,LRR_8,LRR_4,LRR_4,AAA_16,AAA_24	NBS-LRR disease resistance protein
chr2D	36657312	36661415	TraesCS2D02G084600	NB-ARC,LRR_8,LRR_8,Rx_N,NACHT,AAA_22,AAA_16,TsaE,ABC_tran,LRR_9	NBS-LRR-like resistance protein
chr2D	36666231	36671235	TraesCS2D02G084700	NB-ARC,NACHT,AAA_16,AAA_22,Rx_N,Periviscerokin,LRR_8	NBS-LRR-like resistance protein
chr2D	62021017	62027798	TraesCS2D02G111500	NB-ARC,LRR_8,LRR_8,Rx_N,AAA_16,zf-BED	NBS-LRR disease resistance protein-like protein
chr2D	131456585	131459538	TraesCS2D02G188300	NB-ARC,Rx_N,AAA_22,AAA_16,BORCS8	Disease resistance protein (NBS-LRR class) family
chr2D	155449522	155456095	TraesCS2D02G203100	NB-ARC,NB-ARC,Rx_N,AAA_16,MeaB,LRR_8	Disease resistance protein RPM1
chr2D	157135303	157140679	TraesCS2D02G205500	NB-ARC,Rx_N,LRR_4,LRR_4,LRR_4,LRR_8,LRR_8,AAA_22,AAA_16,AAA_24,AAA_14,CbiA,AAA_7	Disease resistance protein
chr2D	323648005	323649627	TraesCS2D02G264700	NB-ARC,MttA_Hcf106,NACHT	NBS-LRR disease resistance protein
chr2D	399349361	399356424	TraesCS2D02G310900	NB-ARC,NB-ARC,Rx_N,AAA_22,LRR_8,LRR_8,AAA_16,AAA_14	Disease resistance protein
chr2D	399430202	399444885	TraesCS2D02G311000	NB-ARC,LRR_4,AAA_16,AAA_22,LRR_8,LRR_8,NACHT,AAA_18,AAA_PrkA,RsgA_GTPase,AAA_33,RuvB_N,AAA_19,ATP_bind_1,AAA	Disease resistance protein (TIR-NBS-LRR class) family
chr2D	461545843	461549560	TraesCS2D02G359800	NB-ARC,Rx_N,LRR_4,LRR_4,LRR_4,LRR_8,NACHT,AAA_16	NBS-LRR-like resistance protein
chr2D	484852818	484857228	TraesCS2D02G380400	NB-ARC,LRR_8,LRR_8,LRR_4,LRR_4,LRR_4,LRR_4,AAA_22,ATPase_2,AAA_16,NACHT,MeaB,NTPase_1,ABC_tran,AAA_14,LRR_9,AAA,AAA_24,Tubulin_3,Apc13p,RsgA_GTPase	Disease resistance protein (NBS-LRR class) family
chr2D	484858484	484862886	TraesCS2D02G380500	NB-ARC,LRR_8,LRR_8,LRR_4,LRR_4,LRR_4,AAA_16,ATPase_2,AAA_22,NACHT,LRR_9,TniB,AAA,Bac_DnaA,MeaB,Roc,AAA_7,RsgA_GTPase	CC-NBS-LRR family disease resistance protein
chr2D	484883699	484885830	TraesCS2D02G380600	NB-ARC,LRR_4,LRR_4,LRR_4,LRR_4,LRR_8,LRR_8,LRR_9	Disease resistance protein (NBS-LRR class) family
chr2D	484910932	484914261	TraesCS2D02G380800	NB-ARC,LRR_8,LRR_8,LRR_4,LRR_4,AAA_16,NACHT,ATPase_2,AAA_22,LRR_9,TniB,AAA,AAA_7,AAA_14	CC-NBS-LRR family disease resistance protein
chr2D	528077058	528080388	TraesCS2D02G413600	NB-ARC,Rx_N,AAA_22,AAA_16,AAA_14,AAA_25,NACHT,LRR_8,AAA_18,LRR_4,LRR_4,AAA_33,AAA_7,RsgA_GTPase,AAA,NTPase_1	NBS-LRR-like resistance protein
chr2D	532154863	532159317	TraesCS2D02G418000	NB-ARC,Rx_N,LRR_8,LRR_4,LRR_4,LRR_4,AAA_22,AAA_14,AAA_16,AAA_18,cobW,ABC_tran,AAA_33,NACHT,AAA_23	NBS-LRR disease resistance protein, putative, expressed
chr2D	571193736	571202194	TraesCS2D02G465300	NB-ARC,Rx_N,AAA_16,LRR_4,NACHT,AAA_14,Spectrin_like	NBS-LRR disease resistance protein-like protein
chr2D	571208551	571213930	TraesCS2D02G465400	NB-ARC,Rx_N,AAA_16,NACHT,AAA_14	NBS-LRR disease resistance protein-like protein
chr2D	571441561	571446714	TraesCS2D02G465500	NB-ARC,Rx_N,AAA_16,AAA_14,NACHT,AAA_18,LRR_8	Disease resistance protein (NBS-LRR class) family
chr2D	571526588	571532004	TraesCS2D02G465600	NB-ARC,Rx_N,NACHT,AAA_16	NBS-LRR disease resistance protein-like protein
chr2D	571875229	571881809	TraesCS2D02G466000	NB-ARC,LRR_4,LRR_4,Rx_N,LRR_8	NBS-LRR disease resistance protein-like protein
chr2D	572029798	572035728	TraesCS2D02G466400	NB-ARC,zf-BED,NACHT,AAA_18,AAA_16,AAA_14,AAA_22,AAA_33	disease resistance protein (TIR-NBS-LRR class) family
chr2D	572062511	572071621	TraesCS2D02G466600	NB-ARC,LRR_8,LRR_8,NACHT,AAA_22,AAA_16,zf-tcix,AAA_18,zf-BED	NBS-LRR disease resistance protein-like protein
chr2D	574396051	574421988	TraesCS2D02G469500	NB-ARC,Rx_N,AAA_16,AAA_22,NACHT,RNA_helicase,AAA_7,ATPase_2,AAA_24,PRK,AAA_5,NTPase_1,RsgA_GTPase,AAA	Disease resistance family protein
chr2D	577125774	577130841	TraesCS2D02G473500	NB-ARC,Rx_N,NACHT,LRR_4,AAA_33,AAA_22,AAA_16,Kazal_1,RNA_helicase,AAA_7,AAA_14,FNIP,AAA,AAA_18	NBS-LRR disease resistance protein-like protein
chr2D	580190571	580195129	TraesCS2D02G479400	NB-ARC,Rx_N,LRR_8,LRR_8,LRR_4,LRR_4,AAA_16,AAA_14	NBS-LRR disease resistance protein, putative, expressed
chr2D	580243307	580257690	TraesCS2D02G479700	NB-ARC,Rx_N,AAA_22,AAA_7,AAA_16,AAA_14,Zeta_toxin,NTPase_1,LRR_8,AAA_5,NACHT,AAA,RsgA_GTPase,ABC_tran,MobB,AAA_33	NBS-LRR disease resistance protein
chr2D	584521111	584524919	TraesCS2D02G481300	NB-ARC,Rx_N,LRR_4,AAA_16,NACHT,LRR_8,AAA_33,AAA_22,ABC_tran,Ras,Viral_helicase1,MMR_HSR1	NBS-LRR disease resistance protein
chr2D	587586489	587593414	TraesCS2D02G487900	NB-ARC,Rx_N,AAA_22,LRR_4,LRR_8,AAA_16,AAA_14,RuvB_N,ResIII,DnaB_C	Disease resistance protein (NBS-LRR class) family
chr2D	592618725	592622863	TraesCS2D02G495900	NB-ARC,LRR_8,LRR_8	NBS-LRR-like resistance protein
chr2D	598280976	598285276	TraesCS2D02G503500	NB-ARC,Rx_N,NACHT,ABC_tran,RuvB_N,AAA_22,AAA_16,AAA,TsaE,NTPase_1,RsgA_GTPase,AAA_7	Disease resistance protein (NBS-LRR class) family
chr2D	598812395	598819350	TraesCS2D02G504500	NB-ARC,Rx_N,LRR_8,AAA_16,RsgA_GTPase,AAA_14,NACHT,AAA_22	NBS-LRR disease resistance protein, putative, expressed
chr2D	602108148	602118124	TraesCS2D02G510000	NB-ARC,Rx_N,AAA_22,LRR_8,LRR_4,AAA_16,NACHT	NBS-LRR disease resistance protein
chr2D	602134820	602138611	TraesCS2D02G510100	NB-ARC,Rx_N,AAA_22,AAA_16,NACHT	NBS-LRR disease resistance protein
chr2D	602236406	602239863	TraesCS2D02G510300	NB-ARC,LRR_4,AAA_22,LRR_8,AAA_16,NACHT	NBS-LRR disease resistance protein
chr2D	603137299	603142307	TraesCS2D02G511600	NB-ARC,NB-ARC,Rx_N,RuvB_N,LRR_8	Disease resistance protein (NBS-LRR class) family
chr2D	603208143	603213081	TraesCS2D02G511700	NB-ARC,Rx_N,AAA_22,AAA_16,DUF1580	Disease resistance protein (NBS-LRR class) family
chr2D	616942423	616946515	TraesCS2D02G530200	NB-ARC,LRR_4,Rx_N,AAA_16,AAA_33,AAA_22,NACHT	Disease resistance protein (NBS-LRR class) family
chr2D	620322230	620327865	TraesCS2D02G541000	NB-ARC,NB-ARC,NB-ARC,Rx_N,AAA_16,LRR_8,AAA_14,AAA_22,Glyco_hydro_62,DUF815,AAA_18	Disease resistance protein RPM1
chr2D	621963959	621967764	TraesCS2D02G545300	NB-ARC,Rx_N,AAA_16,AAA_14,AAA_22,RuvB_N,AAA,ResIII,MeaB,AAA_33,RsgA_GTPase,GMAP	NBS-LRR-like resistance protein
chr2D	625146433	625148829	TraesCS2D02G549600	NB-ARC,NACHT,AAA_22,AAA_16,ABC_tran,AAA_18,AAA_33,Rx_N,Viral_helicase1	Disease resistance protein (NBS-LRR class) family
chr2D	633292182	633295417	TraesCS2D02G560600	NB-ARC,LRR_4,LRR_4,LRR_8,LRR_8	Rp1-like protein
chr2D	635799856	635803014	TraesCS2D02G567200	NB-ARC,LRR_4,LRR_8,LRR_8	NBS-LRR disease resistance protein
chr2D	635807803	635819853	TraesCS2D02G567400	NB-ARC,AAA_22,NACHT,AAA_16,Rx_N,ALIX_LYPXL_bnd,ABC_tran,Viral_helicase1,AAA_18,ING	NBS-LRR-like resistance protein
chr2D	635870416	635876393	TraesCS2D02G567500	NB-ARC,Rx_N,LRR_4,LRR_8,LRR_8,AAA_22,AAA_16,AAA_14,NACHT,MMR_HSR1,IstB_IS21,ABC_tran,RsgA_GTPase,Roc,TolA_bind_tri	NBS-LRR disease resistance protein
chr2D	636734268	636775472	TraesCS2D02G568700	NB-ARC,AAA_18,NACHT,AAA_22,AAA_16,AAA_14,AAA_33	Disease resistance protein (NBS-LRR class) family
chr2D	637338865	637341333	TraesCS2D02G569400	NB-ARC,Rx_N,AAA_22,AAA_18,NACHT,AAA_16	CC-NBS-LRR disease resistance protein
chr2D	638639042	638651272	TraesCS2D02G573600	NB-ARC,LRR_8,LRR_8,LRR_8,LRR_8,LRR_8,LRR_8,LRR_4,LRR_4,LRR_4,LRR_4,Rx_N,LRR_1,LRR_1,AAA_22,RPW8,AAA_16,NACHT,ATPase_2,AAA,ABC_tran,AAA_14,AAA_33,LRR_6	Disease resistance protein (NBS-LRR class) family
chr2D	638774401	638778990	TraesCS2D02G573800	NB-ARC,Rx_N,AAA_16,AAA_22,ATPase_2,AAA,NACHT,ABC_tran,RPW8,AAA_33,AAA_14,Bac_DnaA,TLE_N,Torsin,Syntaxin-6_N,KAP_NTPase	Disease resistance protein (NBS-LRR class) family
chr2D	638861505	638876558	TraesCS2D02G574300	NB-ARC,Rx_N,AAA_22,AAA_14,AAA_16,AAA_33,NACHT,ATPase_2,AAA,RuvB_N	disease resistance protein (TIR-NBS-LRR class)
chr2D	639087272	639092891	TraesCS2D02G574400	NB-ARC,Rx_N,AAA_22,AAA_14,AAA_16,FbpA,NACHT,Pox_A32,AAA_24,RuvB_N,AAA_33,AAA_19,LRR_8	Disease resistance protein (NBS-LRR class) family
chr2D	639136737	639148388	TraesCS2D02G574500	NB-ARC,Rx_N,AAA_22,AAA_16,AAA_14,AAA_33,AAA_7	Disease resistance protein (TIR-NBS-LRR class) family
chr2D	639151399	639172708	TraesCS2D02G574600	NB-ARC,NB-ARC,Rx_N,Rx_N,AAA_22,AAA_22,AAA_16,AAA_16,AAA_14,AAA_14,NACHT,LRR_8,AAA_18,Zeta_toxin,LRR_4,AAA,AAA_33,TRADD_N	Disease resistance protein (NBS-LRR class) family
chr2D	639277263	639281102	TraesCS2D02G574700	NB-ARC,Rx_N,AAA_22,AAA_14,AAA_16,ATPase_2,AAA_7,RuvB_N,AAA_33,LRR_8,LRR_8	NBS-LRR-like resistance protein
chr2D	639289813	639296313	TraesCS2D02G574800	NB-ARC,Rx_N,AAA_22,AAA_18,AAA_28,AAA_16,AAA_33,Sigma54_activat,AAA_30,AAA	Disease resistance protein (TIR-NBS-LRR class) family
chr2D	639359719	639364072	TraesCS2D02G575000	NB-ARC,Rx_N,AAA_22,AAA_16,AAA_14,RuvB_N,Sigma54_activat	Disease resistance protein (NBS-LRR class) family
chr2D	639687130	639691649	TraesCS2D02G576100	NB-ARC,Rx_N,AAA_22,AAA_16,NACHT,AAA_14,BAR_2,Lsm_interact	Disease resistance protein RPM1
chr2D	640580969	640620615	TraesCS2D02G577300	NB-ARC,NB-ARC,Rx_N,LRR_4,LRR_4,AAA_22,LRR_8	Disease resistance protein RPM1
chr2D	640628701	640654102	TraesCS2D02G577400	NB-ARC,NB-ARC,LRR_4,AAA_16,AAA_22,LRR_8,ATP_bind_1,AAA_14,AAA_33	Disease resistance protein RPM1
chr2D	640654129	640662008	TraesCS2D02G577500	NB-ARC,Rx_N,DnaA_N	Disease resistance protein RPM1
chr2D	644583122	644589445	TraesCS2D02G585700	NB-ARC,AAA_22,LRR_4,AAA_16,AAA_14,LRR_8,RuvB_N,ResIII,DnaB_C,FIBP,ATPase_2	Disease resistance protein (NBS-LRR class) family
chr2D	646492728	646497714	TraesCS2D02G590700	NB-ARC,Rx_N,AAA_14,AAA_22,RuvB_N,LRR_8,AAA_16,LRR_4,AAA,Thymidylate_kin,AAA_33	Disease resistance protein (NBS-LRR class) family
chr2D	646498620	646508255	TraesCS2D02G590800	NB-ARC,Rx_N,AAA_22,LRR_8,LRR_4,AAA_16,NACHT,DUF761,TniB,ABC_tran,AAA_14,AAA,RuvB_N,Sigma54_activat,RsgA_GTPase	Disease resistance protein (NBS-LRR class) family
chr2D	646568096	646574924	TraesCS2D02G590900	NB-ARC,Rx_N,AAA_22,AAA_16,RuvB_N,AAA,TniB,AAA_14,ABC_tran,AAA_33,NACHT,DdrB	Disease resistance protein (NBS-LRR class) family
chr2D	646630936	646633773	TraesCS2D02G591200	NB-ARC,Rx_N,AAA_22,ABC_tran,AAA,AAA_16,TniB,RuvB_N,AAA_14,Sigma54_activat,NACHT,RsgA_GTPase,AAA_33,Zeta_toxin,AAA_7	Disease resistance protein (NBS-LRR class) family
chr2D	646651194	646653725	TraesCS2D02G591300	NB-ARC,Rx_N,AAA_22,AAA_16,RuvB_N,LRR_4,ABC_tran,AAA_14,AAA,RsgA_GTPase,NACHT	Disease resistance protein (NBS-LRR class) family
chr2D	646787579	646788364	TraesCS2D02G591400	Rx_N,NB-ARC,RuvB_N,ABC_tran,AAA_16,AAA_22,AAA,Sigma54_activat,AAA_33,RsgA_GTPase	Disease resistance protein RPP13
chr2D	646893704	646894489	TraesCS2D02G591600	Rx_N,NB-ARC,RuvB_N,AAA,AAA_16,RsgA_GTPase,AAA_33,PIF1,AAA_22,ABC_tran,Sigma54_activat,APS_kinase	Disease resistance protein (NBS-LRR class) family
chr2D	646948949	646949734	TraesCS2D02G591700	Rx_N,NB-ARC,RuvB_N,AAA_16,ABC_tran,AAA_22,AAA,Sigma54_activat,AAA_33,RsgA_GTPase	Disease resistance protein (NBS-LRR class) family
chr2D	648576485	648578874	TraesCS2D02G595300	Rx_N,NB-ARC,AAA_22	Disease resistance protein
chr2D	651490572	651501746	TraesCS2D02G601200	NB-ARC,Jacalin,Rx_N,AAA_16,AAA_22,ATPase_2,RuvB_N,AAA,ABC_tran,NTPase_1,AAA_14,AAA_18,ArsA_ATPase,AAA_33,NACHT,Peptidase_C93,TRAUB,AAA_7,RNA_helicase,AAA_PrkA,RsgA_GTPase	Disease resistance protein (TIR-NBS-LRR class) family
chr3A	7497308	7500211	TraesCS3A02G007400	NB-ARC,Rx_N,KASH_CCD,AAA_14	Disease resistance protein (TIR-NBS-LRR class)
chr3A	7918329	7929294	TraesCS3A02G008000	NB-ARC,AAA_22,AAA_14,Rx_N,AAA_16,ATPase_2,AAA,AAA_18,TniB,Osmo_MPGsynth	Disease resistance protein (NBS-LRR class) family
chr3A	7948592	7952410	TraesCS3A02G008100	NB-ARC,Thioredoxin,Rx_N,AAA_16,ABC_tran,Thioredoxin_9,zf-CCHC_4,RNA_helicase,NACHT,RsgA_GTPase,Thioredoxin_2	Disease resistance protein RPM1
chr3A	8323975	8330044	TraesCS3A02G009200	NB-ARC,Rx_N,NACHT,LRR_8	NBS-LRR-like resistance protein
chr3A	8549930	8550907	TraesCS3A02G009300	Rx_N,NB-ARC,AAA_22,NACHT,AAA_16,ATPase,AAA_24,AAA_33,RsgA_GTPase,RuvB_N	Disease resistance protein (TIR-NBS-LRR class) family
chr3A	8837590	8840754	TraesCS3A02G009900	NB-ARC,Rx_N,AAA_22,AAA_14,AAA_16,DUF815,ATPase_2,NTPase_1,AAA,LRR_4,LRR_4,LRR_8,LRR_8	Nbs-lrr resistance protein, putative
chr3A	9988218	9998164	TraesCS3A02G014500	NB-ARC,Rx_N,LRR_4,LRR_8,LRR_8,AAA_22,AAA_16,AAA_14,NACHT,ABC_tran,ATPase_2,cobW,AAA_30,Pox_A32,NTPase_1	Disease resistance protein RPM1
chr3A	10143011	10149075	TraesCS3A02G014600	NB-ARC,Rx_N,LRR_4,AAA_14,Tenui_N,AAA_16,AAA_33,AAA_22,ABC_tran	Disease resistance protein
chr3A	17698661	17703307	TraesCS3A02G032300	NB-ARC,Rx_N,AAA_22,AAA_14,AAA_16,ABC_tran,RuvB_N,NACHT	Disease resistance protein RPM1
chr3A	20771629	20773382	TraesCS3A02G038900	Rx_N,NB-ARC	NB-ARC domain-containing disease resistance protein
chr3A	23639952	23644114	TraesCS3A02G043400	NB-ARC,Rx_N,AAA_16,AAA_22,ATPase_2,AAA_14,T2SSE,LRR_8,LRR_8,AAA_7,DUF815,AAA_18,AAA_33,AAA_24,AAA_5,NTPase_1,RecA,CSTF_C,CbiA	NBS-LRR disease resistance protein, putative, expressed
chr3A	24008821	24015210	TraesCS3A02G044600	NB-ARC,LRR_8,LRR_8,LRR_8,LRR_4,LRR_4,AAA_14,AAA_22,AAA_16	Disease resistance protein (TIR-NBS-LRR class) family
chr3A	25910349	25911590	TraesCS3A02G048600	Rx_N,NB-ARC,NB-ARC	disease resistance protein (TIR-NBS class)
chr3A	31926134	31930997	TraesCS3A02G054600	NB-ARC,Rx_N,AAA_14,AAA_22,AAA,AAA_16,NACHT,NTPase_1,MMR_HSR1,DUF815,ATPase,AAA_33,RuvB_N	Disease resistance protein (NBS-LRR class) family
chr3A	40929609	40940152	TraesCS3A02G068200	NB-ARC,Rx_N,LRR_4,LRR_4,LRR_8,AAA_22,TniB,Roc,NACHT,AAA_14,AAA_16,Sigma54_activat,ABC_tran,AAA_18,AAA_33,AAA,AAA_24	Disease resistance protein (NBS-LRR class) family
chr3A	40947309	40948853	TraesCS3A02G068300	NB-ARC,Rx_N,AAA_22,AAA_14,Roc,TniB,AAA_18,ABC_tran,AAA_33,NACHT,Sigma54_activat,AAA,AAA_16,AAA_24	NBS-LRR disease resistance protein
chr3A	41048111	41051245	TraesCS3A02G068500	NB-ARC,Rx_N,AAA_22,AAA_14,AAA_16,NACHT,Roc,TniB,AAA_18,ABC_tran,Pox_A32,NTPase_1,KAP_NTPase,MeaB,RNA_helicase,AAA_33,AAA,AAA_24,MobB,AAA_5,CbiA	Disease resistance protein (NBS-LRR class) family
chr3A	41063372	41065663	TraesCS3A02G068600	NB-ARC,Rx_N,AAA_22,AAA_14,TniB,Roc,KAP_NTPase,AAA_33,ABC_tran,NACHT,AAA_18,AAA,AAA_16,Sigma54_activat,AAA_5,MeaB,AAA_24,TFIIF_beta	NBS-LRR disease resistance protein
chr3A	41117805	41120846	TraesCS3A02G068700	NB-ARC,Rx_N,AAA_22,LRR_8,LRR_8,LRR_8,TniB,Pox_A32,AAA_14,Roc,AAA_33,AAA_16,NACHT,AAA	NBS-LRR disease resistance protein
chr3A	41149964	41153017	TraesCS3A02G068800	NB-ARC,Rx_N,LRR_8,LRR_8,LRR_8,LRR_4,LRR_4,AAA_22,Pox_A32,TniB,Roc,ABC_tran,NACHT,AAA_14,AAA_24,AAA	NBS-LRR disease resistance protein
chr3A	41178317	41179372	TraesCS3A02G068900	NB-ARC,Rx_N,AAA_22,Roc,AAA_14,TniB,AAA_24,ABC_tran,AAA_18,NACHT,AAA_16,AAA,Sigma54_activat,MMR_HSR1,SRP54,NTPase_1,PduV-EutP,AAA_28,Ras,AAA_33	NBS-LRR disease resistance protein
chr3A	41368832	41372790	TraesCS3A02G069200	NB-ARC,Rx_N,AAA_22,TniB,Pox_A32,AAA_14,Roc,ABC_tran,NACHT,KAP_NTPase,AAA_16,AAA_24,AAA_33,Sigma54_activat,MMR_HSR1,PduV-EutP,AAA	Disease resistance protein (NBS-LRR class) family
chr3A	41616680	41619866	TraesCS3A02G069300	NB-ARC,Rx_N,LRR_4,LRR_4,LRR_4,LRR_8,LRR_8,LRR_8,LRR_8,AAA_22,AAA_14,Roc,TniB,ABC_tran,NACHT,AAA_18,AAA_16	Disease resistance protein (NBS-LRR class) family
chr3A	42015783	42021243	TraesCS3A02G069800	NB-ARC,Rx_N,AAA_22,AAA_14	NBS-LRR disease resistance protein
chr3A	46006549	46009514	TraesCS3A02G073700	NB-ARC,Rx_N,LRR_8,LRR_4,LRR_4,LRR_4,LRR_4,AAA_14,NACHT,AAA_16,AAA_22,CCDC106	NBS-LRR disease resistance protein
chr3A	46022717	46026981	TraesCS3A02G073800	NB-ARC,Rx_N,LRR_8,AAA_14,AAA_22,NACHT,CCDC106,AAA_16,PduV-EutP,LRR_4,LRR_4	NBS-LRR disease resistance protein
chr3A	47063604	47064391	TraesCS3A02G076000	Rx_N,NB-ARC,AAA_22,RuvB_N,MnmE_helical,Helo_like_N,AAA_16,ATPase,AAA	Disease resistance protein (NBS-LRR class) family
chr3A	53035863	53039470	TraesCS3A02G081800	NB-ARC,LRR_4	NBS-LRR resistance protein
chr3A	54938812	54944347	TraesCS3A02G085200	NB-ARC,CAP_N,RskA,AAA_16,PRIMA1	Disease resistance protein RPM1
chr3A	55722831	55723667	TraesCS3A02G086300	NB-ARC,AAA_22,AAA_16	Disease resistance protein
chr3A	60867810	60873002	TraesCS3A02G095700	NB-ARC,Rx_N,LRR_8,AAA_16,LIAS_N,AAA_14,AAA_22,AAA_33,ABC_tran,AAA_24,AAA_29	NBS-LRR disease resistance protein
chr3A	75017415	75019165	TraesCS3A02G109000	NB-ARC,NB-ARC,Rx_N,AAA_16	NBS-LRR-like resistance protein
chr3A	86456768	86472361	TraesCS3A02G117100	NB-ARC,LRR_8	NBS-LRR disease resistance protein, putative
chr3A	515280520	515282019	TraesCS3A02G286900	NB-ARC,NB-ARC,Rx_N,AAA_16,AAA_PrkA	NBS-LRR-like resistance protein
chr3A	515283046	515284656	TraesCS3A02G287000	Rx_N,NB-ARC,NB-ARC,AAA_16	NBS-LRR-like resistance protein
chr3A	515723022	515725171	TraesCS3A02G287200	Rx_N,NB-ARC,NB-ARC,AAA_16,Roc	NBS-LRR-like resistance protein
chr3A	538013547	538017626	TraesCS3A02G303800	NB-ARC,TIR_2,AAA_22,TIR,AAA_16,HGTP_anticodon	Disease resistance protein (TIR-NBS class)
chr3A	557410354	557413353	TraesCS3A02G316800	NB-ARC,NACHT,AAA_16,Rx_N,LRR_8,AAA_22,DUF815,Nup54_C,LRR_4	NBS-LRR-like resistance protein
chr3A	557416052	557418175	TraesCS3A02G316900	NB-ARC,LRR_8,Nup54_C	Rp1-like protein
chr3A	564446540	564449541	TraesCS3A02G321200	NB-ARC,Rx_N,LRR_8,LRR_8,LRR_4,LRR_4,LRR_4,AAA_16,NACHT,AAA_22	NBS-LRR disease resistance protein
chr3A	570795035	570798481	TraesCS3A02G325600	NB-ARC,LRR_8,LRR_4,LRR_9,ATPase_2,AAA_16,NACHT,MeaB,AAA_22	CC-NBS-LRR family disease resistance protein
chr3A	579367356	579371071	TraesCS3A02G333900	NB-ARC,Rx_N,LRR_4,LRR_4,LRR_4,LRR_4,LRR_8,LRR_8,LRR_8,AAA_16,RPW8,NACHT,SNAD1	Nbs-lrr resistance protein, putative
chr3A	673443643	673448750	TraesCS3A02G432200	NB-ARC,LRR_4,LRR_4,Rx_N,AAA_16,LRR_5,NACHT,AAA_22,LAL_C2	Disease resistance protein
chr3A	681385823	681389188	TraesCS3A02G437800	NB-ARC,Rx_N,AAA_16,AAA_22	disease resistance family protein / LRR family protein
chr3A	687591478	687596595	TraesCS3A02G447600	NB-ARC,Rx_N,LRR_4,LRR_4,LRR_8,AAA_16,AAA_22,BACK,NACHT,AAA_33,RA,AAA_14,DnaB_C	NBS-LRR disease resistance protein, putative, expressed
chr3A	710837017	710838334	TraesCS3A02G478900	NB-ARC,Rx_N,AAA_22,AAA_16,AAA_33,RuvB_N,ATPase_2,ABC_tran,Pox_A32,AAA_14,AAA_7,AAA	Disease resistance protein (TIR-NBS-LRR class) family
chr3A	710838449	710840206	TraesCS3A02G479000	NB-ARC,LRR_4,LRR_4	Disease resistance protein RPP13
chr3A	710935516	710940717	TraesCS3A02G479100	NB-ARC,Rx_N,AAA_22,AAA_16,AAA_14,TPR_14,RuvB_N,LRR_4	NBS-LRR-like resistance protein
chr3A	710946876	710949891	TraesCS3A02G479200	NB-ARC,Rx_N,AAA_22,AAA_16,AAA_14,Pox_A32,LRR_8,AAA_18,RecA,ABC_tran,AAA_7,RuvB_N	NBS-LRR-like resistance protein
chr3A	711056566	711061191	TraesCS3A02G479400	Rx_N,NB-ARC,RuvB_N,AAA_22,AAA_16,AAA_14,ABC_tran	Disease resistance protein (NBS-LRR class) family
chr3A	721255355	721260895	TraesCS3A02G495100	NB-ARC,Ceramidase,AAA_25,AAA_16,AAA_18,AAA,AAA_22	Disease resistance protein (NBS-LRR class) family
chr3A	727397644	727400541	TraesCS3A02G505600	NB-ARC,Rx_N,AAA_22,AAA_14,AAA_16,Laminin_II,RuvB_N	Disease resistance protein RPM1
chr3A	727469525	727472424	TraesCS3A02G505700	NB-ARC,Rx_N,AAA_22,TelA,Laminin_II,DUF496,AAA_16,LRR_8	Disease resistance protein RPP13
chr3A	737204959	737211858	TraesCS3A02G519800	NB-ARC,Rx_N,LRR_8,AAA_22,NACHT,AAA_16,Nbl1_Borealin_N	Pm3-like disease resistance protein
chr3A	737289221	737290303	TraesCS3A02G519900	NB-ARC,Rx_N,NACHT,AAA_16,AAA_22,RuvB_N,AAA_14,DUF2016,ABC_tran	Pm3-like disease resistance protein
chr3A	737379249	737382015	TraesCS3A02G520300	NB-ARC,NB-ARC,Rx_N,AAA_16,AAA_14,DUF3989,CSN5_C,RuvB_N,TsaE	Disease resistance protein RPM1
chr3A	747404423	747409361	TraesCS3A02G536000	NB-ARC,AAA_22,AAA_16,TniB,AAA_14,Rx_N,ATPase,CENP-F_leu_zip	NBS-LRR-like resistance protein
chr3A	747409645	747423588	TraesCS3A02G536100	NB-ARC,NB-ARC,Rx_N,Rx_N,AAA_14,AAA_14,AAA_22,NACHT,AAA_16,LRR_8,AAA_18,AAA_33,ABC_tran	disease resistance protein (TIR-NBS-LRR class)
chr3A	747608312	747611259	TraesCS3A02G536200	NB-ARC,Rx_N,AAA_22,RuvB_N,AAA_16,AAA_14,NACHT,AAA,Sigma54_activat,FtsA,ABC_tran,DivIVA	Disease resistance protein (TIR-NBS-LRR class) family
chr3B	8039955	8043362	TraesCS3B02G019000	NB-ARC,Rx_N,LRR_4,LRR_8,NACHT,AAA_22,AAA_18,ABC_tran,AAA_14,RuvB_N,Roc,AAA_16,RsgA_GTPase,ATP-synt_ab,AAA_33	Disease resistance protein (NBS-LRR class) family
chr3B	14463207	14465356	TraesCS3B02G031900	NB-ARC,Rx_N,AAA_14,AAA_22,AAA_16,NACHT,ABC_tran,cobW,AAA_33,YozD,TniB,DnaB_C	disease resistance protein (TIR-NBS-LRR class)
chr3B	14702451	14703844	TraesCS3B02G032200	Rx_N,NB-ARC,AAA_22,AAA_14,AAA_16,Thymidylate_kin,RuvB_N,KASH_CCD,ABC_tran,NACHT,DnaB_C	Disease resistance protein (NBS-LRR class) family
chr3B	16035816	16037449	TraesCS3B02G033000	Rx_N,NB-ARC,NB-ARC	NBS-LRR-like resistance protein
chr3B	16049143	16050606	TraesCS3B02G033200	Rx_N,NB-ARC,NB-ARC	NBS-LRR-like resistance protein
chr3B	17081352	17087675	TraesCS3B02G035100	NB-ARC,Rx_N,AAA_16,NACHT	NBS-LRR disease resistance protein-like protein
chr3B	17595164	17602305	TraesCS3B02G035800	NB-ARC,Rx_N,AAA_22,AAA_16,AAA_14,ArsA_ATPase,NACHT,NTPase_1,LRR_8,RuvB_N,AAA	Disease resistance protein RPM1
chr3B	18243443	18248804	TraesCS3B02G037500	NB-ARC,Rx_N,AAA_22,NTPase_1,AAA_14,AAA_16,RuvB_N	Disease resistance protein RPM1
chr3B	18858691	18865152	TraesCS3B02G039200	NB-ARC,Rx_N,LRR_8,LRR_8,LRR_8,LRR_4,AAA_14,AAA_22,AAA_16	NBS-LRR disease resistance protein
chr3B	19394360	19396966	TraesCS3B02G040100	NB-ARC,Rx_N,AAA_16,AAA_22,ATPase_2,AAA_14,T2SSE,AAA_7,DUF815,AAA_33,AAA_24,AAA_18,NTPase_1,CSTF_C,RecA,CbiA	NBS-LRR disease resistance protein, putative, expressed
chr3B	20450327	20452513	TraesCS3B02G041300	NB-ARC,LRR_4,LRR_8,DUF4488	Disease resistance protein RPM1
chr3B	20459272	20460080	TraesCS3B02G041400	Rx_N,NB-ARC,AAA_25,DUF3490,RuvB_N,AAA_28,AAA_24	Disease resistance protein (NBS-LRR class) family
chr3B	22665916	22667524	TraesCS3B02G044600	Rx_N,NB-ARC	Disease resistance protein RGA2
chr3B	25247737	25249486	TraesCS3B02G050400	Rx_N,NB-ARC,NB-ARC	NB-ARC domain-containing disease resistance protein
chr3B	39603450	39604274	TraesCS3B02G066500	Rx_N,NB-ARC,AAA_16,ATPase,NACHT,NTPase_1,AAA,AAA_33,RuvB_N,DUF815,ABC_tran,AAA_25	Disease resistance protein (NBS-LRR class) family
chr3B	51229477	51230901	TraesCS3B02G081300	NB-ARC,LRR_8,LRR_8,LRR_8,LRR_8,LRR_4,LRR_4	NBS-LRR disease resistance protein
chr3B	51244017	51245393	TraesCS3B02G081400	NB-ARC,LRR_8,LRR_8,LRR_8,LRR_4,LRR_4	NBS-LRR disease resistance protein
chr3B	51247843	51252661	TraesCS3B02G081500	NB-ARC,Rx_N,LRR_4,LRR_4,AAA_22,LRR_8,LRR_8,LRR_8,AAA_14,AAA_18,Roc,NACHT,TniB,AAA,ABC_tran,AAA_5,ATP-synt_ab	NBS-LRR disease resistance protein
chr3B	51725655	51731190	TraesCS3B02G081600	NB-ARC,Rx_N,LRR_4,AAA_22,LRR_8,LRR_8,LRR_8,TniB,Roc,MMR_HSR1,AAA_14,ABC_tran,AAA_16,NACHT,Pox_A32,Sigma54_activat,AAA_18,AAA_24,KAP_NTPase,AAA_19	NBS-LRR disease resistance protein
chr3B	51802641	51805676	TraesCS3B02G081700	NB-ARC,Rx_N,AAA_22,LRR_8,LRR_4,LRR_4,AAA_14,AAA_18,ABC_tran,Roc,AAA_16	NBS-LRR disease resistance protein
chr3B	51856182	51861171	TraesCS3B02G081900	NB-ARC,Rx_N,LRR_8,LRR_8,AAA_22,Pox_A32,AAA_14,LRR_4,LRR_4,NACHT,Roc,ABC_tran,AAA_16,TniB,MMR_HSR1,AAA_33,AAA_18,AAA_24,TFIIF_beta	NBS-LRR disease resistance protein
chr3B	51915979	51916824	TraesCS3B02G082000	Rx_N,NB-ARC,Roc,ABC_tran,AAA_18,TniB,AAA_22,NACHT,TFIIF_beta,Sigma54_activat,AAA_24,AAA_33,MMR_HSR1,AAA_16	NBS-LRR disease resistance protein
chr3B	51923780	51928167	TraesCS3B02G082200	NB-ARC,NB-ARC,Rx_N,LRR_8,AAA_22,Roc,ABC_tran,AAA_18,LRR_4,NACHT,TniB,AAA_16,AAA_24,Sigma54_activat,AAA_28,NTPase_1,RuvB_N,ATP-synt_ab	NBS-LRR disease resistance protein
chr3B	51946605	51951796	TraesCS3B02G082400	NB-ARC,Rx_N,LRR_4,LRR_4,LRR_4,LRR_4,AAA_22,LRR_8,LRR_8,TniB,AAA_14,AAA_16,Roc,ABC_tran,NACHT,AAA_24,AAA_33,Sigma54_activat	Disease resistance protein (NBS-LRR class) family
chr3B	52143682	52145495	TraesCS3B02G082500	NB-ARC,Rx_N,DUF2018,AAA_22,TniB,Adeno_IVa2,AAA_14,Roc,AAA,AAA_16	Disease resistance protein (NBS-LRR class) family
chr3B	52424762	52430234	TraesCS3B02G082800	NB-ARC,Rx_N,AAA_22,LRR_8,LRR_4,TniB,Roc,Pox_A32,ABC_tran,NACHT,AAA_14,AAA_24,AAA	NBS-LRR disease resistance protein
chr3B	52435776	52437564	TraesCS3B02G082900	Rx_N,NB-ARC,Roc,ABC_tran,AAA_22,AAA_18,NACHT,Sigma54_activat,AAA_16,AAA_24,TniB,MeaB,NTPase_1,AAA	NBS-LRR disease resistance protein
chr3B	52738241	52744793	TraesCS3B02G083500	NB-ARC,Rx_N,LRR_8,LRR_8,LRR_8,AAA_22,LRR_4,AAA_14,AAA_24,Pox_A32,AAA_16,Roc,TniB,NACHT	NBS-LRR disease resistance protein
chr3B	52774695	52777751	TraesCS3B02G083600	NB-ARC,Rx_N,LRR_4,AAA_22,AAA_14,LRR_8,TniB,AAA,Roc,ABC_tran,AAA_18,NACHT	Disease resistance protein (NBS-LRR class) family
chr3B	52835401	52839466	TraesCS3B02G083700	NB-ARC,Rx_N,AAA_22,TniB,Pox_A32,AAA_14,Roc,AAA_16,AAA_33,AAA,Adeno_IVa2,NACHT,Sigma54_activat,ABC_tran,AAA_24,AAA_18	Disease resistance protein (NBS-LRR class) family
chr3B	52850350	52852730	TraesCS3B02G083800	NB-ARC,LRR_8,LRR_8,LRR_8,LRR_4,LRR_4	NBS-LRR disease resistance protein
chr3B	52916105	52923537	TraesCS3B02G084100	NB-ARC,Rx_N,NACHT,AAA_22,AAA_14,AAA_16,AAA,ATPase_2,AAA_33,Roc,RsgA_GTPase,ABC_tran,DUF2201_N	NBS-LRR disease resistance protein-like protein
chr3B	56067761	56071977	TraesCS3B02G088000	NB-ARC,Rx_N,LRR_8,AAA_14,NACHT,AAA_16,AAA_22,LRR_4,LRR_4,Phospholip_A2_2	NBS-LRR disease resistance protein
chr3B	56077969	56080811	TraesCS3B02G088100	NB-ARC,Rx_N,AAA_14,AAA_22,NACHT,AAA_16,CCDC106,LRR_4,LRR_8,PduV-EutP	NBS-LRR disease resistance protein
chr3B	56128116	56132412	TraesCS3B02G088200	NB-ARC,Rx_N,LRR_8,AAA_14,AAA_22,NACHT,CCDC106,AAA_16,PduV-EutP	NBS-LRR disease resistance protein
chr3B	64695774	64700203	TraesCS3B02G096900	NB-ARC,Rx_N,AAA_22,KTI12,LRR_8,ATPase_2	Disease resistance protein (NBS-LRR class) family
chr3B	68463718	68468382	TraesCS3B02G101700	NB-ARC,LRR_8,LRR_8,AAA_22,AAA_16	CC-NBS-LRR family disease resistance protein
chr3B	77644645	77665337	TraesCS3B02G111400	NB-ARC,Rx_N,LRR_8,AAA_16,AAA_22,AAA_33,LIAS_N,AAA_14,RsgA_GTPase,AAA_24,ABC_tran	NBS-LRR disease resistance protein
chr3B	118794748	118800733	TraesCS3B02G136100	NB-ARC,Rx_N,AAA_22,AAA_16,RuvB_N,AAA,AAA_14,NACHT,AAA_33,GvpL_GvpF,AAA_18	NBS-LRR disease resistance protein homologue
chr3B	520370478	520372103	TraesCS3B02G321100	Rx_N,NB-ARC,NB-ARC,AAA_16	NBS-LRR-like resistance protein
chr3B	520445858	520447903	TraesCS3B02G321300	Rx_N,NB-ARC,NB-ARC,AAA_16	NBS-LRR-like resistance protein
chr3B	520459295	520461235	TraesCS3B02G321400	NB-ARC,NB-ARC,Rx_N,AAA_16,AAA_14,AAA_PrkA,Roc	NBS-LRR-like resistance protein
chr3B	539061178	539066063	TraesCS3B02G332500	NB-ARC,TIR_2,AAA_22,TIR,AAA_16,HGTP_anticodon	Disease resistance protein (TIR-NBS class)
chr3B	554094235	554097270	TraesCS3B02G344500	NB-ARC,Rx_N,LRR_8,LRR_8,LRR_4,LRR_4,LRR_4,AAA_16,NACHT,AAA_22,YojJ,AAA_33	NBS-LRR disease resistance protein
chr3B	559886838	559893111	TraesCS3B02G349600	NB-ARC,AAA_16,NACHT,Rx_N,AAA_22,DUF815,ABC_tran,AAA_14,AAA_33,DUF87	Disease resistance protein (NBS-LRR class) family
chr3B	564776882	564779608	TraesCS3B02G354400	NB-ARC,LRR_8,LRR_8,LRR_4,LRR_9,AAA_16,ATPase_2,NACHT	Disease resistance protein (NBS-LRR class) family
chr3B	571300249	571301424	TraesCS3B02G358800	NB-ARC,AAA_16,ATPase_2,AAA_14,AAA_22	NBS-LRR disease resistance protein
chr3B	571449589	571454780	TraesCS3B02G359000	NB-ARC,LRR_8,LRR_8,LRR_4	CC-NBS-LRR family disease resistance protein
chr3B	576439978	576443498	TraesCS3B02G364900	NB-ARC,Rx_N,LRR_4,LRR_4,LRR_4,LRR_4,LRR_4,LRR_4,LRR_8,LRR_8,LRR_8,LRR_9,AAA_16,NACHT,SNAD1	Nbs-lrr resistance protein, putative
chr3B	707247051	707252208	TraesCS3B02G464500	NB-ARC,NB-ARC,Rx_N,AAA_16,AAA_14,ATPase_2	NBS-LRR-like protein
chr3B	712568477	712573568	TraesCS3B02G468200	NB-ARC,LRR_4,Rx_N,AAA_16,LRR_5,AAA_22,AAA,LAL_C2,IstB_IS21,PRK,AAA_24	Disease resistance protein
chr3B	720252252	720256185	TraesCS3B02G471800	NB-ARC,Rx_N,AAA_16,AAA_22	Disease resistance family protein
chr3B	727410415	727412216	TraesCS3B02G479300	Rx_N,NB-ARC,AAA_16,cobW	NBS-LRR-like resistance protein
chr3B	730281957	730286418	TraesCS3B02G483600	NB-ARC,Rx_N,AAA_16,AAA_22,AAA_33,NACHT,DnaB_C,RA,AAA_18,TsaE,AAA_14	NBS-LRR disease resistance protein, putative, expressed
chr3B	730308539	730312205	TraesCS3B02G483700	NB-ARC,Rx_N,LRR_8,AAA_22,AAA_16,LRR_4,LRR_4,AAA_14,AAA_18,BACK,RuvB_N,AAA_33,HAD_SAK_1	NBS-LRR disease resistance protein, putative, expressed
chr3B	731525890	731530482	TraesCS3B02G485200	NB-ARC,Rx_N,LRR_8,LRR_8,AAA_16,NACHT,AAA_22,PIF1	NBS-LRR disease resistance protein
chr3B	731552291	731556555	TraesCS3B02G485300	NB-ARC,Rx_N,LRR_8,LRR_8,AAA_16,NACHT,AAA_22,PIF1	NBS-LRR disease resistance protein
chr3B	737763660	737768259	TraesCS3B02G491300	NB-ARC,AAA_16,Rx_N,AAA_22,AAA_14,AAA_18,NACHT,zf-BED	Disease resistance protein (NBS-LRR class) family
chr3B	741463238	741466391	TraesCS3B02G497800	NB-ARC,Rx_N,NACHT,AAA_22,LRR_8,RuvB_N,LRR_4,AAA_14,AAA_16,AAA_18,AAA	Disease resistance protein (NBS-LRR class) family
chr3B	747709861	747714667	TraesCS3B02G503600	NB-ARC,Rx_N,LRR_4,LRR_4,LRR_4,NACHT,LRR_8,AAA_16,AAA_22,Circo_capsid	NBS-LRR-like resistance protein
chr3B	765315746	765318415	TraesCS3B02G522200	NB-ARC,LRR_4,LRR_4,LRR_8,LRR_8,LRR_8	NBS-LRR disease resistance protein
chr3B	765547922	765550815	TraesCS3B02G522400	NB-ARC,NB-ARC,Rx_N,AAA_14,AAA_22,RuvB_N,AAA_16	Disease resistance protein RPP13
chr3B	765587466	765592522	TraesCS3B02G522500	NB-ARC,Rx_N,AAA_22,AAA_14,RuvB_N,LRR_4,AAA_16,AAA,NACHT,AAA_24,AAA_33,ABC_tran,BLM_N,Glyco_hydro_49	NBS-LRR-like resistance protein
chr3B	765621962	765625565	TraesCS3B02G522600	NB-ARC,Rx_N,LRR_4,DOT1,AAA_16,GUCT,AAA_14,AAA_22	NBS-LRR-like resistance protein
chr3B	765656741	765661588	TraesCS3B02G522700	NB-ARC,Rx_N,AAA_16,AAA_22,AAA_14,RuvB_N,PIN_12	Disease resistance protein (NBS-LRR class) family
chr3B	765667984	765673039	TraesCS3B02G522800	NB-ARC,Rx_N,LRR_4,LRR_4,AAA_16,AAA_22	NBS-LRR-like resistance protein
chr3B	765710123	765713914	TraesCS3B02G523000	NB-ARC,Rx_N,AAA_22,RuvB_N,AAA_14,AAA,AAA_16,RepC	Disease resistance protein (NBS-LRR class) family
chr3B	765840649	765844789	TraesCS3B02G523300	NB-ARC,Rx_N,AAA_14,AAA_22,AAA_16,RuvB_N,AAA_24,AAA	NBS-LRR-like resistance protein
chr3B	765853713	765856912	TraesCS3B02G523400	NB-ARC,Rx_N,AAA_22,AAA_16,LRR_4,RuvB_N,AAA_18,Pox_A32,AAA_14,ESM4,AAA	NBS-LRR-like resistance protein
chr3B	779543770	779549203	TraesCS3B02G541100	NB-ARC,Rx_N,AAA_22,AAA_16,AAA_14,LRR_8,AAA_7,RuvB_N,NACHT,AAA,ABC_tran,ATPase_2,AAA_33,Laminin_II,MnmE_helical,ALIX_LYPXL_bnd,Apolipoprotein,NTPase_1,RsgA_GTPase	Disease resistance protein RPM1
chr3B	780518655	780519965	TraesCS3B02G543400	NB-ARC	Disease resistance protein
chr3B	783459444	783462998	TraesCS3B02G547800	NB-ARC,Rx_N,LRR_4,LRR_8,FNIP,LRR_6,LRR_1	Pm3-like disease resistance protein
chr3B	783667247	783669382	TraesCS3B02G548200	NB-ARC,LRR_8,LRR_8,LRR_4,LRR_4,LRR_4,LRR_1	Disease resistance protein
chr3B	788252246	788259997	TraesCS3B02G554500	NB-ARC,Rx_N,DDE_Tnp_4,AAA_16,AAA_22,NACHT,AAA_14	NBS-LRR-like resistance protein
chr3B	789497688	789501812	TraesCS3B02G556100	Rx_N,NB-ARC,LRR_4,LRR_8	Disease resistance protein RPM1
chr3B	790744026	790751732	TraesCS3B02G556900	NB-ARC,AAA_16,Ceramidase,AAA,AAA_22,AAA_5,AAA_25,ABC_tran	Disease resistance protein (NBS-LRR class) family
chr3B	791250534	791254302	TraesCS3B02G557100	NB-ARC,MeaB,AAA_16,AAA_22,DUF87,ABC_tran,AAA_23	Disease resistance protein (NBS-LRR class) family
chr3B	791280668	791287389	TraesCS3B02G557200	NB-ARC,Ceramidase,AAA_16,AAA_22,ATPase_2	Disease resistance protein (NBS-LRR class) family
chr3B	791636071	791642000	TraesCS3B02G557300	NB-ARC,NB-ARC,LRR_8,LRR_8,LRR_4,AAA_22,TniB,MeaB,LRR_5,ABC_tran	CC-NBS-LRR family disease resistance protein
chr3B	791659156	791665971	TraesCS3B02G557500	NB-ARC,AAA_16,Ceramidase,AAA,CPP1-like,AAA_22	Disease resistance protein (NBS-LRR class) family
chr3B	801295162	801299066	TraesCS3B02G569800	Rx_N,NB-ARC,LRR_4	NBS-LRR resistance-like protein
chr3B	802315380	802318308	TraesCS3B02G570400	NB-ARC,NB-ARC,Rx_N	NBS-LRR resistance-like protein
chr3B	804130162	804133210	TraesCS3B02G573300	NB-ARC,Rx_N,HeLo,Snapin_Pallidin,Laminin_II	Disease resistance protein RPM1
chr3B	804167383	804173618	TraesCS3B02G573400	NB-ARC,Rx_N,AAA_22,AAA_16,NACHT,Laminin_II,AAA_14,RuvB_N	Disease resistance protein RPM1
chr3B	804214365	804228477	TraesCS3B02G573500	Rx_N,NB-ARC,AAA_16,AAA_22,RuvB_N,HeLo,AAA_33,NBD94,DUF2408	Disease resistance protein (NBS-LRR class) family
chr3B	804236610	804241463	TraesCS3B02G573700	NB-ARC,Rx_N,AAA_22,Laminin_II,AAA_16,NACHT,AAA_14,TelA,RuvB_N,DUF496	Disease resistance protein RPP13
chr3B	806115148	806146960	TraesCS3B02G576200	NB-ARC,AAA_16,LRR_4,GTP_EFTU,NACHT,AAA_22,Rx_N,ABC_tran	Disease resistance protein (NBS-LRR class) family
chr3B	806182663	806187942	TraesCS3B02G576400	NB-ARC,LRR_8,LRR_8	NBS-LRR disease resistance protein-like protein
chr3B	806724262	806729331	TraesCS3B02G576600	NB-ARC,AAA_22,AAA_16,AAA_14,ATPase_2	NBS-LRR resistance-like protein
chr3B	806757007	806761425	TraesCS3B02G576700	NB-ARC,Rx_N,LRR_8,LRR_4	NBS-LRR-like resistance protein
chr3B	813945963	813954858	TraesCS3B02G587400	NB-ARC,Rx_N,LRR_4,LRR_8,AAA_22,NACHT	Pm3-like disease resistance protein
chr3B	813961139	813964951	TraesCS3B02G587600	NB-ARC,Rx_N,LRR_8,LRR_8,LRR_4,NACHT,AAA_22	Pm3-like disease resistance protein
chr3B	814147405	814157337	TraesCS3B02G587900	NB-ARC,NB-ARC,Rx_N,LRR_4,AAA_16,LRR_8	Disease resistance protein RPM1
chr3B	814168906	814173583	TraesCS3B02G588100	NB-ARC,Rx_N,LRR_4,LRR_8,AAA_22,NAD_binding_2	Disease resistance protein
chr3B	814508801	814512669	TraesCS3B02G588400	NB-ARC	Disease resistance protein RPM1
chr3B	814564711	814573148	TraesCS3B02G588500	NB-ARC,AAA_16,NACHT,LRR_8,LRR_8,AAA_14,AAA_18	NBS-LRR disease resistance protein
chr3B	814599942	814609195	TraesCS3B02G588700	Rx_N,NB-ARC	Disease resistance protein RPM1
chr3B	814611632	814614193	TraesCS3B02G588800	NB-ARC,LRR_8,LRR_8,LRR_4	disease resistance family protein / LRR family protein
chr3B	814649843	814659155	TraesCS3B02G588900	NB-ARC,NB-ARC,Rx_N,AAA_16,LRR_8,LRR_8,NACHT	Disease resistance protein RPM1
chr3B	814740523	814747736	TraesCS3B02G589100	NB-ARC,NB-ARC,Rx_N,AAA_16,AAA_14,LRR_8,LRR_8,LRR_4	Disease resistance protein RPM1
chr3B	814795775	814800995	TraesCS3B02G589300	NB-ARC,LRR_8,LRR_4	disease resistance family protein / LRR family protein
chr3B	814885733	814896390	TraesCS3B02G589500	NB-ARC,NB-ARC,Rx_N,AAA_16,LRR_8,LRR_8,LRR_8,LRR_4	Disease resistance protein RPM1
chr3B	815032553	815044433	TraesCS3B02G589700	NB-ARC,Rx_N,LRR_8,LRR_8,LRR_8	NBS-LRR disease resistance protein
chr3B	815046138	815050802	TraesCS3B02G589800	NB-ARC,Rx_N,LRR_4,LRR_4,LRR_4,LRR_8,AAA_22,NACHT,AAA_16,RuvB_N	Pm3-like disease resistance protein
chr3B	815508365	815524514	TraesCS3B02G590600	NB-ARC,Rx_N,LRR_4,LRR_4,LRR_8,LRR_8,LRR_8,LRR_8,AAA_22,NACHT,AAA_16,AAA_14	NBS-LRR disease resistance protein
chr3B	815606641	815607780	TraesCS3B02G590700	NB-ARC,Rx_N,AAA_22,NACHT,AAA_16,AAA_14,ATPase_2,AAA,AAA_24,AAA_28	Disease resistance protein (NBS-LRR class) family
chr3B	815641466	815656621	TraesCS3B02G590800	NB-ARC,Rx_N,LRR_8,LRR_8,LRR_8,LRR_8,LRR_4,AAA_22,NACHT,AAA_16,AAA_14	NBS-LRR disease resistance protein
chr3B	817408885	817413936	TraesCS3B02G593900	NB-ARC,Rx_N,LRR_8,LRR_8,AAA_22,LRR_1,AAA_16,AAA_18,ATPase_2,AAA,LRR_4	NBS-LRR disease resistance protein-like
chr3B	823072414	823080042	TraesCS3B02G604100	NB-ARC,NB-ARC,Rx_N,AAA_16,LRR_4,NACHT,LRR_8,AAA_22,AAA_14,ATPase_2,RNA_helicase	NBS-LRR disease resistance protein
chr3B	823290031	823294070	TraesCS3B02G604500	NB-ARC,AAA_22,AAA_16,TniB,AAA_14	NBS-LRR resistance-like protein
chr3B	823294383	823305485	TraesCS3B02G604600	NB-ARC,AAA_22,AAA_33,AAA_16,Rx_N,TniB,UPF0560,Roc,AAA,RsgA_GTPase,ATPase_2,AAA_14,Sigma54_activat	Disease resistance protein (NBS-LRR class) family
chr3B	823425747	823429782	TraesCS3B02G604800	NB-ARC,AAA_16,AAA_22,ATPase_2,TniB,AAA_14,Rx_N	NBS-LRR-like resistance protein
chr3B	825709971	825714352	TraesCS3B02G606700	NB-ARC,AAA_22,NACHT,AAA_18,AAA_16,TniB,PRK,FUSC,Sigma54_activat,RNA_helicase,ABC_tran,ATPase_2,NAD_binding_6	Disease resistance protein (TIR-NBS-LRR class) family
chr3B	826100821	826104441	TraesCS3B02G607700	NB-ARC,Tudor_1_RapA	Disease resistance protein RPP13
chr3D	641506	643820	TraesCS3D02G001100	NB-ARC,LRR_8,LRR_8,AAA_14,LRR_4	Disease resistance protein
chr3D	843836	846634	TraesCS3D02G001700	NB-ARC,Rx_N,AAA_22,LRR_4,AAA_14,AAA_16,DUF815,LRR_8,LRR_8,AAA_18,AFG1_ATPase,AAA_7	Disease resistance protein
chr3D	1112780	1122933	TraesCS3D02G002400	LRR_4,LRR_4,LRR_4,LRR_4,NB-ARC,LRR_8,AAA_22,LRR_1	disease resistance protein (TIR-NBS-LRR class)
chr3D	1252991	1257142	TraesCS3D02G002700	NB-ARC,Thioredoxin,AAA_16,ABC_tran,LRR_8,RNA_helicase,NACHT,zf-CCHC_4,RsgA_GTPase,AAA_33	Disease resistance protein RPM1
chr3D	1263500	1272210	TraesCS3D02G002800	NB-ARC,AAA_14,AAA_16,AAA_22,AAA,LRR_8,Rx_N	Disease resistance protein (NBS-LRR class) family
chr3D	4356515	4364492	TraesCS3D02G012500	NB-ARC,Rx_N,LRR_4,LRR_4,LRR_8,LRR_8,LRR_8,AAA_22,AAA_14,AAA_16,NACHT	NBS-LRR-like resistance protein
chr3D	4393193	4399230	TraesCS3D02G012600	NB-ARC,Rx_N,AAA_14,LRR_4,Tenui_N,AAA_16,AAA_33,AAA_22,ABC_tran	Disease resistance protein
chr3D	7165483	7168646	TraesCS3D02G021900	NB-ARC,Rx_N,AAA_22,AAA_14,AAA_16,AAA_33,AAA,RuvB_N,DUF815,Thymidylate_kin,ATPase_2,MeaB,TsaE	disease resistance protein (TIR-NBS-LRR class)
chr3D	10516320	10520334	TraesCS3D02G029100	NB-ARC,WRKY,Rx_N,AAA_22,AAA_14,AAA_16,ABC_tran,RuvB_N,YozD,AAA_33	Disease resistance protein RPM1
chr3D	11361448	11363105	TraesCS3D02G030700	Rx_N,NB-ARC,NB-ARC	NB-ARC domain-containing disease resistance protein
chr3D	11393164	11394763	TraesCS3D02G031000	Rx_N,NB-ARC,NB-ARC	NB-ARC domain-containing disease resistance protein
chr3D	11771243	11772935	TraesCS3D02G032100	NB-ARC,NB-ARC,Rx_N	NB-ARC domain-containing disease resistance protein
chr3D	12237413	12243439	TraesCS3D02G032900	NB-ARC,Rx_N,AAA_22,AAA_14,AAA_16,NTPase_1,RuvB_N,AAA,LRR_8	Disease resistance protein RPM1
chr3D	13425085	13427853	TraesCS3D02G037300	NB-ARC,Rx_N,AAA_16,AAA_22,ATPase_2,AAA_14,T2SSE,LRR_8,LRR_8,AAA_7,DUF815,AAA_33,AAA_18,AAA_24,AAA_5,NTPase_1,RecA,CSTF_C,CbiA	NBS-LRR disease resistance protein, putative, expressed
chr3D	15025656	15031302	TraesCS3D02G039500	NB-ARC,Rx_N,NACHT,AAA_16	NBS-LRR disease resistance protein-like protein
chr3D	15695119	15696645	TraesCS3D02G041000	Rx_N,NB-ARC	Disease resistance protein RGA2
chr3D	15880190	15881680	TraesCS3D02G041100	Rx_N,NB-ARC,NB-ARC	NBS-LRR-like resistance protein
chr3D	23612328	23617114	TraesCS3D02G056400	NB-ARC,Rx_N,AAA_16,AAA,AAA_14,AAA_22,RuvB_N,NACHT	Disease resistance protein (NBS-LRR class) family
chr3D	30005733	30011241	TraesCS3D02G068100	NB-ARC,Rx_N,LRR_4,LRR_8,LRR_8,AAA_22,TniB,AAA_14,AAA_18,Pox_A32,Roc,ABC_tran,NACHT,AAA_33,Sigma54_activat,AAA_16,MMR_HSR1,AAA_24,KAP_NTPase,AAA	NBS-LRR disease resistance protein
chr3D	30052701	30060285	TraesCS3D02G068200	NB-ARC,Rx_N,AAA_22,Pox_A32,TniB,AAA_14,Roc,AAA_16,AAA_18,ABC_tran,AAA_24,NACHT,AAA	NBS-LRR disease resistance protein
chr3D	30277230	30281540	TraesCS3D02G068800	NB-ARC,Rx_N,LRR_8,LRR_8,LRR_8,LRR_4,LRR_4,AAA_22	NBS-LRR disease resistance protein
chr3D	33353941	33356910	TraesCS3D02G073500	NB-ARC,Rx_N,AAA_14,LRR_8,LRR_8,AAA_22,LRR_4,AAA_16,NACHT,CCDC106	NBS-LRR disease resistance protein
chr3D	33371767	33374064	TraesCS3D02G073600	NB-ARC,LRR_8,LRR_4,LRR_4,LRR_4	NBS-LRR disease resistance protein
chr3D	36834927	36839575	TraesCS3D02G076100	NB-ARC,Rx_N,LRR_8,LRR_4,AAA_22,AAA_14,RuvB_N,Helo_like_N	NBS-LRR-like resistance protein
chr3D	41666297	41670520	TraesCS3D02G082100	NB-ARC,Rx_N,AAA_22,LRR_4,LRR_4,AAA_14,AAA_16,LRR_8,RuvB_N,ATPase_2,AAA	Disease resistance protein (NBS-LRR class) family
chr3D	43798471	43803263	TraesCS3D02G086600	NB-ARC,LRR_8,LRR_8,AAA_22,LRR_4,AAA_16	NBS-LRR disease resistance protein, putative, expressed
chr3D	48794124	48799672	TraesCS3D02G096100	NB-ARC,Rx_N,LRR_8,AAA_16,AAA_22,LIAS_N,AAA_14,AAA_33,ABC_tran,AAA_24,AAA_29	NBS-LRR disease resistance protein
chr3D	395641840	395643010	TraesCS3D02G286600	Rx_N,NB-ARC,NB-ARC,AAA_16,AAA_22,Roc,AAA_14	NBS-LRR-like resistance protein
chr3D	412086188	412089485	TraesCS3D02G298000	NB-ARC,TIR_2,AAA_22,TIR,AAA_16,HGTP_anticodon	Disease resistance protein (TIR-NBS class)
chr3D	424344246	424347408	TraesCS3D02G310100	NB-ARC,Rx_N,LRR_8,LRR_8,LRR_4,LRR_4,AAA_16,AAA_22,NACHT	NBS-LRR disease resistance protein
chr3D	428244520	428250135	TraesCS3D02G314300	NB-ARC,LRR_4,LRR_4,LRR_4,LRR_4,LRR_8	Rp1-like protein
chr3D	432546647	432550727	TraesCS3D02G319000	NB-ARC,LRR_8,LRR_8,LRR_4,LRR_9,AAA_16,ATPase_2,TniB,NACHT	CC-NBS-LRR family disease resistance protein
chr3D	435295486	435296883	TraesCS3D02G322300	NB-ARC,NB-ARC,AAA_16,ATPase_2,AAA_14,AAA_22,DUF4571	NBS-LRR disease resistance protein
chr3D	439667200	439671357	TraesCS3D02G327400	NB-ARC,Rx_N,LRR_4,LRR_4,LRR_4,LRR_4,LRR_4,LRR_4,LRR_8,LRR_8,LRR_8,AAA_16,NACHT,RPW8,SNAD1	Nbs-lrr resistance protein, putative
chr3D	533936942	533942361	TraesCS3D02G421900	NB-ARC,NB-ARC,Rx_N,AAA_16,AAA_22,LRR_4,LRR_8,LRR_8,NACHT,Peptidase_C26,LRR_9	Disease resistance protein RPM1
chr3D	537914982	537918618	TraesCS3D02G425500	NB-ARC,Rx_N,AAA_16,LRR_5,AAA_22,IstB_IS21,LAL_C2,AAA	Disease resistance protein
chr3D	544411943	544415736	TraesCS3D02G430100	NB-ARC,Rx_N,AAA_16,AAA_22	Disease resistance family protein
chr3D	550658617	550663217	TraesCS3D02G440300	NB-ARC,Rx_N,LRR_4,LRR_8,AAA_16,AAA_22,BACK,AAA_33,NACHT,DnaB_C,AAA_25,RA,AAA_18,AAA_14	NBS-LRR disease resistance protein, putative, expressed
chr3D	550666726	550671345	TraesCS3D02G440400	NB-ARC,Rx_N,LRR_8,AAA_22,AAA_16,LRR_4,LRR_4,LRR_4,AAA_14,RuvB_N,AAA_18,HAD_SAK_1,AAA_33,BACK,TsaE	NBS-LRR disease resistance protein, putative, expressed
chr3D	554955839	554960391	TraesCS3D02G446200	NB-ARC,Rx_N,AAA_16,AAA_22,NACHT,AAA_14,LRR_8	NBS-LRR disease resistance protein-like protein
chr3D	565183585	565186044	TraesCS3D02G460000	NB-ARC,Rx_N,AAA_16,AAA_33,AAA_14,AAA_22,AAA,RuvB_N,ABC_tran,NACHT,Thymidylate_kin,MeaB,Laminin_II	Disease resistance protein (TIR-NBS-LRR class) family
chr3D	571132830	571139257	TraesCS3D02G468800	NB-ARC,LRR_8,LRR_8,LRR_8,LRR_8,LRR_8,LRR_8,LRR_8,LRR_8,LRR_4,LRR_4,LRR_4,LRR_4,LRR_4,LRR_4,Rx_N,AAA_16,AAA_22,AAA_33	NBS-LRR disease resistance protein-like
chr3D	571235770	571240717	TraesCS3D02G469100	NB-ARC,Rx_N,AAA_16,AAA_33,AAA_22	NBS-LRR disease resistance protein
chr3D	571361412	571377183	TraesCS3D02G469200	NB-ARC,LRR_8,LRR_8,LRR_8,LRR_8,LRR_8,LRR_8,LRR_8,LRR_8,LRR_4,LRR_4,LRR_4,LRR_4,LRR_4,LRR_4,Rx_N,AAA_16,LRR_1	Disease resistance protein (NBS-LRR class) family
chr3D	571493922	571503977	TraesCS3D02G469300	NB-ARC,LRR_8,LRR_8,LRR_8,LRR_8,LRR_8,LRR_8,LRR_8,LRR_4,LRR_4,LRR_4,LRR_4,LRR_4,LRR_4,LRR_4,LRR_4,LRR_4,LRR_4,Rx_N,LRR_1,LRR_1,AAA_16,AAA_22,AAA_33	NBS-LRR disease resistance protein-like
chr3D	571556783	571568235	TraesCS3D02G469500	NB-ARC,LRR_4,LRR_4,LRR_4,LRR_4,LRR_4,LRR_4,LRR_4,LRR_8,LRR_8,LRR_8,LRR_8,LRR_8,Rx_N,LRR_1,LRR_1,AAA_16,DUF1648,Lsr2,LRRNT,CENP-B_dimeris	Disease resistance protein (NBS-LRR class) family
chr3D	574769011	574771238	TraesCS3D02G472700	NB-ARC,Rx_N,AAA_22,RuvB_N,AAA_14,TerB_C,AAA_16	Disease resistance protein (TIR-NBS-LRR class) family
chr3D	574781383	574782853	TraesCS3D02G472900	NB-ARC,Rx_N,AAA_33,AAA_22,AAA_14,AAA_16,RuvB_N,AAA_7,SIN1_PH,PriA_C	disease resistance protein (TIR-NBS-LRR class) family protein
chr3D	575478543	575482637	TraesCS3D02G473700	NB-ARC,Rx_N,LRR_4,RuvB_N,AAA_22,AAA_16,AAA_14,AAA,DUF3102	NBS-LRR-like resistance protein
chr3D	575486939	575489166	TraesCS3D02G473800	Rx_N,NB-ARC,RuvB_N,Bac_DnaA,TerB_C,AAA_22,Sigma54_activat,AAA_16,AAA,ESM4,ABC_tran,Phage_GPO	Disease resistance protein (TIR-NBS-LRR class) family
chr3D	575525832	575530855	TraesCS3D02G474000	NB-ARC,Rx_N,LRR_4,AAA_22,AAA_14,RuvB_N,AAA,AAA_16,TerB_C,ABC_tran,Sigma54_activat	NBS-LRR-like resistance protein
chr3D	575536046	575537832	TraesCS3D02G474200	NB-ARC,LRR_4,DUF2492,LRR_6	NBS-LRR-like resistance protein
chr3D	575545283	575549439	TraesCS3D02G474300	NB-ARC,Rx_N,LRR_4,AAA_22,RuvB_N,AAA_14,AAA_16	NBS-LRR-like resistance protein
chr3D	582015213	582020335	TraesCS3D02G485300	NB-ARC,Rx_N,AAA_22,AAA_16,AAA_14,AAA_7,RuvB_N,NACHT,AAA,LRR_8,ABC_tran,ATPase_2,AAA_33,Laminin_II,NTPase_1,Apolipoprotein,MnmE_helical,UPF0242,RsgA_GTPase,ALIX_LYPXL_bnd,AAA_18	Disease resistance protein (TIR-NBS-LRR class) family
chr3D	585096328	585105676	TraesCS3D02G491500	NB-ARC,Rx_N,AAA_22,TniB,RuvB_N,AAA_14,AAA_16,ABC_tran,NACHT,AAA_28	Disease resistance protein (NBS-LRR class) family
chr3D	586943686	586949440	TraesCS3D02G493900	NB-ARC,Rx_N,LRR_4,LRR_8,FNIP,LRR_6	Pm3-like disease resistance protein
chr3D	590754573	590764017	TraesCS3D02G502200	NB-ARC,AAA_16,AAA,AAA_22,AAA_5,ABC_tran,AAA_25	Disease resistance protein (NBS-LRR class) family
chr3D	590835142	590840973	TraesCS3D02G502400	NB-ARC,LRR_4,LRR_4,LRR_4,LRR_4,LRR_8,LRR_8,ATPase_2,AAA_22,TniB,AAA_16,RsgA_GTPase,TMF_TATA_bd,ABC_tran_CTD	NBS-LRR-like resistance protein
chr3D	591092930	591095804	TraesCS3D02G502800	NB-ARC,LRR_8,LRR_8,LRR_8,LRR_4,LRR_4,LRR_4,ATPase_2,AAA_16,TniB,AAA_24,AAA_22,ABC_tran_CTD,TMF_TATA_bd	NBS-LRR-like resistance protein
chr3D	594573981	594583032	TraesCS3D02G508400	NB-ARC,NB-ARC,Rx_N,LRR_4,LRR_4,AAA_16,AAA_22,AAA_22,LRR_8,LRR_8,ATPase_2,NACHT	Disease resistance protein RPM1
chr3D	596690019	596693567	TraesCS3D02G511800	Rx_N,NB-ARC,Corona_S2,LRR_4	NBS-LRR resistance-like protein
chr3D	597295790	597298101	TraesCS3D02G513000	NB-ARC,LRR_8	Disease resistance protein RPM1
chr3D	597406924	597410376	TraesCS3D02G513200	NB-ARC,Rx_N,AAA_22,AAA_16,NACHT,AAA_14,AAA,RuvB_N,NTPase_1,GIDA,DHC_N1,AAA_33,DHC_N2	Disease resistance protein (TIR-NBS-LRR class) family
chr3D	597477005	597483170	TraesCS3D02G513400	NB-ARC,AAA_22,AAA_16,NACHT,RuvB_N,LRR_8	NBS-LRR-like resistance protein
chr3D	597485531	597490492	TraesCS3D02G513500	NB-ARC,Rx_N,AAA_22,AAA_16,Laminin_II,AAA_14,NACHT,TelA,AAA_PrkA,AAA_33,UPF0261	Disease resistance protein RPP13
chr3D	598894932	598906191	TraesCS3D02G515400	NB-ARC,AAA_16,Rx_N,AAA_22,LRR_4,ABC_tran,TBCC_N,FANCI_S1-cap	Disease resistance protein (NBS-LRR class) family
chr3D	598927500	598938561	TraesCS3D02G515500	NB-ARC,LRR_4,NACHT,AAA_16,Rx_N,AAA_22	NBS-LRR disease resistance protein-like protein
chr3D	600153683	600158550	TraesCS3D02G516300	NB-ARC,Rx_N,NACHT,AAA_16,AAA_33,AAA_22	NBS-LRR disease resistance protein-like protein
chr3D	606341991	606352237	TraesCS3D02G528100	NB-ARC,Rx_N,LRR_8,LRR_8,LRR_8,LRR_8,LRR_4,LRR_4,AAA_22,NACHT,AAA_16,AAA_14,AAA_24	NBS-LRR disease resistance protein
chr3D	606481227	606482583	TraesCS3D02G528300	Rx_N,NB-ARC,E1_dh	Disease resistance protein RPM1
chr3D	607868805	607876517	TraesCS3D02G531700	LRR_8,LRR_8,LRR_8,LRR_8,LRR_8,LRR_8,LRR_8,LRR_8,LRR_8,LRR_8,NB-ARC,LRR_4,LRR_4,LRR_4,LRR_4,LRR_4,LRR_4,LRR_4,LRR_4,LRR_4,Rx_N,LRR_1,LRR_1	NBS-LRR disease resistance protein-like
chr3D	612878355	612881039	TraesCS3D02G541600	Rx_N,NB-ARC,RuvB_N,AAA_22,AAA_16,AAA,ABC_tran	Disease resistance protein (NBS-LRR class) family
chr4A	86300839	86305134	TraesCS4A02G082800	NB-ARC,LRR_8,LRR_8,LRR_4,AAA_16	Disease resistance protein (NBS-LRR class) family
chr4A	446620669	446623266	TraesCS4A02G175700	NB-ARC,Rx_N,AAA_16,AAA_22,AAA_14,LRR_8,AAA_33,NACHT,ATPase_2,AAA_25,AAA_18,AAA	NBS-LRR disease resistance protein, putative, expressed
chr4A	477019516	477022924	TraesCS4A02G194900	NB-ARC,Rx_N,AAA_16,RAB3GAP2_C,CorA	NBS-LRR resistance protein
chr4A	503611371	503612855	TraesCS4A02G209700	NB-ARC,Rx_N,RuvB_C,AAA_14	NBS-LRR-like resistance protein
chr4A	531073463	531077187	TraesCS4A02G223300	NB-ARC,Rx_N,AAA_22,AAA_16,AAA_14,Sigma54_activat,LRR_8	NBS-LRR disease resistance protein-like
chr4A	531077535	531097706	TraesCS4A02G223400	NB-ARC,Pkinase,Pkinase_Tyr,Rx_N,AAA_14,NACHT,AAA_22,AAA_18,AAA,AAA_16,Rad17,AAA_33,TsaE,Cytidylate_kin,RNA_helicase,dNK,AAA_7,RuvB_N,ATPase_2,YozD,AAA_24,AAA_5,AAA_30	protein kinase family protein
chr4A	531236819	531241946	TraesCS4A02G223500	NB-ARC,NB-ARC,Rx_N,AAA_16,AAA_22,ATPase_2,LRR_8,NACHT	Disease resistance protein RPM1
chr4A	531383913	531386654	TraesCS4A02G224000	NB-ARC,Rx_N,LRR_8,LRR_4,AAA_18,AAA_14,BACK,AAA_16,AAA_22,LRR_6	NBS-LRR disease resistance protein, putative, expressed
chr4A	531677814	531680552	TraesCS4A02G224100	NB-ARC,Rx_N,LRR_8,LRR_8,LRR_4,NACHT,AAA_16,BACK,AAA_18,AAA_22,AAA_14,LEDGF,MYO10_CC	NBS-LRR disease resistance protein, putative, expressed
chr4A	602106384	602113447	TraesCS4A02G308300	NB-ARC,CPSF100_C,AAA_22,Rx_N,NACHT,AAA_16,FNIP,AAA_33,AAA_14,AAA_5,AAA_19,ATPase_2,AAA_7	NBS-LRR disease resistance protein-like protein
chr4A	602870810	602873131	TraesCS4A02G309500	NB-ARC,NB-ARC,Rx_N,AAA_14,AAA_16	NBS-LRR-like resistance protein
chr4A	603043878	603048116	TraesCS4A02G310200	NB-ARC,Rx_N,LRR_8,LRR_8,AAA_16,AAA_22,NACHT,AAA_14,IstB_IS21,AAA_33	Disease resistance protein (NBS-LRR class) family
chr4A	603674385	603683135	TraesCS4A02G312800	NB-ARC,LRR_8,LRR_8,LRR_8,LRR_8,LRR_8,LRR_4,LRR_4,LRR_4,LRR_4,Rx_N,LRR_1,AAA_22,AAA_16,AAA_33	Disease resistance protein (NBS-LRR class) family
chr4A	603698121	603703864	TraesCS4A02G312900	NB-ARC,Glyco_transf_88,MobB,AAA_33,AAA_16,AAA_14,DUF4550,LRR_8	Disease resistance protein (NBS-LRR class) family
chr4A	604772917	604775106	TraesCS4A02G314300	NB-ARC,Rx_N,AAA_22,AAA_16,AAA_14,NACHT,RuvB_N,AAA,AAA_33,cobW,PALP	Disease resistance protein RPM1
chr4A	604845889	604850471	TraesCS4A02G314400	NB-ARC,Rx_N,LRR_4,LRR_4,AAA_22,NACHT,AAA_14,AAA_16,RuvB_N,LRR_8	Disease resistance protein RPM1
chr4A	608265657	608272622	TraesCS4A02G319300	NB-ARC,Rx_N,LRR_4,LRR_8,NACHT,AAA_18,ABC_tran,ATP-synt_ab,AAA_16,AAA_22,AAA_14	Disease resistance protein (NBS-LRR class) family
chr4A	608479107	608481104	TraesCS4A02G319400	NB-ARC,NACHT,AAA_18,AAA_16,AAA_14,AAA_22,LRR_4,Roc,ABC_tran,AAA_33,RuvB_N,LRR_8,AAA	Disease resistance protein (NBS-LRR class) family
chr4A	613765002	613768991	TraesCS4A02G327300	NB-ARC,Rx_N,AAA_22,AAA_16,LRR_8,AAA_14,DUF5414	Disease resistance protein RPM1
chr4A	614251593	614258300	TraesCS4A02G329100	NB-ARC,zf-BED,zf-BED,AAA_22,NACHT,AAA_16,zf-C2H2_12	Disease resistance protein (NBS-LRR class) family
chr4A	618085607	618089160	TraesCS4A02G335500	NB-ARC,NB-ARC,Rx_N,LRR_4,LRR_4,NACHT,AAA_18,AAA_14,LRR_8	NBS-LRR disease resistance protein
chr4A	618121544	618125040	TraesCS4A02G335600	NB-ARC,LRR_8,LRR_8,LRR_8,LRR_4,LRR_4,NACHT,LRR_5,AAA_22,AAA_16,AAA_18,AAA_33	NBS-LRR-like resistance protein
chr4A	626338150	626339452	TraesCS4A02G349900	NB-ARC,Rx_N,AAA_22,AAA_14,AAA_16	Disease resistance protein RPM1
chr4A	647098868	647100333	TraesCS4A02G372300	Rx_N,NB-ARC,NB-ARC,Ribonuc_red_lgN	NB-ARC domain-containing disease resistance protein
chr4A	650599016	650602015	TraesCS4A02G376200	NB-ARC,Rx_N,AAA_22,AAA_16,LRR_8,ATPase_2,AAA_14	NBS-LRR disease resistance protein, putative, expressed
chr4A	658962310	658968550	TraesCS4A02G381600	NB-ARC,Rx_N,NACHT,AAA_22,AAA_16,ATPase_2,AAA_14,AAA,AAA_33,ABC_tran,AAA_7	NBS-LRR disease resistance protein-like protein
chr4A	666980143	666983528	TraesCS4A02G389600	NB-ARC,Rx_N,LRR_8,LRR_4,LRR_4,AAA_16,RuvB_N,AAA_22,ABC_tran,AAA_14,AAA,NACHT,ATPase_2,AAA_33,RsgA_GTPase,Zeta_toxin,CDC37_M	Disease resistance protein RPM1
chr4A	674589763	674593056	TraesCS4A02G400100	NB-ARC,NB-ARC,Rx_N,AAA_16,AAA_22,AAA_14,NACHT,RsgA_GTPase	Disease resistance protein RPM1
chr4A	674718770	674727422	TraesCS4A02G400300	NB-ARC,NB-ARC,Rx_N,AAA_16,AAA_14,AAA_22,LRR_8,ATPase_2,fn3_PAP	Disease resistance protein RPM1
chr4A	674931926	674940073	TraesCS4A02G400800	NB-ARC,AAA_16,ATPase_2,NACHT,LRR_8,AAA_19	NBS-LRR disease resistance protein
chr4A	675923178	675928333	TraesCS4A02G402100	NB-ARC,Rx_N,AAA	Disease resistance protein (NBS-LRR class) family
chr4A	706593360	706597692	TraesCS4A02G436800	NB-ARC,AAA_22,AAA_16,LRR_4,AAA_14,AAA,NACHT,ABC_tran,ATPase_2,LRR_8,AAA_18	Disease resistance protein (NBS-LRR class) family
chr4A	713014959	713016104	TraesCS4A02G444700	NB-ARC,Rx_N,AAA_16,Bse634I,RuvB_N,AAA_14	Disease resistance protein (NBS-LRR class) family
chr4A	713032337	713035498	TraesCS4A02G444900	NB-ARC,Rx_N,LRR_8,AAA_16,AAA_22	NBS-LRR disease resistance protein, putative, expressed
chr4A	714330294	714341267	TraesCS4A02G447100	NB-ARC,Rx_N,RuvB_N,AAA_16,AAA,AAA_14,NACHT	Disease resistance protein RPM1
chr4A	714383106	714389254	TraesCS4A02G447200	NB-ARC,Rx_N,AAA_22,AAA_16,AAA_14,LRR_8,LRR_4,AAA_33,AAA,ABC_tran	NBS-LRR disease resistance protein
chr4A	714418331	714420301	TraesCS4A02G447300	NB-ARC,Rx_N,AAA_16,DUF815,AAA_14,ATPase_2,AAA_22,DUF1904,AAA_33,NACHT,AAA,NTPase_1	NBS-LRR disease resistance protein
chr4A	714430195	714433824	TraesCS4A02G447500	NB-ARC,Rx_N,LRR_4,AAA_16,AAA_22,AAA_14,LRR_8,NACHT	NBS-LRR disease resistance protein
chr4A	714437043	714442330	TraesCS4A02G447600	NB-ARC,NB-ARC,Rx_N,LRR_4,LRR_8,AAA_14,AAA_18,DUF573	NBS-LRR disease resistance protein
chr4A	714520133	714523356	TraesCS4A02G447700	NB-ARC,Rx_N,LRR_8,AAA_16,AAA_22,TIP49,LRR_4,DUF3839,AAA_33,Imm6,RuvB_N	NBS-LRR disease resistance protein
chr4A	714564380	714569033	TraesCS4A02G447900	NB-ARC,Rx_N,LRR_4,AAA_16,AAA_22,LRR_8,NACHT,AAA_24,AAA_18,TIP49,5TM-5TMR_LYT,AAA_25	NBS-LRR disease resistance protein
chr4A	714844470	714847897	TraesCS4A02G448000	NB-ARC,LRR_4,LRR_8,AAA_16,AAA_22,AAA_14,NACHT	NBS-LRR disease resistance protein
chr4A	714942775	714945171	TraesCS4A02G448300	NB-ARC,Rx_N,AAA_22,AAA_14,Matrix,AAA_16,SipA,DUF573,AAA_33,AAA,TMF_TATA_bd,AAA_24,DUF1664,DUF5440	NBS-LRR disease resistance protein
chr4A	714992448	714994701	TraesCS4A02G448500	NB-ARC,NB-ARC,Rx_N,AAA_14,AAA_33,AAA_16,AAA_22,AAA_18,NACHT	NBS-LRR disease resistance protein
chr4A	715006340	715010565	TraesCS4A02G448600	NB-ARC,Rx_N,LRR_4,LRR_8,AAA_22,AAA_16,ATPase_2,AAA_14	NBS-LRR disease resistance protein
chr4A	715089759	715093464	TraesCS4A02G448700	NB-ARC,Rx_N,LRR_4,LRR_8,AAA_22,AAA_16,AAA_14,AAA_18,AAA_33,AAA_24,NACHT	NBS-LRR disease resistance protein
chr4A	715097973	715099361	TraesCS4A02G448800	Rx_N,NB-ARC,AAA_16,ATPase_2,AAA_33,AAA_24,NACHT,AAA_22,RuvB_N,DUF573	NBS-LRR disease resistance protein
chr4A	715354056	715355584	TraesCS4A02G449100	NB-ARC,Rx_N,AAA_16,NACHT,AAA_22,AAA_24,AAA_33,Cauli_DNA-bind,AAA_14	NBS-LRR disease resistance protein
chr4A	715437670	715440295	TraesCS4A02G449200	NB-ARC,LRR_4,LRR_8,AAA_16,AAA_22,AAA_18,AAA_14,NACHT,AAA_33	NBS-LRR disease resistance protein
chr4A	715507079	715510582	TraesCS4A02G449300	NB-ARC,Rx_N,AAA_16,DUF815,AAA_14,AAA_22,LRR_8,MeaB,AAA_33	NBS-LRR disease resistance protein
chr4A	715988346	715991227	TraesCS4A02G450600	Rx_N,NB-ARC,AAA_16,AAA_22,AAA,AAA_PrkA,RuvB_N,ABC_tran,AAA_7,AAA_33,NTPase_1,RecA,AAA_14,RsgA_GTPase	Disease resistance protein (NBS-LRR class) family
chr4A	718470942	718474357	TraesCS4A02G454400	NB-ARC,Rx_N,AAA_16,LRR_8,AAA_22,LRR_4,AAA_33,AAA_14	NBS-LRR disease resistance protein
chr4A	718854957	718857790	TraesCS4A02G454900	NB-ARC,Rx_N,AAA_16,AAA_22,RuvB_N,AAA,TniB,AAA_14,TIP49,ATPase_2,NACHT,AAA_25	Disease resistance protein (TIR-NBS-LRR class) family
chr4A	722907610	722916249	TraesCS4A02G457900	NB-ARC,Rx_N,AAA_22,AAA_14,RuvB_N,TniB,AAA_16,ABC_tran,NACHT,Pox_A32,Rad17,AAA_28,AAA_18	Disease resistance protein (NBS-LRR class) family
chr4A	723513178	723518607	TraesCS4A02G458200	NB-ARC,Rx_N,AAA_22,AAA_16,LRR_4,LRR_8,LRR_8	NBS-LRR-like resistance protein
chr4A	725162676	725165408	TraesCS4A02G459500	NB-ARC,Rx_N,AAA_22,AAA_14,DUF815,AAA_16,ATPase_2,LRR_8,LRR_8	CC-NBS-LRR disease resistance protein
chr4A	726212990	726216998	TraesCS4A02G461700	NB-ARC,Rx_N,LRR_8,AAA_16,LRR_4,AAA_22	NBS-LRR resistance-like protein
chr4A	726292466	726300158	TraesCS4A02G461800	NB-ARC,NB-ARC,Rx_N,Rx_N,AAA_22,AAA_22,AAA_16,AAA_16,AAA_14,AAA_14,AAA_33,RuvB_N,ATPase_2,AAA_24,Meleagrin	Disease resistance protein (NBS-LRR class) family
chr4A	726962094	726963953	TraesCS4A02G462900	NB-ARC,LRR_8,LRR_8,LRR_8,LRR_8,LRR_4,RsmF_methylt_CI,LRR_9	NBS-LRR disease resistance protein
chr4A	726963988	726966597	TraesCS4A02G463000	NB-ARC,NB-ARC,Rx_N,AAA_16,ATPase_2,AAA_14,AAA_22,AFG1_ATPase	Disease resistance protein RPM1
chr4A	728427690	728431426	TraesCS4A02G464500	NB-ARC,Rx_N,AAA_14,AAA_22,Dor1,RuvB_N,AAA_16,FliD_C	NBS-LRR-like resistance protein
chr4A	728498681	728503800	TraesCS4A02G464800	NB-ARC,Rx_N,AAA_16,AAA_22,Syntaxin_2,ATPase	Disease resistance protein (NBS-LRR class) family
chr4A	728506495	728511279	TraesCS4A02G464900	NB-ARC,B3,Rx_N,RuvB_N	Disease resistance protein (NBS-LRR class) family
chr4A	728821428	728833444	TraesCS4A02G465300	NB-ARC,Pkinase,Pkinase_Tyr,Rx_N,Pkinase_fungal,AAA_22,AAA_14,APH,Kinase-like,AAA_16,RuvB_N,Kdo,ABC1	receptor kinase 1
chr4A	729276335	729280414	TraesCS4A02G466500	NB-ARC,AAA_16,AAA_22,Rx_N,LRR_8,AAA_18,NACHT,ATPase_2,cobW,AAA_33,KAP_NTPase,ABC_tran,AAA_24,AAA_14,DUF1672	Disease resistance protein (TIR-NBS-LRR class) family
chr4A	729629484	729632289	TraesCS4A02G467000	NB-ARC	Disease resistance protein (NBS-LRR class) family
chr4A	729636900	729640227	TraesCS4A02G467200	NB-ARC,Rx_N,AAA_22,AAA_16	Disease resistance protein (NBS-LRR class) family
chr4A	729683455	729687244	TraesCS4A02G467600	NB-ARC,Rx_N,AAA_22,AAA_14,AAA_16,RuvB_N,Dor1	Disease resistance protein RPM1
chr4A	729741787	729748169	TraesCS4A02G467800	NB-ARC,Pkinase,Pkinase_Tyr,Rx_N,Pkinase_fungal,ABC1,AAA_14,AAA_22,RuvB_N	receptor kinase 2
chr4A	729860110	729863845	TraesCS4A02G468000	NB-ARC,Rx_N,AAA_14,AAA_22,Dor1,RuvB_N,AAA_16,FliD_C	NBS-LRR-like resistance protein
chr4A	730111726	730114199	TraesCS4A02G468300	NB-ARC	disease resistance family protein / LRR family protein
chr4A	731406930	731411478	TraesCS4A02G470600	NB-ARC,Rx_N,AAA_22,AAA_16,LRR_8	Disease resistance protein (NBS-LRR class) family
chr4A	731614417	731616777	TraesCS4A02G470800	NB-ARC,Rx_N,LRR_8,AAA_22,RuvB_N,LRR_4,AAA,AAA_16,Bac_DnaA	NBS-LRR-like resistance protein
chr4A	731693059	731697828	TraesCS4A02G471100	NB-ARC,Rx_N,LRR_4,LRR_8,AAA_16,AAA_22,AAA_14,NACHT,AAA_24,AAA	NBS-LRR disease resistance protein
chr4A	731749894	731761183	TraesCS4A02G471200	NB-ARC,Rx_N,LRR_8,NACHT,RuvB_N,AAA,AAA_16,AAA_22,AAA_14	NBS-LRR-like resistance protein
chr4A	731770357	731774695	TraesCS4A02G471300	NB-ARC,Rx_N,LRR_4,LRR_8,LRR_8,AAA_22,AAA_16,RuvB_N	NBS-LRR-like resistance protein
chr4A	731850021	731851331	TraesCS4A02G471400	NB-ARC,Rx_N,AAA_16,RuvB_N,AAA_22,AAA,AFG1_ATPase,AAA_14,ABC_tran	Disease resistance protein (NBS-LRR class) family
chr4A	732106056	732108050	TraesCS4A02G471700	NB-ARC,LRR_4,RuvB_N,AAA,AAA_22,LRR_8	Disease resistance protein (NBS-LRR class) family
chr4A	732355489	732358287	TraesCS4A02G472000	NB-ARC,Bunya_G1,LRR_4,LRR_8,LRR_8,AAA	NBS-LRR-like resistance protein
chr4A	733999524	734002546	TraesCS4A02G474900	NB-ARC,Rx_N,AAA_22,LRR_4,AAA_16,AAA_14,AAA,HU-CCDC81_bac_2	Disease resistance protein (TIR-NBS-LRR class) family
chr4A	734384798	734389060	TraesCS4A02G475400	NB-ARC,Rx_N,AAA_16,NACHT,LRR_4,LRR_4,AAA_22,TniB,AAA_14,LRR_8,LRR_8	Rp1-like protein
chr4A	734581845	734587928	TraesCS4A02G475900	NB-ARC,LRR_8	NBS-LRR-like resistance protein
chr4A	734729967	734734889	TraesCS4A02G476100	NB-ARC,Rx_N,LRR_8,LRR_8,LRR_8,NACHT,AAA_16,LRR_4,AAA_22,HALZ	Rp1-like protein
chr4A	734876054	734879430	TraesCS4A02G476200	NB-ARC,Rx_N,AAA_16,NACHT,AAA_22,ABC_tran,LRR_4,TGS,LRR_8,LRR_8	NBS-LRR-like resistance protein
chr4A	734917472	734920300	TraesCS4A02G476400	NB-ARC,Rx_N,LRR_8,LRR_8,HALZ,LRR_4	disease resistance family protein / LRR family protein
chr4A	735004171	735007260	TraesCS4A02G476600	NB-ARC,LRR_4,LRR_8	Rp1-like protein
chr4A	735019215	735024746	TraesCS4A02G476700	NB-ARC,Rx_N,NACHT,LRR_8,LRR_8,LRR_8,LRR_8,AAA_16,LRR_4,Mto2_bdg,ABC_tran	Rp1-like protein
chr4A	735316317	735318259	TraesCS4A02G477300	NB-ARC,AAA_16,Rx_N,NACHT,AAA_22,DUF815,TniB,TGS,ABC_tran,HALZ	Disease resistance protein (NBS-LRR class) family
chr4A	735366619	735367923	TraesCS4A02G477700	NB-ARC,Rx_N,AAA_16,AAA_22,NACHT,IstB_IS21,ABC_tran,TGS,AAA,RuvB_N,HALZ,TniB,AAA_14,AAA_18,RsgA_GTPase,Sigma54_activat	Disease resistance protein (NBS-LRR class) family
chr4A	735484113	735487946	TraesCS4A02G477800	NB-ARC,Rx_N,LRR_4,LRR_4,AAA_16,NACHT,LRR_8,AAA_22,ABC_tran	Rp1-like protein
chr4A	735561660	735564515	TraesCS4A02G478100	NB-ARC,Rx_N,AAA_16,NACHT,TniB,AAA_22,AAA_14	Rp1-like protein
chr4A	735660701	735662302	TraesCS4A02G478200	NB-ARC,LRR_8,DUF5371	NBS-LRR-like resistance protein
chr4A	735689734	735692931	TraesCS4A02G478400	NB-ARC,LRR_4	Rp1-like protein
chr4A	735733884	735737744	TraesCS4A02G478600	NB-ARC,Rx_N,AAA_16,LRR_4,LRR_4,NACHT,LRR_8,LRR_8,LRR_8,LRR_8,AAA_22	Rp1-like protein
chr4A	735767460	735770980	TraesCS4A02G478800	NB-ARC,AAA_16,NACHT,AAA_22,HALZ,ABC_tran,LRR_8,LRR_8,RuvB_N	Rp1-like protein
chr4A	735775417	735781156	TraesCS4A02G478900	NB-ARC,Rx_N,AAA_16,NACHT,AAA_22,Snapin_Pallidin,LRR_8,ABC_tran,IstB_IS21,LRR_6,AAA,HALZ	Rp1-like protein
chr4A	735818716	735822988	TraesCS4A02G479100	NB-ARC,Rx_N,AAA_16,NACHT,AAA_22,ABC_tran,TGS,KELK,HALZ	Disease resistance protein (NBS-LRR class) family
chr4A	736147293	736151145	TraesCS4A02G479400	NB-ARC,Rx_N,AAA_16,NACHT,LRR_4,ABC_tran,LRRNT	Rp1-like protein
chr4A	736409426	736433739	TraesCS4A02G479700	NB-ARC,Rx_N,AAA_16,LRR_4,NACHT,AAA_22,LRR_8	Rp1-like protein
chr4A	736570750	736571964	TraesCS4A02G479900	NB-ARC,Rx_N,AAA_16,NACHT,AAA_22,ABC_tran,HALZ	NBS-LRR-like resistance protein
chr4A	736755572	736760974	TraesCS4A02G480100	NB-ARC,Rx_N,AAA_16,NACHT,LRR_4,LRR_4,LRR_8,ABC_tran,CCDC-167,HALZ	Rp1-like protein
chr4A	736883978	736887181	TraesCS4A02G480200	NB-ARC,Rx_N,AAA_16,NACHT,LRR_8,LRR_8,AAA_22,ABC_tran	Rp1-like protein
chr4A	739605514	739609783	TraesCS4A02G486500	NB-ARC,Rx_N,LRR_8,LRR_4,LRR_4,LRR_4,AAA_22,AAA_14,AAA,RuvB_N,AAA_16	NBS-LRR-like resistance protein
chr4A	739627540	739630396	TraesCS4A02G486600	NB-ARC,Rx_N	disease resistance family protein / LRR family protein
chr4A	739642850	739656101	TraesCS4A02G486700	NB-ARC,Kelch_1,Kelch_1,Kelch_6,Kelch_6,Rx_N,Kelch_2,Kelch_2,Kelch_3,Kelch_4,AAA_22,AAA_33,Glutaredoxin,Kelch_5,RuvB_N,YozD,AAA_16,Zeta_toxin	disease resistance protein (TIR-NBS-LRR class)
chr4A	739791132	739802785	TraesCS4A02G487200	Rx_N,NB-ARC,AAA_16,RuvB_N,AAA_22,AAA,PEPCK_ATP,AAA_30,PhoH,ABC_tran,RsgA_GTPase,MMR_HSR1,Sigma54_activat	disease resistance protein (TIR-NBS-LRR class)
chr4A	739804533	739810754	TraesCS4A02G487300	NB-ARC,NB-ARC,NB-ARC,Rx_N,LRR_8,AAA_16,LRR_4,AAA_22,AAA_18,YjhX_toxin	Disease resistance protein
chr4A	739815382	739828840	TraesCS4A02G487400	NB-ARC,LRR_8,LRR_8,LRR_8,LRR_4,LRR_4,LRR_4,LRR_4,Rx_N,AAA_22,AAA_16,AAA_14,AAA_30,RuvB_N,Sigma54_activat,AAA,AAA_18	Disease resistance protein
chr4A	739831340	739834122	TraesCS4A02G487500	NB-ARC,NB-ARC,NB-ARC,Rx_N,AAA_14,AAA_14,AAA_16,AAA_22,AAA_18	Disease resistance protein
chr4A	739860752	739867409	TraesCS4A02G487600	NB-ARC,Rx_N,Glutaredoxin,AAA_22	Disease resistance protein (NBS-LRR class) family
chr4A	739979326	739982364	TraesCS4A02G488200	NB-ARC,Rx_N,LRR_4,LRR_4,AAA_22,LRR_8,LRR_8,AAA_14,AAA_16,AAA	disease resistance protein (TIR-NBS-LRR class)
chr4A	740015482	740022762	TraesCS4A02G488300	NB-ARC,Kelch_1,Kelch_1,Kelch_1,Kelch_6,Kelch_6,Kelch_6,Kelch_6,Rx_N,Kelch_2,Kelch_3,AAA_22,Kelch_4,Glutaredoxin,RuvB_N	NBS-LRR disease resistance protein, putative
chr4A	740059488	740063268	TraesCS4A02G488400	NB-ARC,NB-ARC,NB-ARC,Rx_N,LRR_8,AAA_16,AAA_14,AAA_22,ABC_tran,LRR_4	Disease resistance protein
chr4A	740065767	740066618	TraesCS4A02G488500	Rx_N,NB-ARC,AAA_22,AAA_16,AAA_18,RuvB_N,AAA,ResIII,ATP_bind_1,ABC_tran	Disease resistance protein (NBS-LRR class) family
chr4A	740121898	740124016	TraesCS4A02G488700	NB-ARC,Rx_N,AAA_22,AAA_14,Sigma54_activat,ABC_tran,Top6b_C,AAA_16,AAA	Disease resistance protein (NBS-LRR class) family
chr4A	740147774	740151155	TraesCS4A02G488800	NB-ARC,Rx_N,Rx_N,AAA_22,LRR_4,LRR_4,LRR_8,AAA_14,AAA_16,AAA_18,ATPase_2,AAA,Thymidylate_kin	NBS-LRR-like resistance protein
chr4A	740209338	740219803	TraesCS4A02G489000	Rx_N,NB-ARC,AAA_16,AAA_22,Syntaxin_2,NACHT,zf-C4H2,DUF1319,AIP3,MCPsignal,RNA_helicase	Disease resistance protein RPP13
chr4A	740269315	740270957	TraesCS4A02G489100	Rx_N,NB-ARC	Disease resistance protein (NBS-LRR class) family
chr4A	740346720	740348363	TraesCS4A02G489400	Rx_N,NB-ARC,RuvB_N	Disease resistance protein (TIR-NBS-LRR class) family
chr4A	740438264	740442582	TraesCS4A02G489800	NB-ARC,Rx_N,AAA_22,AAA,AAA_14,AAA_16	Disease resistance protein (TIR-NBS-LRR class) family
chr4A	740495223	740497166	TraesCS4A02G490200	NB-ARC,LRR_4,LRR_8	disease resistance family protein / LRR family protein
chr4A	740538247	740541111	TraesCS4A02G490300	NB-ARC,Rx_N,AAA_22,RsgA_GTPase,AAA_16,TDRP	NBS-LRR-like resistance protein
chr4A	740587620	740589788	TraesCS4A02G490500	LRR_8,LRR_8,LRR_8,LRR_8,LRR_8,LRR_4,LRR_4,LRR_4,LRR_4,LRR_4,NB-ARC,LRR_9,LRR_9,LRR_1	Leucine-rich repeat (LRR) family protein
chr4A	740656701	740660147	TraesCS4A02G490800	NB-ARC,NB-ARC,LRR_8,LRR_4,YjhX_toxin	Disease resistance protein
chr4A	740865584	740871172	TraesCS4A02G490900	NB-ARC,NB-ARC,Rx_N,LRR_8,AAA_16,AAA_14,AAA_22,ABC_tran,AAA_18,YjhX_toxin,LRR_4	Disease resistance protein
chr4A	740872825	740894037	TraesCS4A02G491000	NB-ARC,LRR_8,LRR_8,LRR_8,LRR_8,LRR_8,LRR_4,LRR_4,LRR_4,LRR_4,Rx_N,AAA_22,AAA_16,AAA_14,AAA,RuvB_N,LRR_1,AAA_30,MMR_HSR1,AAA_18	Disease resistance protein
chr4A	740949138	740956831	TraesCS4A02G491200	NB-ARC,Rx_N,AAA_16,LRR_8,AAA_22	Disease resistance protein (NBS-LRR class) family
chr4A	741019373	741024181	TraesCS4A02G491300	NB-ARC,Pkinase_Tyr,Rx_N,AAA_22,Pkinase,AAA_33,RuvB_N	Protein kinase family protein
chr4A	741420789	741423180	TraesCS4A02G492100	NB-ARC,Rx_N,AAA_22,AAA_16,AAA_14,AAA_PrkA,Cucumopine_C,ATPase_2,Sigma54_activat,LRR_4,Thymidylate_kin,AAA	Disease resistance protein (TIR-NBS-LRR class) family
chr4A	741794959	741795798	TraesCS4A02G493000	Rx_N,NB-ARC,AcMNPV_Ac109,RuvB_N,AAA_22,AAA_14,Torsin,AAA	Disease resistance protein (TIR-NBS-LRR class) family
chr4A	741883434	741887849	TraesCS4A02G493300	NB-ARC,NB-ARC,Rx_N,LRR_8,AAA_16,AAA_22,LRR_4,AAA_18	Disease resistance protein
chr4A	741971119	741975308	TraesCS4A02G493400	NB-ARC,Rx_N,LRR_8,LRR_8,LRR_8,LRR_4,LRR_4,AAA_22,AAA_16,PRIMA1,AAA_14,AAA_18,ATP_bind_1,Sigma54_activat,GAS	Disease resistance protein
chr4A	742019717	742023452	TraesCS4A02G493500	NB-ARC,Rx_N,AAA_22,Sigma54_activat,AAA_16,ATPase_2,RuvB_N,AAA_PrkA	Disease resistance protein (NBS-LRR class) family
chr4A	742032665	742036031	TraesCS4A02G493600	NB-ARC,Rx_N,AAA_22,RsgA_GTPase,AAA_16	NBS-LRR-like resistance protein
chr4A	742156326	742161218	TraesCS4A02G493900	NB-ARC,Rx_N,AAA_22,LRR_4,AAA_14,LRR_8,AAA_16,Sigma54_activat,AAA,ABC_tran,Baculo_p24	NBS-LRR-like resistance protein
chr4A	742267879	742271007	TraesCS4A02G494100	NB-ARC,NB-ARC,NB-ARC,LRR_8,LRR_8,LRR_4	Disease resistance protein
chr4A	742273887	742278356	TraesCS4A02G494300	NB-ARC,Rx_N,AAA_22,AAA_30,AAA_16,AAA_14,NACHT,PhoH,AAA_19,TniB,ABC_tran,AAA_33,GAS,AAA	Disease resistance protein RPP13
chr4A	743125364	743128760	TraesCS4A02G496700	NB-ARC,Rx_N,LRR_4,LRR_4,NACHT,LRR_8,AAA_16	NBS-LRR-like resistance protein
chr4A	743156018	743159114	TraesCS4A02G496800	NB-ARC,Rx_N,LRR_4,LRR_4,LRR_4,LRR_8,LRR_8,NACHT,AAA_16,RuvB_N	NBS-LRR-like resistance protein
chr4A	743324437	743325630	TraesCS4A02G497100	NB-ARC,Rx_N,AAA_16,NACHT,RuvB_N,AAA_22,Sigma54_activat,AAA_14	disease resistance protein (TIR-NBS-LRR class) family
chr4A	743446655	743448265	TraesCS4A02G497600	NB-ARC,AAA_22,AAA_16,Rx_N,NACHT,AAA_18,AAA_14,AAA,RsgA_GTPase,AAA_33,AAA_25,ATP_bind_1	NBS-LRR-like resistance protein
chr4B	3337173	3343580	TraesCS4B02G004800	NB-ARC,Rx_N,LRR_8,LRR_8	NBS-LRR-like resistance protein
chr4B	3423150	3431600	TraesCS4B02G004900	NB-ARC,Rx_N,AAA_16,AAA_14,AAA_22,MMR_HSR1	NBS-LRR disease resistance protein
chr4B	3710616	3713985	TraesCS4B02G005000	NB-ARC,LRR_4,LRR_8,LRR_8	NBS-LRR-like resistance protein
chr4B	3732151	3736538	TraesCS4B02G005100	NB-ARC,Rx_N,LRR_8,LRR_8,LRR_8,AAA_16,AAA_14,AAA_22,TROVE	NBS-LRR-like resistance protein
chr4B	3893173	3897850	TraesCS4B02G006100	NB-ARC,Rx_N,NACHT,AAA_22,AAA_16,FNIP,FNIP,AAA_33,AAA_14,ATPase_2,AAA_5,AAA_19,AAA_7	NBS-LRR disease resistance protein-like protein
chr4B	4134301	4135767	TraesCS4B02G006300	NB-ARC	NBS-LRR disease resistance protein-like protein
chr4B	4135872	4137005	TraesCS4B02G006400	NB-ARC,Rx_N,AAA_16,AAA_22,AAA_19,AAA_7,NACHT,AAA_11,TsaE	NBS-LRR disease resistance protein-like protein
chr4B	4990514	4994422	TraesCS4B02G007500	NB-ARC,Rx_N,LRR_8,LRR_8,AAA_22,AAA_14,AAA_33,AAA_24,LRR_4,LRR_4,AAA_16,AAA,NTPase_1,AAA_5,AAA_18,ATPase,ATP_bind_1,AAA_19,Zw10,cobW,RsgA_GTPase,MMR_HSR1	Disease resistance protein
chr4B	9430053	9434306	TraesCS4B02G013300	NB-ARC,LRR_8,LRR_8,LRR_8,LRR_4,LRR_4,AAA_22,ATPase_2,AAA_18,PRK,ABC_tran,NACHT,PIF1,AAA_14,MeaB,TniB,RsgA_GTPase,AAA_16	Disease resistance protein (NBS-LRR class) family
chr4B	94788584	94790837	TraesCS4B02G091600	NB-ARC,LRR_4,LRR_4,LRR_8,LRR_8,LEDGF	NBS-LRR disease resistance protein, putative, expressed
chr4B	95069156	95071960	TraesCS4B02G091900	NB-ARC,Rx_N,LRR_8,LRR_8,LRR_4,NACHT,AAA_16,BACK,LEDGF,AAA_18,AAA_22,AAA_14,MYO10_CC	NBS-LRR disease resistance protein, putative, expressed
chr4B	95343460	95349420	TraesCS4B02G092600	NB-ARC,NB-ARC,Rx_N,AAA_16,LRR_4,AAA_22,LRR_8	Disease resistance protein RPM1
chr4B	95661508	95664786	TraesCS4B02G093100	NB-ARC,Rx_N,AAA_16,AAA_22,AAA_14,LRR_4,LRR_8	NBS-LRR disease resistance protein family-1
chr4B	95669527	95676326	TraesCS4B02G093200	NB-ARC,Pkinase,Pkinase_Tyr,Rx_N,AAA_22,AAA_14,NACHT,AAA,AAA_18,AAA_16,Rad17,dNK,AAA_7,AAA_33,TsaE,RNA_helicase,Cytidylate_kin,RuvB_N,ATPase_2,AAA_24,AAA_30,YozD	protein kinase family protein
chr4B	128020665	128022574	TraesCS4B02G113200	NB-ARC,Rx_N,AAA_14,RuvB_C	NBS-LRR-like resistance protein
chr4B	465457589	465462309	TraesCS4B02G221200	NB-ARC,LRR_8,LRR_8,LRR_4,AAA_16	Disease resistance protein (NBS-LRR class) family
chr4B	553255669	553258221	TraesCS4B02G275100	Rx_N,NB-ARC,LRR_4,AAA_18	Disease resistance protein RPM1
chr4B	609313597	609317830	TraesCS4B02G318600	NB-ARC,AAA_16,LRR_4,AAA_22,LRR_8,AAA_14,AAA,TPR_8	disease resistance protein (TIR-NBS-LRR class)
chr4B	634308732	634317594	TraesCS4B02G341200	NB-ARC,Rx_N,NACHT,AAA_22,AAA_14,AAA_16,ABC_tran,AAA,ATPase_2,H-kinase_dim	NBS-LRR disease resistance protein-like protein
chr4B	642778920	642780760	TraesCS4B02G349900	NB-ARC,NB-ARC,Rx_N,MMR_HSR1,RsgA_GTPase,RuvB_C,ABC_tran,LRR_9	NBS-LRR-like resistance protein
chr4B	642963392	642965345	TraesCS4B02G350200	NB-ARC,NB-ARC,MMR_HSR1,NACHT,AAA_14,Rx_N,DUF870,ATPase_2	NBS-LRR-like resistance protein
chr4B	650881870	650885114	TraesCS4B02G361500	NB-ARC,Rx_N,LRR_4,LRR_8,NACHT	NBS-LRR disease resistance protein
chr4B	653413054	653416615	TraesCS4B02G365400	NB-ARC,LRR_4,LRR_4,LRR_8,LRR_8,AAA_22,TniB,AAA_18,NTPase_1,MeaB,Sigma54_activat,AAA_14,AAA_16,NACHT,Roc,ABC_tran,AAA_24	NBS-LRR disease resistance protein
chr4B	656878737	656883479	TraesCS4B02G371100	NB-ARC,AAA_16,NACHT,AAA_22,Rx_N,AAA_33,AAA_14,LRR_8	Disease resistance protein (NBS-LRR class) family
chr4B	657641226	657645429	TraesCS4B02G372900	NB-ARC,Rx_N,LRR_4,AAA_14,LRR_8,LRR_8,AAA_22,AAA_16	Disease resistance protein
chr4B	662001216	662009974	TraesCS4B02G382600	NB-ARC,Rx_N,LRR_8,LRR_8,LRR_8,LRR_4,LRR_4,LRR_4,LRR_4,RPW8,AAA_16,AAA_22,ATPase_2,AAA,NACHT,SesA	Disease resistance protein (NBS-LRR class) family
chr4D	1286302	1287883	TraesCS4D02G002300	NB-ARC,Rx_N,AAA_16,AAA_22,RsgA_GTPase,AAA_14,TniB,NACHT,ABC_tran,AAA_18,MMR_HSR1,RNA_helicase,KAP_NTPase,Roc,NTPase_1	Disease resistance protein (NBS-LRR class) family
chr4D	1704075	1708862	TraesCS4D02G004000	NB-ARC,Rx_N,NACHT,AAA_16,AAA_22,ATPase_2,AAA_14,LRR_4,AAA_33,FNIP	Disease resistance protein (NBS-LRR class) family
chr4D	1820770	1826513	TraesCS4D02G004100	NB-ARC,Rx_N,LRR_8,LRR_8,LRR_8,AAA_16,AAA_14,Telomere_Sde2_2	NBS-LRR-like resistance protein
chr4D	1871232	1878072	TraesCS4D02G004200	NB-ARC,Rx_N,LRR_8,LRR_8,LRR_8,LRR_4,AAA_16	NBS-LRR-like resistance protein
chr4D	3341090	3348892	TraesCS4D02G006000	NB-ARC,Rx_N,NACHT,AAA_22,AAA_16,AAA_33,AAA_14,ATPase_2,AAA_5,AAA_19,Preseq_ALAS	NBS-LRR disease resistance protein-like protein
chr4D	64536143	64541201	TraesCS4D02G088900	NB-ARC,Rx_N,LRR_8,LRR_8,LRR_4,LRR_4,NACHT,BACK,AAA_16,LEDGF,AAA_18,AAA_14,AAA_22,MYO10_CC	NBS-LRR disease resistance protein, putative, expressed
chr4D	64724946	64730275	TraesCS4D02G089400	NB-ARC,NB-ARC,Rx_N,AAA_22,AAA_16,AAA_18	Disease resistance protein RPM1
chr4D	65111408	65120476	TraesCS4D02G089800	NB-ARC,Rx_N,AAA_22,AAA_16,AAA_14,LRR_4,LRR_8	NBS-LRR disease resistance protein family-1
chr4D	82013042	82022962	TraesCS4D02G103400	NB-ARC,LRR_8,LRR_8,LRR_8,LRR_8,LRR_8,Rx_N,LRR_4,LRR_4,LRR_4,LRR_4,AAA_16,ATPase_2,AAA_22	Disease resistance protein (NBS-LRR class) family
chr4D	91219235	91221215	TraesCS4D02G110700	NB-ARC,Rx_N,RuvB_C,AAA_14,AAA_16	NBS-LRR-like resistance protein
chr4D	98945038	98945925	TraesCS4D02G118400	NB-ARC,Rx_N,AAA_16,Seryl_tRNA_N	Disease resistance protein
chr4D	123095561	123098710	TraesCS4D02G136900	NB-ARC,Rx_N,AAA_16,AAA_14,LRR_8,AAA_22,AAA_33,NACHT,AAA_25,ArsA_ATPase	NBS-LRR disease resistance protein, putative, expressed
chr4D	378748498	378753217	TraesCS4D02G221600	NB-ARC,LRR_8,LRR_8,LRR_4,AAA_16	Disease resistance protein (NBS-LRR class) family
chr4D	480971005	480975906	TraesCS4D02G315100	NB-ARC,Rx_N,LRR_8,AAA_16,LRR_4,AAA_22,AAA_14,AAA	Disease resistance protein (TIR-NBS-LRR class)
chr4D	499694461	499695915	TraesCS4D02G344400	NB-ARC,MMR_HSR1,Rx_N,AAA_14,NACHT,ATPase_2,AAA_16,RuvB_C,Roc	NBS-LRR-like resistance protein
chr4D	499711431	499714364	TraesCS4D02G344700	NB-ARC,NB-ARC,Rx_N,AAA_14,NACHT,MMR_HSR1,AAA_16,ATPase_2,RuvB_C	NBS-LRR-like resistance protein
chr4D	502760733	502762014	TraesCS4D02G350800	Rx_N,NB-ARC,AAA_22,AAA_16,Laminin_II,TniB,HOOK,RuvB_N	disease resistance protein (TIR-NBS-LRR class)
chr4D	504261950	504265251	TraesCS4D02G354400	NB-ARC,Rx_N,LRR_4,LRR_8,DEK_C	NBS-LRR disease resistance protein
chr4D	506064397	506070542	TraesCS4D02G358300	NB-ARC,NB-ARC,NB-ARC,Rx_N,AAA_22,DUF2290,AAA_16	Disease resistance protein RPM1
chr4D	507417297	507423921	TraesCS4D02G360500	NB-ARC,NB-ARC,Rx_N,AAA_22,AAA_16,LRR_8,LRR_8,ATPase_2,AAA_14,AAA_35,AAA_33,Tuberin,NACHT	Disease resistance protein RPM1
chr4D	509852857	509854941	TraesCS4D02G366400	NB-ARC,AAA_16,NACHT,AAA_22,LRR_8,AAA_14,AAA_33,ATPase_2,Sigma54_activat,AAA_24	Disease resistance protein (NBS-LRR class) family
chr5A	17518462	17520358	TraesCS5A02G021300	NB-ARC,Rx_N,AAA_22,TF_AP-2,AAA_16	Disease resistance protein
chr5A	18762793	18764187	TraesCS5A02G023200	NB-ARC,Rx_N,AAA_16,AAA_22,NACHT,AAA_14,AAA_33,AAA,AAA_7,NTPase_1,ATPase_2,ABC_tran,AAA_24	Disease resistance protein (NBS-LRR class) family
chr5A	19229175	19232950	TraesCS5A02G024600	NB-ARC,Rx_N,LRR_4,LRR_4,LRR_4,LRR_8,NACHT,AAA_22,AAA_16	Disease resistance protein
chr5A	24414781	24418452	TraesCS5A02G028900	NB-ARC,Rx_N,LRR_8,RuvB_N,AAA_16,LRR_4,AAA,AAA_22,AAA_7,AAA_33,NACHT,AAA_14	NBS-LRR class disease resistance protein
chr5A	25091763	25095443	TraesCS5A02G029300	NB-ARC,Rx_N,AAA_16,TsaE,cobW,AAA_5,NACHT,Roc,AAA_22,AAA	NBS-LRR-like resistance protein
chr5A	33179742	33181495	TraesCS5A02G036400	NB-ARC,Rx_N,AAA_16,AAA_22,NACHT,IstB_IS21,AAA,ABC_tran,AAA_33,cobW,GTP_EFTU,Roc	NBS-LRR-like resistance protein
chr5A	33926328	33932216	TraesCS5A02G036900	NB-ARC,Rx_N,LRR_8,LRR_8,AAA_16	NBS-LRR-like resistance protein
chr5A	75357292	75366059	TraesCS5A02G067900	NB-ARC,AAA_16,AAA_22,AAA_14,Phage_TAC_7,ATPase_2,AAA,Proteasom_PSMB,KAP_NTPase	disease resistance protein (TIR-NBS-LRR class)
chr5A	76125772	76134537	TraesCS5A02G068000	NB-ARC,AAA_16,Rx_N,AAA_14,AAA_33,NACHT,AAA_22,ATPase_2,AAA_18,AAA,DUF3934	Disease resistance protein (NBS-LRR class) family
chr5A	78170172	78175468	TraesCS5A02G069600	NB-ARC,LRR_4,LRR_4,LRR_8,RPW8,AAA_16,NACHT,AAA_33,AAA_18,ATPase_2,ABC_tran,AAA_14	Disease resistance protein (NBS-LRR class) family
chr5A	85270019	85287881	TraesCS5A02G073300	NB-ARC,LRR_8,LRR_8,AAA_16,AAA_22,AAA_33,AAA_14,Pox_A32,G-alpha,ABC_tran,DUF2075,NACHT,T2SSE,Zeta_toxin,AAA,Thymidylate_kin,PRK,ATPase,NTPase_1,AAA_7,Sigma54_activat	Disease resistance protein RPM1
chr5A	85780179	85787910	TraesCS5A02G073500	NB-ARC,NB-ARC,Rx_N,AAA_16,AAA_14,AAA_22,LRR_8,LRR_8,AAA_33,NACHT	Disease resistance protein RPM1
chr5A	116584702	116587352	TraesCS5A02G087400	NB-ARC,Rx_N,AAA_22,AAA_14,AAA_16,RuvB_N,NACHT,AAA_33,AAA_5,ATPase_2,AAA,PriA_C,LRR_4	Disease resistance protein RPM1
chr5A	117379826	117388460	TraesCS5A02G087500	NB-ARC,Rx_N,AAA_22,AAA_16,AAA_14,AAA_7,RuvB_N,ABC_tran,AAA_33,AAA_18,AAA,ATPase_2,TEA,NTPase_1,ResIII,Thymidylate_kin,NACHT,Prominin,AAA_5,AAA_24,Laminin_II,RsgA_GTPase,Roc,Rad17,Cro,RNA_helicase,MnmE_helical	disease resistance protein (TIR-NBS-LRR class)
chr5A	380164914	380169848	TraesCS5A02G181200	NB-ARC,LRR_8,LRR_4,AAA_16,AAA_14	Disease resistance protein (NBS-LRR class) family
chr5A	380210335	380222483	TraesCS5A02G181400	NB-ARC,LRR_4,LRR_4,LRR_4,LRR_8,AAA_22,Rx_N,NACHT,AAA_14,AAA_16,AAA,DUF3584	Disease resistance protein (NBS-LRR class) family
chr5A	384346266	384354125	TraesCS5A02G184800	NB-ARC,LRR_8,LRR_8,LRR_8,LRR_8,LRR_8,LRR_8,LRR_4,LRR_4,LRR_4,LRR_4,LRR_4,LRR_4,LRR_4,Rx_N,AAA_16,AAA_22,AAA,KAP_NTPase,NACHT,DUF5629	Disease resistance protein (NBS-LRR class) family
chr5A	384624131	384635845	TraesCS5A02G184900	NB-ARC,LRR_4,LRR_4,LRR_4,LRR_4,LRR_4,LRR_4,Pkinase_Tyr,LRR_8,LRR_8,LRR_8,LRR_8,LRR_8,LRR_8,Pkinase,AAA_16,AAA_22,LRR_1,ATPase_2,AAA,Sigma54_activ_2	protein kinase family protein
chr5A	395874247	395879691	TraesCS5A02G192100	NB-ARC,Rx_N,LRR_4,LRR_4,AAA_16,AAA_22,LRR_8,ATPase_2,AAA_7	NBS-LRR disease resistance protein
chr5A	445439322	445440817	TraesCS5A02G230700	Rx_N,Rx_N,NB-ARC,AAA_22,FTHFS,AAA_16,AAA,Sigma54_activat	NBS-LRR disease resistance protein
chr5A	475323952	475327684	TraesCS5A02G261600	NB-ARC,Rx_N,AAA_16,AAA_14,AAA_22,G-alpha,ABC_tran,AAA,RsgA_GTPase,AAA_5,AAA_33,Cytidylate_kin	Disease resistance protein (NBS-LRR class) family
chr5A	475373082	475377089	TraesCS5A02G261700	NB-ARC,Rx_N,AAA_16,AAA_14,AAA_5,AAA_22,ABC_tran,SRP54,G-alpha,NACHT,AAA_18,RsgA_GTPase	NBS-LRR disease resistance protein
chr5A	481935780	481939490	TraesCS5A02G272200	NB-ARC,LRR_4,LRR_8,YozD	NBS-LRR disease resistance protein, putative
chr5A	482355299	482356561	TraesCS5A02G272700	NB-ARC	NBS-LRR disease resistance protein-like protein
chr5A	482368913	482369872	TraesCS5A02G273000	NB-ARC,AAA_16,NACHT,VWA_CoxE	NBS-LRR disease resistance protein
chr5A	502531277	502545285	TraesCS5A02G292200	NB-ARC,Rx_N,LRR_8,LRR_8,LRR_4,LRR_4,AAA_22,AAA_14,TniB,AAA_16,Roc,AAA_lid_4,Glyco_transf_7C,Pox_A32,NACHT,AAA_18	NBS-LRR disease resistance protein
chr5A	503056375	503059293	TraesCS5A02G293300	NB-ARC,Rx_N,AAA_22,AAA_16	Disease resistance protein (NBS-LRR class) family
chr5A	504781600	504783558	TraesCS5A02G296500	NB-ARC,AAA_33,NACHT,AAA_22,AAA_16,AAA_18,ABC_tran,Pan3_PK	Disease resistance protein (NBS-LRR class) family
chr5A	504851743	504855830	TraesCS5A02G296600	NB-ARC,NACHT,AAA_33,AAA_16,Rx_N,AAA_22,ABC_tran,AAA_18,MeaB	Disease resistance protein (NBS-LRR class) family
chr5A	513226157	513233338	TraesCS5A02G304400	NB-ARC,Rx_N,NACHT,LRR_8,AAA_16,LRR_4,DUF815,DUF3701	NBS-LRR disease resistance protein
chr5A	514190222	514195036	TraesCS5A02G305700	NB-ARC,Rx_N,AAA_22,AAA_16,AAA_14,NACHT,AAA,RuvB_N,NTPase_1,TniB,DUF815,AAA_33,IMS,MeaB,BRE1,Med4	Disease resistance protein (NBS-LRR class) family
chr5A	536351740	536355319	TraesCS5A02G325900	NB-ARC,LRR_4,LRR_8	NBS-LRR-like resistance protein
chr5A	547117937	547120874	TraesCS5A02G340600	NB-ARC,Rx_N,AAA_22,AAA_16,Zeta_toxin,AAA_14	Disease resistance protein (TIR-NBS-LRR class)
chr5A	548503107	548507985	TraesCS5A02G344000	NB-ARC,Rx_N,AAA_16,LRR_8,LRR_4,AAA_22,AAA,Viral_helicase1	Disease resistance protein (NBS-LRR class) family
chr5A	548603537	548611388	TraesCS5A02G344100	NB-ARC,Ank_2,Ank_2,Ank_2,Ank_2,WRKY,Ank_5,Ank_5,Ank_5,Ank_5,Ank_5,Ank_5,Ank_4,Ank_4,Ank_4,Ank_4,Ank_3,Ank_3,Ank_3,Ank,Rx_N,LRR_8,AAA_16,AAA_22,AAA_14,AAA_18,NACHT,AAA_5,AAA_33	NBS-LRR disease resistance protein, putative
chr5A	548625190	548627017	TraesCS5A02G344200	NB-ARC,Rx_N,AAA_16,NACHT,TniB,ABC_tran,AAA_33,AAA_22,RsgA_GTPase,ATPase_2,AAA_24,RuvB_N	Disease resistance protein (NBS-LRR class) family
chr5A	578043410	578047137	TraesCS5A02G380700	NB-ARC,Rx_N,AAA_16,AAA_22,AAA_14,Apolipoprotein,LRR_8,RuvB_N,NACHT,AAA_7,AAA	Disease resistance protein (NBS-LRR class) family
chr5A	591124958	591128001	TraesCS5A02G396200	NB-ARC,Rx_N,AAA_22,LRR_8,LRR_4,LRR_4,AAA_16,ABC_tran,RuvB_N,TniB,HEPN_Apea	Disease resistance protein RPM1
chr5A	599218622	599220121	TraesCS5A02G409700	NB-ARC,NB-ARC,Rx_N	NBS-LRR-like resistance protein
chr5A	599779260	599783390	TraesCS5A02G410900	NB-ARC,Rx_N,NACHT,AAA_16,AAA_22,AAA_19,AAA_14,GIDA,ATPase_2,LRR_8,LRR_4	NBS-LRR disease resistance protein-like protein
chr5A	601678855	601683215	TraesCS5A02G413500	NB-ARC,Rx_N,LRR_8,AAA_16,AAA_22,AAA_14,AAA_18,NACHT	NBS-LRR disease resistance protein, putative, expressed
chr5A	621852721	621854882	TraesCS5A02G440600	NB-ARC,Rx_N,LRR_8,AAA_16,NACHT,IstB_IS21,AAA_22,TGase_elicitor,LRR_1	Disease resistance protein (NBS-LRR class) family
chr5A	626285929	626288078	TraesCS5A02G446900	NB-ARC,NACHT,AAA_22,AAA_18,ABC_tran,AAA_16,ATPase_2,AAA,AAA_30,DUF4917,AAA_19,RNA_helicase,KAP_NTPase,AAA_13	Disease resistance protein (NBS-LRR class) family
chr5A	653690573	653698488	TraesCS5A02G480900	NB-ARC,Pkinase,Pkinase_Tyr,LRR_4,LRR_4,LRR_8,LRR_8,AAA_22,AAA_16,ATPase_2,Kinase-like,LRR_9,Bac_DnaA,AAA,KAP_NTPase,AFG1_ATPase,LRR_1	Receptor-like protein kinase
chr5A	653700580	653703848	TraesCS5A02G481000	NB-ARC,Rx_N	NBS-LRR resistance-like protein
chr5A	653708323	653711153	TraesCS5A02G481100	NB-ARC,YwpF	NBS-LRR disease resistance protein, putative
chr5A	662408968	662416438	TraesCS5A02G493600	NB-ARC,Rx_N,LRR_8,LRR_8,LRR_4,TPR_8,AAA_16,AAA_22,AAA_14,AAA	disease resistance protein (TIR-NBS-LRR class)
chr5A	680695394	680696809	TraesCS5A02G518500	NB-ARC,Rx_N,MMR_HSR1,RsgA_GTPase	NBS-LRR-like resistance protein
chr5A	680749031	680750581	TraesCS5A02G518900	NB-ARC,NB-ARC,Rx_N,NACHT,MMR_HSR1,AAA_16,AAA_14,ATPase_2,Roc	NBS-LRR-like resistance protein
chr5A	687275788	687281990	TraesCS5A02G526500	NB-ARC,Rx_N,AAA_22,AAA_14,AAA_16,TniB,RuvB_N,NACHT,AAA_33,AAA	Disease resistance protein RPM1
chr5A	690951260	690953286	TraesCS5A02G533700	NB-ARC,LRR_8,LRR_8,LRR_4,LRR_4	NBS-LRR disease resistance protein
chr5B	13484986	13491667	TraesCS5B02G014000	NB-ARC,Jacalin,Rx_N,AAA_22,LRR_8,AAA_16,AAA_14,NACHT,AAA	Disease resistance protein RPM1
chr5B	18710435	18711361	TraesCS5B02G019300	Rx_N,NB-ARC,AAA_16,RuvB_N	Holliday junction ATP-dependent DNA helicase RuvB
chr5B	19813818	19815270	TraesCS5B02G020400	NB-ARC,Rx_N,NACHT,AAA_16,AAA_22,AAA_14,AAA_18,AAA_25,AAA,AAA_5,AAA_24,TniB,ABC_tran,AAA_33,Ornatin,Ubie_methyltran,AAA_30,NTPase_1,AAA_19,ATPase_2,RuvB_N,ATPase,RsgA_GTPase,TsaE,AAA_7	NBS-LRR resistance protein
chr5B	19956055	19962102	TraesCS5B02G020500	NB-ARC,Rx_N,AAA_16,LRR_4,AAA_30,AAA_18,Tubulin_2,ABC_tran,NACHT,Minor_capsid_2	NBS-LRR-like resistance protein
chr5B	21735366	21745414	TraesCS5B02G023600	NB-ARC,Rx_N,AAA_16,NACHT,Zeta_toxin,AAA_22,AAA,RuvB_N,AAA_33,ATPase_2,ABC_tran,AAA_14,RNA_helicase,RsgA_GTPase,Sigma54_activat	Disease resistance protein RPH8A
chr5B	23548049	23552482	TraesCS5B02G024700	NB-ARC,TB2_DP1_HVA22,AAA_16,RsgA_GTPase,DUF815,ABC_tran,AAA_22,AAA_14	CC-NBS-LRR family disease resistance protein
chr5B	23677656	23680412	TraesCS5B02G024800	NB-ARC,LRR_8,LRR_4	CC-NBS-LRR family disease resistance protein
chr5B	25327916	25335936	TraesCS5B02G026500	NB-ARC,NB-ARC,Rx_N,AAA_16,LRR_8,LRR_8,AAA_14,LRR_4,LRR_4,AAA_22,AAA	Disease resistance protein RPM1
chr5B	26872939	26879859	TraesCS5B02G027700	NB-ARC,Rx_N,LRR_4,LRR_4,LRR_8,LRR_8,AAA_16,AAA,UPF0261	NBS-LRR disease resistance protein-like
chr5B	34717367	34722525	TraesCS5B02G031600	NB-ARC,Rx_N,AAA_22,AAA_14,AAA_16,RuvB_N,DUF2884,LRR_4,ALIX_LYPXL_bnd	Disease resistance protein RPM1
chr5B	35574833	35576283	TraesCS5B02G032500	NB-ARC,Rx_N,AAA_16,AAA_22,AAA_14,RuvB_N,NACHT,AAA,pEK499_p136,Sigma54_activat,ABC_tran	Disease resistance protein (TIR-NBS-LRR class) family
chr5B	35576314	35579302	TraesCS5B02G032600	NB-ARC	disease resistance family protein / LRR family protein
chr5B	37410333	37411921	TraesCS5B02G034500	NB-ARC,Rx_N,NACHT,Rad17,AAA_14,AAA_16,RuvB_N,AAA,AAA_22,ABC_tran	Disease resistance protein (NBS-LRR class) family
chr5B	37481872	37483238	TraesCS5B02G034600	NB-ARC,Rx_N,RuvB_N,AAA_16,AAA,AAA_14,DUF815,Bac_DnaA,AAA_22	disease resistance protein (TIR-NBS-LRR class)
chr5B	41272205	41275326	TraesCS5B02G037100	NB-ARC	Disease resistance protein (NBS-LRR class) family
chr5B	43436854	43455704	TraesCS5B02G038300	NB-ARC,Rx_N,AAA_16,LRR_4,AAA_14,AAA_22,LRR_8,RuvB_N	NBS-LRR disease resistance protein-like
chr5B	90512417	90517043	TraesCS5B02G075900	NB-ARC,LRR_4,LRR_4,LRR_8,RPW8,AAA_16,NACHT,AAA_33,AAA_18,ATPase_2,ABC_tran	Disease resistance protein (NBS-LRR class) family
chr5B	97459242	97467611	TraesCS5B02G079800	NB-ARC,NB-ARC,Rx_N,AAA_16,AAA_14,AAA_22,LRR_8,LRR_8,AAA_33,RuvB_N	Disease resistance protein RPM1
chr5B	122435419	122438715	TraesCS5B02G093300	NB-ARC,Rx_N,AAA_22,AAA_14,LRR_4,LRR_4,LRR_8,AAA_16,RuvB_N,AAA_33,NACHT,AAA	Disease resistance protein RPM1
chr5B	122829389	122833401	TraesCS5B02G093500	NB-ARC,Rx_N,AAA_22,AAA_16,AAA_14,AAA_7,TEA,RuvB_N,ABC_tran,LRR_8,AAA_33,ATPase_2,AAA_18,NACHT,AAA,Thymidylate_kin,zf-UBP,NTPase_1,Laminin_II,RsgA_GTPase	Disease resistance protein RPM1
chr5B	326886928	326891987	TraesCS5B02G178900	NB-ARC,LRR_4,LRR_8,AAA_14,AAA_16,Sbi-IV,AAA_18	NBS-LRR disease resistance protein
chr5B	326911141	326915386	TraesCS5B02G179100	NB-ARC,LRR_4,LRR_4,LRR_8,AAA_22,Rx_N,NACHT,AAA_16,AAA_14,RE_EcoO109I	Disease resistance protein (NBS-LRR class) family
chr5B	332632249	332638094	TraesCS5B02G182800	NB-ARC,LRR_8,LRR_8,LRR_8,LRR_8,LRR_8,LRR_4,LRR_4,LRR_4,LRR_4,LRR_4,LRR_4,AAA_16,AAA,AAA_22,KAP_NTPase,NACHT,DUF5629	Disease resistance protein (NBS-LRR class) family
chr5B	332949929	332967615	TraesCS5B02G182900	NB-ARC,LRR_4,LRR_4,LRR_4,LRR_4,LRR_4,LRR_4,LRR_4,LRR_8,LRR_8,LRR_8,LRR_8,LRR_8,Pkinase_Tyr,Pkinase,Rx_N,AAA_22,AAA_16,Sigma54_activ_2,LRR_1,ATPase_2,AAA,LRR_9	Disease resistance protein (NBS-LRR class) family
chr5B	406049239	406054719	TraesCS5B02G229100	LRR_8,LRR_8,LRR_8,LRR_8,LRR_8,LRR_8,LRR_8,LRR_8,LRR_4,LRR_4,LRR_4,LRR_4,LRR_4,LRR_4,LRR_4,LRR_4,LRR_4,NB-ARC,LRR_1,LRR_1,LRR_1,LRR_1,Rx_N,LRR_5	NBS-LRR disease resistance protein-like
chr5B	406057762	406063088	TraesCS5B02G229200	LRR_8,LRR_8,LRR_8,LRR_8,LRR_8,LRR_8,LRR_8,LRR_8,LRR_8,LRR_8,LRR_8,LRR_8,LRR_8,LRR_8,LRR_4,LRR_4,LRR_4,LRR_4,LRR_4,LRR_4,LRR_4,LRR_4,LRR_4,LRR_4,LRR_4,LRR_4,LRR_4,LRR_4,NB-ARC,LRR_1,LRR_1,LRR_1,LRR_1,LRR_1,LRR_1,LRR_1,AAA_16,AAA_22,ATPase_2,DUF2791,AAA,Sigma54_activat,Sigma54_activ_2,DUF4207	TIR-NBS-LRR class disease resistance protein
chr5B	406171333	406178758	TraesCS5B02G229300	NB-ARC,Rx_N,LRR_8,LRR_8,LRR_4,AAA_16,AAA_14,YjhX_toxin	Disease resistance protein
chr5B	418015281	418018873	TraesCS5B02G237200	NB-ARC,Rx_N,LRR_8,LRR_4,LRR_4,AAA_16,AAA_14,AAA_22,RuvB_N,Sigma54_activat,UPF0261,AAA,Zeta_toxin	disease resistance protein (TIR-NBS-LRR class)
chr5B	442378766	442382992	TraesCS5B02G259900	NB-ARC,Rx_N,AAA_16,AAA_14,G-alpha,AAA_5,AAA_29,ABC_tran,AAA_22,NACHT,Sigma54_activat,AAA_33,SRP54	NBS-LRR disease resistance protein
chr5B	457929611	457930902	TraesCS5B02G272300	NB-ARC,Rx_N,AAA_22,AAA,AAA_14,RuvB_N,AAA_16,AAA_33	Holliday junction ATP-dependent DNA helicase RuvB
chr5B	477072680	477078356	TraesCS5B02G291600	NB-ARC,Rx_N,LRR_8,LRR_4,LRR_4,AAA_22,AAA_14,TniB,AAA_16,AAA_lid_4,Roc,Glyco_transf_7C,Pox_A32,NACHT,AAA_18,LRR_9	NBS-LRR disease resistance protein
chr5B	477979030	477982452	TraesCS5B02G292400	NB-ARC,Rx_N,AAA_22,NACHT,LRR_8,AAA_16	NBS-LRR disease resistance protein, putative
chr5B	479389959	479393669	TraesCS5B02G295700	NB-ARC,NACHT,AAA_33,AAA_18,AAA_16,AAA_22,MeaB,ABC_tran,Pan3_PK	Disease resistance protein (NBS-LRR class) family
chr5B	479500490	479503897	TraesCS5B02G295900	NB-ARC,Rx_N,AAA_33,NACHT,AAA_16,AAA_22,ABC_tran,AAA_18,Pan3_PK	Disease resistance protein (NBS-LRR class) family
chr5B	486077648	486080484	TraesCS5B02G301500	NB-ARC,Rx_N,LRR_4,LRR_4,LRR_8,AAA_22,AAA_16	NBS-LRR disease resistance protein, putative, expressed
chr5B	488820167	488826003	TraesCS5B02G304900	NB-ARC,Rx_N,NACHT,LRR_8,AAA_16,LRR_4,DUF815	NBS-LRR disease resistance protein
chr5B	489843171	489847486	TraesCS5B02G306200	NB-ARC,Rx_N,AAA_22,AAA_14,AAA_16,NACHT,AAA,RuvB_N,AAA_33,DUF815,IMS,Med4	Disease resistance protein RPP13
chr5B	491606039	491612446	TraesCS5B02G309200	NB-ARC,Rx_N,NACHT,AAA_22,AAA_14,AAA,RuvB_N,AAA_16,DUF2250,DUF3388	Disease resistance protein (NBS-LRR class) family
chr5B	510508672	510512515	TraesCS5B02G326200	NB-ARC,LRR_4,LRR_4	NBS-LRR-like resistance protein
chr5B	510560967	510563631	TraesCS5B02G326300	NB-ARC,Rx_N,AAA_22,AAA_16,PglZ,AAA_33,Cep57_MT_bd	Disease resistance protein (NBS-LRR class) family
chr5B	527255589	527259121	TraesCS5B02G344000	NB-ARC,AAA_16,AAA_22,LRR_4,LRR_8,Rx_N,DUF4160,AAA	NBS-LRR-like resistance protein
chr5B	527289839	527295473	TraesCS5B02G344100	NB-ARC,Rx_N,AAA_16,AAA_22,VQ,NACHT,AAA_18,TniB,AAA_33,Thymidylate_kin	Disease resistance protein (NBS-LRR class) family
chr5B	527335229	527341760	TraesCS5B02G344200	NB-ARC,AP2,Rx_N,VQ,AAA_22,AAA_16	NBS-LRR disease resistance protein, putative
chr5B	527487862	527492393	TraesCS5B02G344300	NB-ARC,Rx_N,AAA_16,LRR_4,LRR_8,AAA_22	NBS-LRR-like resistance protein
chr5B	534916415	534917734	TraesCS5B02G355400	NB-ARC,AAA_22,Rx_N,NACHT,AAA_18,AAA_16,RuvB_N,AAA_14,Roc,AAA,RsgA_GTPase,RNA_helicase,TniB	CC-NBS-LRR disease resistance protein
chr5B	539800146	539803503	TraesCS5B02G360100	NB-ARC,Rx_N,AAA_16,AAA_22,AAA_14,Pox_A32,NACHT,Thymidylate_kin	Disease resistance protein (NBS-LRR class) family
chr5B	563118805	563122651	TraesCS5B02G384300	NB-ARC,Rx_N,AAA_16,AAA_22,AAA_14,NACHT,RuvB_N,Apolipoprotein,AAA_33,AAA,Vmethyltransf,LRR_8	NBS-LRR-like resistance protein
chr5B	571989826	572000155	TraesCS5B02G394100	NB-ARC,AAA_16,AAA_14,AAA_22,LRR_4,RuvB_N,LRR_8	Disease resistance protein RPM1
chr5B	577850656	577853985	TraesCS5B02G401000	NB-ARC,Rx_N,AAA_22,LRR_4,LRR_4,AAA_16,LRR_8,AAA_14,NACHT,ABC_tran,ATPase_2,RuvB_N,TniB	Disease resistance protein RPM1
chr5B	577940612	577945359	TraesCS5B02G401100	NB-ARC,Rx_N,AAA_22,AAA_16,AAA_18,AAA_33,ATPase_2,AAA_30,LRR_8,NACHT,ABC_tran,ATP_bind_1,Thymidylate_kin,AAA_19,LRR_4,SRP54,AAA_23	Disease resistance protein
chr5B	591521761	591524265	TraesCS5B02G416800	NB-ARC,LRR_8,AAA_16,AAA_14,AAA_22,AAA_18,AAA_33,RuvB_N,DUF2862,LRR_4	NBS-LRR disease resistance protein, putative, expressed
chr5B	592055475	592068202	TraesCS5B02G417500	NB-ARC,Rx_N,AAA_22,AAA_16,ATPase_2,RuvB_N,NTPase_1,AAA_33,ABC_tran,NACHT,AAA,AAA_24,DHR10	NBS-LRR-like resistance protein
chr5B	592071995	592086635	TraesCS5B02G417700	NB-ARC,NB-ARC,LRR_8,AAA_22	NBS-LRR class disease resistance protein
chr5B	596064381	596069618	TraesCS5B02G420600	NB-ARC,Rx_N,AAA_16,LRR_4,AAA_14,AAA_22,DUF4510,Viral_helicase1,AAA_30,LRR_8,LRR_8	NBS-LRR-like resistance protein
chr5B	597289222	597305167	TraesCS5B02G422400	NB-ARC,NB-ARC,Rx_N,LRR_8,LRR_8,LRR_4,LRR_4,LRR_4,AAA_14,AAA_14,NACHT	NBS-LRR-like resistance protein
chr5B	597812318	597817136	TraesCS5B02G422500	NB-ARC,NB-ARC,Rx_N,AAA_16,AAA_22,AAA_18,AAA_14,LRR_4,Syntaxin_2,AAA_33,ATPase_2,AAA	Disease resistance protein
chr5B	616966816	616971751	TraesCS5B02G444200	NB-ARC,Rx_N,LRR_4,LRR_8,AAA_16,IstB_IS21	Disease resistance protein
chr5B	622510292	622515437	TraesCS5B02G450600	NB-ARC,NACHT,AAA_22,AAA_16,Rx_N,ATPase_2,AAA_18,ABC_tran,KAP_NTPase,DUF4917,AAA,AAA_19,AAA_30,RNA_helicase	Disease resistance protein (NBS-LRR class) family
chr5B	647483281	647488244	TraesCS5B02G473500	NB-ARC,Rx_N,LRR_4,AAA_14,LRR_8,LRR_8,AAA_22,AAA_16	Disease resistance protein
chr5B	659813764	659821696	TraesCS5B02G491600	NB-ARC,Rx_N,AAA_22,AAA_16,AAA_33,RuvB_N,Sigma54_activat,AAA_14,NACHT,AAA	Disease resistance protein (NBS-LRR class) family
chr5B	659969011	659973759	TraesCS5B02G491700	NB-ARC,Rx_N,AAA_16	NBS-LRR resistance-like protein
chr5B	661864337	661866190	TraesCS5B02G493900	NB-ARC,LRR_8,LRR_8,LRR_8,LRR_4,LRR_4,LRR_4,LRR_6,LRR_1,LRR_9	disease resistance family protein / LRR family protein
chr5B	661878626	661883995	TraesCS5B02G494100	NB-ARC,Pkinase,Pkinase_Tyr,LRR_8,LRR_8,LRR_8,LRR_8,LRR_4,LRR_4,LRR_4,AAA_22,AAA_16,ATPase_2,LRR_1,Kdo,AFG1_ATPase,LRR_9,Bac_DnaA,AsiA,LRR_6	Receptor-like protein kinase
chr5B	661905058	661909348	TraesCS5B02G494200	NB-ARC,Rx_N,LRR_4	NBS-LRR resistance-like protein
chr5B	663112030	663116328	TraesCS5B02G495800	NB-ARC,NACHT,AAA_16,AAA_22,ATPase_2,Rx_N,AAA_14	NBS-LRR disease resistance protein-like protein
chr5B	665939237	665940337	TraesCS5B02G499400	NB-ARC,AAA_22,AAA_16,AAA,ATPase_2,RuvB_N	Disease resistance protein (NBS-LRR class) family
chr5B	673121238	673124638	TraesCS5B02G508100	NB-ARC,Rx_N,AAA_22,LRR_8,AAA_16,AAA_14,RuvB_N,AAA_33,Pox_A32,Med9,RRP36,Zeta_toxin,ABC_tran,AAA	Disease resistance protein RPM1
chr5B	683340022	683351358	TraesCS5B02G521300	NB-ARC,Rx_N,AAA_22,LRR_8,LRR_8,AAA_14,AAA_16	NBS-LRR disease resistance protein family-1
chr5B	695421972	695426321	TraesCS5B02G539700	NB-ARC,Rx_N,LRR_4,AAA_14,AAA_22,AAA_16,NACHT,AAA_33	Disease resistance protein RPM1
chr5B	695480381	695486142	TraesCS5B02G539800	NB-ARC,LRR_8,LRR_8,LRR_8,LRR_8,LRR_8,LRR_8,LRR_8,LRR_8,LRR_4,LRR_4,LRR_4,LRR_4,LRR_4,LRR_4,LRR_4,LRR_4,Rx_N,AAA_16,LRR_1,Glyco_transf_88,NACHT,AAA_14,AAA_22	Disease resistance protein (NBS-LRR class) family
chr5B	695547894	695553339	TraesCS5B02G540000	NB-ARC,Rx_N,AAA_22,AAA_14,LRR_8,LRR_4,AAA_16,NACHT	Disease resistance protein RPM1
chr5B	695618261	695622496	TraesCS5B02G540200	NB-ARC,Rx_N,LRR_8,LRR_8,LRR_4,LRR_4,AAA_16,DUF2332	Disease resistance protein RPM1
chr5B	695655768	695660833	TraesCS5B02G540300	NB-ARC,NB-ARC,Rx_N,AAA_16,LRR_8,AAA_22,AAA_33,ABC_tran	Disease resistance protein
chr5B	695703267	695706939	TraesCS5B02G540500	NB-ARC,Rx_N,LRR_4,AAA_22,AAA_16,AAA_14	Disease resistance protein RPM1
chr5B	695775280	695779663	TraesCS5B02G540800	NB-ARC,Rx_N,AAA_22,AAA_14,NACHT,AAA_16,Paf1,RuvB_N	Disease resistance protein RPM1
chr5B	695785141	695790813	TraesCS5B02G540900	NB-ARC,LRR_8,LRR_8,LRR_8,LRR_8,LRR_8,LRR_8,LRR_8,LRR_4,LRR_4,LRR_4,LRR_4,LRR_4,Rx_N,AAA_16,AAA_22,Glyco_transf_88,AAA_14	NBS-LRR disease resistance protein-like
chr5B	695947503	695951283	TraesCS5B02G541200	NB-ARC,Rx_N,AAA_16,AAA_22,AAA_14,RuvB_N,AAA,SAT	Disease resistance protein RPM1
chr5B	695961081	695965030	TraesCS5B02G541300	NB-ARC,Rx_N,LRR_4,LRR_8,AAA_16,AAA_14,AAA,AAA_22	Disease resistance protein RPM1
chr5B	695967426	695971819	TraesCS5B02G541400	NB-ARC,Rx_N,AAA_22,AAA_16,AAA_14,NACHT,RuvB_N,ABC_tran,LRR_4	Disease resistance protein RPM1
chr5B	695989629	695993761	TraesCS5B02G541500	NB-ARC,Rx_N,AAA_22,AAA_22,AAA_16,Pox_A32,AAA_14,NACHT	Disease resistance protein RPM1
chr5B	704135121	704166544	TraesCS5B02G554300	NB-ARC,Rx_N,LRR_4,LRR_8,LRR_1,ABC_tran,RsgA_GTPase	Disease resistance protein (NBS-LRR class) family
chr5B	705981046	705984528	TraesCS5B02G558700	NB-ARC,Rx_N,LRR_4,LRR_4,LRR_4,LRR_8,LRR_8,NACHT,AAA_18,AAA_14,ABC_tran,AAA_22,RuvB_N,AAA_16,AAA_33,ATP-synt_ab,Roc	Disease resistance protein (NBS-LRR class) family
chr5B	706385559	706388969	TraesCS5B02G559700	NB-ARC,Rx_N,LRR_4,LRR_4,LRR_4,LRR_4,LRR_8,NACHT,AAA_18,AAA_22,AAA_14,ABC_tran,RuvB_N,AAA_16	Disease resistance protein (NBS-LRR class) family
chr5B	706452404	706458905	TraesCS5B02G559900	NB-ARC,LRR_4,LRR_4,LRR_4,Rx_N,LRR_8,LRR_8,NACHT,AAA_18,AAA_22,ABC_tran,AAA_16,AAA_33,AAA_14,RuvB_N,Roc	Disease resistance protein (NBS-LRR class) family
chr5B	706710162	706715280	TraesCS5B02G560200	NB-ARC,Rx_N,LRR_8,LRR_8,LRR_4,AAA_18,NACHT,AAA_22,ABC_tran,ATP-synt_ab,AAA_14,AAA_16,AAA_33	Disease resistance protein (NBS-LRR class) family
chr5B	708399859	708401732	TraesCS5B02G562800	Rx_N,NB-ARC	Disease resistance protein RPM1
chr5B	709159261	709176307	TraesCS5B02G563600	NB-ARC,NB-ARC,NB-ARC,NB-ARC,Rx_N,AAA_22,LRR_8,LRR_4,LRR_4,AAA_18	Disease resistance protein RPM1
chr5B	710342672	710347033	TraesCS5B02G565500	NB-ARC,Rx_N,AAA_14,AAA_22,LRR_4,AAA_16,NACHT,LRR_8	Disease resistance protein RPM1
chr5B	710959787	710965476	TraesCS5B02G566900	NB-ARC,LRR_8,LRR_8,LRR_8,LRR_8,LRR_8,LRR_8,LRR_8,LRR_8,LRR_8,LRR_4,LRR_4,LRR_4,LRR_4,LRR_4,Rx_N,AAA_22,AAA_16,LRR_1,LRR_1,LRR_1	Disease resistance protein (NBS-LRR class) family
chr5B	711131670	711136822	TraesCS5B02G567000	NB-ARC,LRR_8,LRR_8,LRR_8,LRR_8,LRR_8,LRR_4,LRR_4,LRR_4,LRR_4,LRR_1,LRR_1,LRR_1,AAA_16,AAA_22,NACHT	Disease resistance protein (NBS-LRR class) family
chr5B	711152492	711155088	TraesCS5B02G567200	NB-ARC,Rx_N,Glyco_transf_88,AAA_16,MobB,NACHT,AAA_22,AAA_14,RsgA_GTPase,Condensin2nSMC	Disease resistance protein (NBS-LRR class) family
chr5B	711180462	711188086	TraesCS5B02G567300	NB-ARC,LRR_8,LRR_8,LRR_8,LRR_8,LRR_8,LRR_8,LRR_8,Rx_N,LRR_4,LRR_4,LRR_4,LRR_4,AAA_16,LRR_1	Disease resistance protein (NBS-LRR class) family
chr5B	711238410	711244936	TraesCS5B02G567400	NB-ARC,LRR_8,LRR_8,LRR_8,LRR_8,LRR_8,LRR_8,LRR_4,LRR_4,LRR_4,LRR_4,LRR_4,Rx_N,LRR_1,LRR_1,AAA_16,AAA_22,AAA_33	Disease resistance protein (NBS-LRR class) family
chr5B	711391515	711395404	TraesCS5B02G568000	NB-ARC,AAA_22,AAA_16,Rx_N,NACHT,AAA_18,AAA_33,ABC_tran,SPARC_Ca_bdg,Viral_helicase1,KAP_NTPase	NBS-LRR-like resistance protein
chr5B	711411234	711414155	TraesCS5B02G568200	NB-ARC,NACHT,AAA_16,Rx_N,AAA_22,AAA_14,AAA_33,AAA_19,Alpha-mann_mid	Disease resistance protein (NBS-LRR class) family
chr5B	711735242	711736531	TraesCS5B02G569000	NB-ARC,AAA_16,Rx_N,NACHT,AAA_22,AAA_14	Disease resistance protein (NBS-LRR class) family
chr5B	711821937	711830615	TraesCS5B02G569300	NB-ARC,Rx_N,AAA_16,AAA_22,AAA_33,AAA_14,NACHT	NBS-LRR disease resistance protein-like
chr5B	711912762	711915640	TraesCS5B02G569700	NB-ARC,Rx_N,AAA_16,NACHT,AAA_22,AAA_33,AAA	Disease resistance protein (NBS-LRR class) family
chr5B	711930261	711934355	TraesCS5B02G569800	NB-ARC,NACHT,LRR_4,AAA_16,Rx_N,AAA_22,Pox_A32,AAA_14,LRR_8	Disease resistance protein (NBS-LRR class) family
chr5B	711940814	711944675	TraesCS5B02G569900	NB-ARC,Rx_N,AAA_16,AAA_33,NACHT,AAA_22	Disease resistance protein (NBS-LRR class) family
chr5B	712206585	712208224	TraesCS5B02G570600	NB-ARC,NACHT,AAA_16,AAA_22,DUF1360,Rx_N,AAA_14	NBS-LRR disease resistance protein-like protein
chr5D	1710262	1717300	TraesCS5D02G001300	NB-ARC,Rx_N,AAA_16,AAA_22,RuvB_N,AAA_14,AAA,UPF0261,NACHT,LRR_4,LRR_8	NBS-LRR disease resistance protein-like
chr5D	4040337	4056481	TraesCS5D02G005300	NB-ARC,LRR_8,LRR_8,LRR_8,LRR_8,LRR_8,LRR_4,LRR_4,LRR_4,LRR_4,LRR_1,AAA_16,AAA_22,ATPase_2,AAA	Disease resistance protein (NBS-LRR class) family
chr5D	4324446	4339154	TraesCS5D02G005600	NB-ARC,LRR_8,LRR_8,LRR_8,LRR_8,LRR_4,LRR_4,LRR_4,LRR_4,LRR_4,LRR_1,LRR_1	NBS-LRR disease resistance protein-like
chr5D	14390136	14396588	TraesCS5D02G021700	NB-ARC,Jacalin,Rx_N,AAA_22,LRR_8,AAA_16,AAA_14,NACHT,AAA	disease resistance protein (TIR-NBS-LRR class)
chr5D	24570589	24574449	TraesCS5D02G026800	NB-ARC,Rx_N,AAA_16,LRR_8,AAA_22,ATPase_2,AAA_7,ResIII,RsgA_GTPase	Disease resistance protein
chr5D	28446746	28452164	TraesCS5D02G031100	NB-ARC,LRR_4,LRR_4,LRR_4	Disease resistance protein (TIR-NBS-LRR class) family
chr5D	29608990	29619747	TraesCS5D02G032300	NB-ARC,Rx_N,AAA_16,NACHT,Zeta_toxin,AAA_22,AAA,RuvB_N,AAA_33,UPF0261,RNA_helicase,MMR_HSR1,AAA_14,PIF1,ABC_tran,Sigma54_activat,AAA_7	Disease resistance protein RPH8A
chr5D	31271026	31275035	TraesCS5D02G033300	NB-ARC,TB2_DP1_HVA22,AAA_16,RsgA_GTPase,DUF815,ABC_tran,AAA_22,AAA_14	CC-NBS-LRR family disease resistance protein
chr5D	35960778	35968609	TraesCS5D02G036700	NB-ARC,NB-ARC,Rx_N,LRR_4,AAA_16,RuvB_N,LRR_8,AAA,AAA_22,AAA_33	Disease resistance protein
chr5D	36000380	36002330	TraesCS5D02G037000	NB-ARC,Rx_N,AAA_16,NACHT,TsaE,cobW,AAA_5,Roc,AAA,AAA_22	Disease resistance protein (NBS-LRR class) family
chr5D	41136659	41142803	TraesCS5D02G040200	NB-ARC,NB-ARC,AAA_14,NACHT,AAA_16,LRR_8,LRR_8,DUF1235	Disease resistance protein RPM1
chr5D	43316281	43321658	TraesCS5D02G044300	NB-ARC,Rx_N,AAA_22,AAA_16,NACHT,IstB_IS21,cobW,TniB,AAA,Roc	NBS-LRR-like resistance protein
chr5D	43405783	43407048	TraesCS5D02G044600	NB-ARC,Rx_N,AAA_16,AAA_22,IstB_IS21,NACHT,MMR_HSR1,ABC_tran,AAA,Bac_DnaA	Disease resistance protein
chr5D	82191118	82195939	TraesCS5D02G081800	NB-ARC,LRR_4,LRR_4,LRR_8,RPW8,AAA_16,NACHT,AAA_33,AAA_18,ATPase_2,ABC_tran	Disease resistance protein (NBS-LRR class) family
chr5D	86756457	86759820	TraesCS5D02G083300	NB-ARC,Rx_N,AAA_16,AAA_22,AAA_14,DUF815,DUF4191,AAA_24	NBS-LRR disease resistance protein-like protein
chr5D	91624556	91629878	TraesCS5D02G086400	NB-ARC,Rx_N,AAA_22,AAA_16,AAA_33,G-alpha,AAA_14,Pox_A32,Thymidylate_kin,NACHT,ABC_tran,BAR_2,AAA,Zeta_toxin,DUF2075,AAA_7,RecA,PRK,NTPase_1,ATPase,MMR_HSR1,RuvB_N,FANCI_S1-cap,cobW	Disease resistance protein (TIR-NBS-LRR class) family
chr5D	92109973	92118755	TraesCS5D02G086800	NB-ARC,NB-ARC,Rx_N,AAA_16,AAA_14,LRR_8,LRR_8,LRR_8,AAA_22,NACHT	Disease resistance protein RPM1
chr5D	109939296	109946886	TraesCS5D02G098500	NB-ARC,Rx_N,AAA_22,AAA_16,AAA_14,AAA_7,ABC_tran,RuvB_N,TEA,AAA_33,AAA,AAA_18,ATPase_2,LRR_8,Cro,NACHT,NTPase_1,Thymidylate_kin,ResIII,Laminin_II,RsgA_GTPase,AAA_5	Disease resistance protein RPM1
chr5D	110347732	110351071	TraesCS5D02G098700	NB-ARC,Rx_N,AAA_22,AAA_14,AAA_16,NACHT,LRR_4,RuvB_N,AAA_33,AAA	Disease resistance protein RPM1
chr5D	110365712	110370570	TraesCS5D02G098800	NB-ARC,AAA_22,AAA_14,AAA_16,NACHT,RuvB_N,AAA_33,AAA_5,ATPase_2,AAA,PriA_C,LRR_4	Disease resistance protein RPM1
chr5D	287783772	287792660	TraesCS5D02G185600	NB-ARC,Rx_N,LRR_4,LRR_4,LRR_8,AAA_14,AAA_16,Sbi-IV,AAA_18,AAA_22	NBS-LRR disease resistance protein
chr5D	287798538	287805522	TraesCS5D02G185700	NB-ARC,LRR_4,LRR_4,LRR_8,LRR_8,AAA_22,Rx_N,NACHT,AAA_16,AAA_14	Disease resistance protein (NBS-LRR class) family
chr5D	291923087	291928634	TraesCS5D02G189800	NB-ARC,LRR_8,LRR_8,LRR_8,LRR_8,LRR_8,Rx_N,LRR_4,LRR_4,LRR_4,LRR_4,LRR_4,AAA_16,AAA,AAA_22,NACHT,KAP_NTPase,DUF5629,LRR_1	Disease resistance protein (NBS-LRR class) family
chr5D	292142076	292161171	TraesCS5D02G189900	NB-ARC,LRR_4,LRR_4,LRR_4,LRR_4,LRR_4,LRR_4,LRR_4,LRR_8,LRR_8,LRR_8,LRR_8,LRR_8,LRR_8,LRR_8,Pkinase_Tyr,Rx_N,Pkinase,AAA_16,AAA_22,LRR_1,AAA,ATPase_2,LRR_9	Disease resistance protein (NBS-LRR class) family
chr5D	345622986	345626686	TraesCS5D02G237100	NB-ARC,NB-ARC,Zeta_toxin,Zeta_toxin,AAA_22,DUF2791,Rx_N,Rx_N,Sigma54_activat,AAA_16,ATPase_2,DUF4407,zf-GRF,NACHT,TTRAP	Disease resistance protein (NBS-LRR class) family
chr5D	372046302	372048371	TraesCS5D02G269100	NB-ARC,Rx_N,AAA_16,AAA_14,G-alpha,AAA_5,AAA_22,ABC_tran,Sigma54_activat,AAA_33,AAA_29,NACHT,SRP54	NBS-LRR disease resistance protein
chr5D	399159020	399162466	TraesCS5D02G303700	NB-ARC,AAA_16,NACHT,AAA_22,AAA_33,AAA_18,Pan3_PK,ABC_tran	disease resistance protein (TIR-NBS-LRR class)
chr5D	407755882	407761776	TraesCS5D02G311300	NB-ARC,Rx_N,LRR_8,NACHT,AAA_16,LRR_4,DUF815	NBS-LRR disease resistance protein
chr5D	407773326	407780771	TraesCS5D02G311400	NB-ARC,Rx_N,AAA_16,DUF815,ATPase_2,RsgA_GTPase	Disease resistance protein (NBS-LRR class) family
chr5D	408340697	408345238	TraesCS5D02G312800	NB-ARC,Rx_N,AAA_22,AAA_14,AAA_16,NACHT,AAA,RuvB_N,DUF815,AAA_33,TniB,IMS	NBS-LRR-like resistance protein
chr5D	410001502	410006066	TraesCS5D02G315800	NB-ARC,Rx_N,LRR_4,LRR_8,LRR_8,AAA_14,NACHT,RuvB_N	NBS-LRR-like resistance protein
chr5D	419027994	419032572	TraesCS5D02G326700	NB-ARC,NB-ARC,AAA_22,AAA_16,LRR_8,LRR_8,Rx_N,RuvB_N	Disease resistance protein
chr5D	422945494	422949279	TraesCS5D02G331900	NB-ARC,Rx_N,AAA_22,AAA_16	NBS-LRR-like resistance protein
chr5D	432029184	432033786	TraesCS5D02G344600	NB-ARC,Rx_N,AAA_16,Zeta_toxin,AAA_22,AAA_14,LRR_4,LRR_8,HeLo	NBS-LRR-like resistance protein
chr5D	434479836	434484410	TraesCS5D02G349700	NB-ARC,Rx_N,AAA_16,LRR_4,AAA_22,AAA,LRR_8,ISP1_C	NBS-LRR-like resistance protein
chr5D	439789872	439793498	TraesCS5D02G360200	NB-ARC,Rx_N,NACHT,AAA_22,LRR_4,AAA_18,RuvB_N,AAA_16,LRR_8,AAA,TniB	NBS-LRR-like resistance protein
chr5D	443355060	443359834	TraesCS5D02G366600	NB-ARC,Rx_N,AAA_16,DUF3915,AAA_22,AAA_14,Atrophin-1,IMPa_helical,Thymidylate_kin,NACHT,BES1_N	NBS-LRR-like resistance protein
chr5D	459063303	459067049	TraesCS5D02G390500	NB-ARC,Rx_N,AAA_16,AAA_22,AAA_14,Apolipoprotein,RuvB_N,AAA_33,AAA,LRR_8,NACHT	Disease resistance protein (NBS-LRR class) family
chr5D	464451136	464456884	TraesCS5D02G398100	NB-ARC,Rx_N,LRR_4,LRR_8,NACHT,AAA_16,DUF815,Sigma54_activat,GNAT_acetyltran	NBS-LRR-like resistance protein
chr5D	470475939	470480698	TraesCS5D02G405600	NB-ARC,Rx_N,AAA_22,AAA_16,AAA_14,AAA_33,AAA_18,LRR_8,ATPase_2,LRR_4,NACHT,AAA,AAA_30,SRP54,Roc,AAA_7	Disease resistance protein
chr5D	480475929	480479012	TraesCS5D02G419300	NB-ARC,NB-ARC,Rx_N	NBS-LRR-like resistance protein
chr5D	480603590	480605077	TraesCS5D02G419800	NB-ARC,Rx_N,AAA_16,NACHT,AAA_22,AAA_19,GIDA,AAA_14,AAA_7	NBS-LRR disease resistance protein-like protein
chr5D	482142211	482144474	TraesCS5D02G422100	NB-ARC,AAA_16,AAA_14,RuvB_N,DUF2862,Rx_N,AAA_22,AAA_18,AAA_25,NACHT,AAA_33	NBS-LRR disease resistance protein, putative, expressed
chr5D	486250057	486254710	TraesCS5D02G428900	NB-ARC,LRR_4,LRR_4,LRR_8,LRR_8,DUF1233	NBS-LRR disease resistance protein
chr5D	486256172	486259754	TraesCS5D02G429000	NB-ARC,Rx_N,AAA_16,AAA_14,LRR_4,AAA_18,AAA_33	Disease resistance protein
chr5D	497824198	497828690	TraesCS5D02G447700	NB-ARC,Rx_N,LRR_4,LRR_8,AAA_16,NACHT,AAA_14,AAA_22,AAA_18	Disease resistance protein
chr5D	500974485	500980034	TraesCS5D02G453500	NB-ARC,NACHT,AAA_16,AAA_22,Rx_N,ABC_tran,ATPase_2,AAA_18,KAP_NTPase,AAA_30,AAA,AAA_19,DUF4917,PhoH,TM_helix,AAA_13,RNA_helicase	Disease resistance protein (NBS-LRR class) family
chr5D	525481312	525482205	TraesCS5D02G492000	Rx_N,NB-ARC,Sigma54_activat,AAA_22,AAA_16,NACHT,AAA,RuvB_N	Disease resistance protein (TIR-NBS-LRR class) family
chr5D	525581786	525585516	TraesCS5D02G492100	NB-ARC,Rx_N,AAA_16	NBS-LRR resistance-like protein
chr5D	525585907	525591652	TraesCS5D02G492200	NB-ARC,Rx_N,LRR_4,LRR_8,LRR_8,AAA_14,AAA_22,AAA_16,RuvB_N,AAA,NACHT,ABC_tran,RsgA_GTPase,AAA_7,ATPase_2,AAA_33	Disease resistance protein RPM1
chr5D	526423459	526428868	TraesCS5D02G494000	NB-ARC,LRR_8,LRR_8,LRR_8,Pkinase,LRR_4,LRR_4,Pkinase_Tyr,AAA_22,LRR_1,ATPase_2,AAA_16,Bac_DnaA,AAA,KAP_NTPase	Disease resistance protein
chr5D	526460199	526467339	TraesCS5D02G494400	NB-ARC,Pkinase,Pkinase_Tyr,LRR_8,LRR_8,LRR_8,LRR_4,LRR_4,AAA_22,AAA_16,ATPase_2,Bac_DnaA,RsgA_GTPase,LRR_1,KAP_NTPase	receptor kinase 1
chr5D	526496517	526500250	TraesCS5D02G494500	NB-ARC,Rx_N	NBS-LRR resistance-like protein
chr5D	526561315	526564285	TraesCS5D02G494600	NB-ARC,AAA_22,Rx_N,AAA_16,RuvB_N,TniB,YwpF,Sigma54_activat,Zeta_toxin,LRR_4,AAA_33,AAA_24	Disease resistance protein (NBS-LRR class) family
chr5D	528748371	528755330	TraesCS5D02G499200	NB-ARC,LRR_4,LRR_4,LRR_4,LRR_4,LRR_4,LRR_4,LRR_4,LRR_8,LRR_8,LRR_8,LRR_8,LRR_8,LRR_1	NBS-LRR disease resistance protein
chr5D	528763284	528766479	TraesCS5D02G499400	NB-ARC,LRR_8,LRR_8,LRR_8,LRR_8,LRR_8,LRR_4,LRR_4,LRR_4,LRR_4	NBS-LRR disease resistance protein
chr5D	528803411	528804622	TraesCS5D02G499600	NB-ARC,AAA_16,AAA_22,ATPase_2,AAA,AAA_14	Disease resistance protein (NBS-LRR class) family
chr5D	542660457	542664749	TraesCS5D02G521900	NB-ARC,AAA_22,Rx_N,LRR_8,LRR_8,AAA_14,AAA_16	NBS-LRR disease resistance protein family-1
chr5D	542679857	542681089	TraesCS5D02G522000	NB-ARC,Rx_N,AAA_22,AAA_16,NTPase_1,AAA_18,NACHT,AAA_14,AAA_33,TniB,AAA_7,RuvB_N,ATPase_2,ABC_tran,AAA_30,AAA,RsgA_GTPase,RNA_helicase,AAA_24,TsaE,Rad17,DUF2075,Viral_helicase1,Sigma54_activat,Zeta_toxin,AAA_5,AAA_28,AAA_29,KTI12,AAA_25,ATPase,dNK,DAP3,GTP_EFTU,IstB_IS21,Helicase_RecD,MMR_HSR1,UPF0524	Disease resistance protein (TIR-NBS-LRR class) family
chr5D	547436060	547460160	TraesCS5D02G532400	NB-ARC,Rx_N,LRR_4,LRR_4,LRR_4,LRR_8,LRR_8,LRR_5,NACHT	NBS-LRR-like resistance protein
chr5D	551830756	551837735	TraesCS5D02G540500	NB-ARC,LRR_8,LRR_8,LRR_8,LRR_8,LRR_8,LRR_8,LRR_8,LRR_8,LRR_4,LRR_4,LRR_4,LRR_4,LRR_4,LRR_4,Rx_N,LRR_1,AAA_22,AAA_16,NACHT,AAA_33,DUF5483	NBS-LRR disease resistance protein-like
chr5D	552857038	552861276	TraesCS5D02G542500	NB-ARC,NACHT,AAA_16,Rx_N,AAA_22,ATPase_2,LRR_4,AAA_33,AAA_14,TniB	NBS-LRR disease resistance protein-like protein
chr5D	553963269	553974031	TraesCS5D02G544300	NB-ARC,zf-BED,zf-BED,LRR_4,Rx_N,AAA_22,AAA_16,NACHT,zf-C2H2_12	Disease resistance protein (NBS-LRR class) family
chr5D	554140790	554147036	TraesCS5D02G544500	NB-ARC,Rx_N,LRR_4,NACHT,AAA_16,AAA,ABC_tran,AAA_22	Disease resistance protein (NBS-LRR class) family
chr5D	554343235	554350086	TraesCS5D02G544700	NB-ARC,zf-BED,Rx_N,NACHT,LRR_4,LRR_8	NBS-LRR disease resistance protein-like protein
chr5D	555068318	555071814	TraesCS5D02G546600	NB-ARC,Rx_N,LRR_8,AAA_16,AAA_22,AAA_14	Disease resistance protein RPM1
chr5D	555425310	555434089	TraesCS5D02G547100	NB-ARC,LRR_8,LRR_8,LRR_8,LRR_8,LRR_8,LRR_8,LRR_8,LRR_8,LRR_4,LRR_4,LRR_4,LRR_4,LRR_4,LRR_4,Rx_N,AAA_16,AAA_22,NACHT,AAA_14,LRR_1	Disease resistance protein (NBS-LRR class) family
chr5D	555446470	555456784	TraesCS5D02G547200	NB-ARC,Rx_N,AAA_16,AAA_22,AAA_14,DUF1315,DUF5414,NACHT	Disease resistance protein RPM1
chr5D	555657286	555660289	TraesCS5D02G547800	NB-ARC,LRR_4,LRR_4,LRR_8,AAA_16,AAA_14,AAA_22,AAA	Disease resistance protein RPM1
chr5D	555913017	555917347	TraesCS5D02G548200	NB-ARC,Rx_N,AAA_22,AAA_14,AAA_16,NACHT,AAA_33	Disease resistance protein RPM1
chr5D	555928153	555932166	TraesCS5D02G548300	NB-ARC,Rx_N,AAA_22,AAA_16,Pox_A32,AAA_14,NACHT,DUF5414,AAA_33	Disease resistance protein RPM1
chr5D	556006335	556017062	TraesCS5D02G548400	NB-ARC,Rx_N,AAA_22,AAA_14,AAA_16,LRR_8,LRR_4	Disease resistance protein RPM1
chr5D	556059843	556065038	TraesCS5D02G548500	NB-ARC,NB-ARC,Rx_N,LRR_8,AAA_16,AAA_22,ABC_tran,AAA_33	Disease resistance protein
chr5D	556107151	556111607	TraesCS5D02G548600	NB-ARC,Rx_N,AAA_16,AAA_22,AAA_14,Laminin_II,ATPase_2,NACHT,RuvB_N,Phage_HK97_TLTM,CdvA	Disease resistance protein RPM1
chr5D	556536927	556541226	TraesCS5D02G549400	NB-ARC,NACHT,AAA_16,AAA_22,LRR_8,Rx_N	Disease resistance protein (NBS-LRR class) family
chr5D	557043278	557051330	TraesCS5D02G550800	NB-ARC,Rx_N,AAA_16,AAA_22,NACHT,AAA_33,RuvB_N,SRP54,ATPase_2,ABC_tran,RsgA_GTPase,TsaE,AAA,PDCD2_C,AAA_7,ATP-synt_ab	Disease resistance protein RPM1
chr5D	557140668	557145838	TraesCS5D02G550900	NB-ARC,AAA_16,AAA_22,LRR_8,ABC_tran,AAA	Disease resistance protein (NBS-LRR class) family
chr5D	558159302	558162576	TraesCS5D02G553200	NB-ARC,AAA_16,Rx_N,NACHT,LRR_8,AAA_24,AAA_22,IstB_IS21,ATPase_2,Spo7	NBS-LRR-like resistance protein
chr5D	558716022	558721458	TraesCS5D02G554600	NB-ARC,Rx_N,AAA_22,AAA_16,LRR_4,GYR,DUF5414,AAA_14,RuvB_N	Disease resistance protein RPM1
chr5D	558856852	558873970	TraesCS5D02G554900	NB-ARC,Rx_N,AAA_16,RsgA_GTPase,ABC_tran,AAA_22,AAA_29,LRR_8,LRR_4	CC-NBS-LRR disease resistance protein
chr5D	559915710	559919969	TraesCS5D02G557500	NB-ARC,Rx_N,AAA_22,AAA_16,AAA_14,NACHT,RuvB_N,AAA	Disease resistance protein RPM1
chr5D	559921945	559927074	TraesCS5D02G557600	NB-ARC,NB-ARC,Rx_N,AAA_22,AAA_22,AAA_16,LRR_4,LRR_8,AAA,ATPase_2,AAA_14,RuvB_N,NACHT,AAA_7,AAA_33,NTPase_1,ABC_tran,DUF4164	Disease resistance protein RPP13
chr5D	559981319	559984973	TraesCS5D02G557700	NB-ARC,Rx_N,AAA_22,NACHT,LRR_4,LRR_4,AAA_16,RuvB_N,AAA_14,AAA	Disease resistance protein RPM1
chr5D	560493990	560504592	TraesCS5D02G559100	NB-ARC,LRR_8,LRR_8,LRR_8,LRR_8,LRR_8,LRR_4,LRR_4,LRR_4,LRR_4,LRR_4,AAA_33,AAA_16,AAA_22,LRR_1	Disease resistance protein (NBS-LRR class) family
chr5D	560533744	560539016	TraesCS5D02G559200	NB-ARC,Rx_N,LRR_8,LRR_8,LRR_8,LRR_8,LRR_4,LRR_4,LRR_4,LRR_4,AAA_22,AAA_16,DUF5483,MobB,NACHT,AAA_33	Disease resistance protein (NBS-LRR class) family
chr5D	561641038	561645489	TraesCS5D02G560500	NB-ARC,AAA_16,NACHT,Rx_N,AAA_22,ATPase_2,IstB_IS21,Alpha-mann_mid	NBS-LRR disease resistance protein-like protein
chr5D	561895676	561900784	TraesCS5D02G561200	NB-ARC,NACHT,AAA_22,AAA_16,Rx_N,AAA_33,AAA_14,AAA_24	Disease resistance protein (NBS-LRR class) family
chr5D	561923147	561927334	TraesCS5D02G561300	NB-ARC,LRR_4,Rx_N,AAA_16,NACHT,AAA_22,AAA_33	NBS-LRR disease resistance protein-like protein
chr5D	561949925	561957704	TraesCS5D02G561400	NB-ARC,Rx_N,AAA_16,AAA_22,NACHT,AAA_33,AAA_14,AAA	Disease resistance protein (NBS-LRR class) family
chr5D	563976254	563979736	TraesCS5D02G565900	NB-ARC,Rx_N,LRR_4,LRR_4,LRR_4,LRR_4,LRR_8,NACHT,AAA_18,AAA_22,AAA_14,ABC_tran,AAA_33,AAA_16	Disease resistance protein (NBS-LRR class) family
chr5D	564225535	564231897	TraesCS5D02G566100	NB-ARC,Rx_N,LRR_4,LRR_8,NACHT,AAA_18,ABC_tran,ATP-synt_ab,AAA_22,AAA_16,AAA_14	Disease resistance protein (NBS-LRR class) family
chr6A	2790533	2795156	TraesCS6A02G007100	NB-ARC,NB-ARC,NB-ARC,Rx_N,AAA_16	Disease resistance protein RPM1
chr6A	4151906	4182072	TraesCS6A02G009500	NB-ARC,Rx_N,AAA_22,AAA_14,AAA_16,NACHT,KAP_NTPase,AAA_33,ABC_tran,AAA,MobB,RuvB_N,Zeta_toxin,DUF1351,Pox_A32,RsgA_GTPase,DUF4407	Disease resistance protein (TIR-NBS-LRR class) family
chr6A	4176648	4178238	TraesCS6A02G009600	Rx_N,NB-ARC,AAA_16,AAA_22,AAA_14,ABC_tran,NACHT,KAP_NTPase,AAA_33,AAA,NPV_P10,RuvB_N,DUF1351,RsgA_GTPase,Zeta_toxin,AAA_PrkA,MobB,Thymidylate_kin,DUF4407,CENP-Q	disease resistance protein (TIR-NBS-LRR class)
chr6A	4201907	4209943	TraesCS6A02G009700	NB-ARC,Rx_N,AAA_22,AAA_14,AAA_16,NACHT,AAA_33,KAP_NTPase,ABC_tran,AAA,DUF1351,MobB,RuvB_N	Disease resistance protein (TIR-NBS-LRR class) family
chr6A	4570544	4574814	TraesCS6A02G009900	NB-ARC,Rx_N,AAA_16,AAA_22,AAA_14,SMODS,NTPase_1,Zeta_toxin,AAA,ABC_tran,ATPase_2,NACHT,Nuc_rec_co-act,DUF815,CDC45	Disease resistance protein (TIR-NBS-LRR class) family
chr6A	4592563	4597619	TraesCS6A02G010100	NB-ARC,Rx_N,AAA_22,AAA_14,AAA_16,NACHT,Pox_A32,ABC_tran,RuvB_N,YozD,Thymidylate_kin,DUF1351	Disease resistance protein (TIR-NBS-LRR class) family
chr6A	4767623	4773630	TraesCS6A02G010400	NB-ARC,Rx_N,AAA_22,AAA_14,AAA_16,NACHT,DUF1351,Pox_A32,ABC_tran,KAP_NTPase,Thymidylate_kin,RuvB_N,CENP-Q	Disease resistance protein (TIR-NBS-LRR class) family
chr6A	6972974	6977676	TraesCS6A02G014300	NB-ARC,Rx_N,NACHT,AAA_22,RuvB_N,DegS,Mer2,ABC_tran,AAA_16,RsgA_GTPase	Disease resistance protein (NBS-LRR class) family
chr6A	7145822	7150913	TraesCS6A02G014700	NB-ARC,ABC_tran,AAA_22,AAA_16,AAA_14,Zeta_toxin,AAA,RuvB_N,AAA_33	Disease resistance protein (NBS-LRR class) family
chr6A	9577381	9579529	TraesCS6A02G020600	NB-ARC,Rx_N,AAA_16,AAA_14,AAA_22	NBS-LRR disease resistance protein
chr6A	12405351	12412662	TraesCS6A02G025000	NB-ARC,NB-ARC,Rx_N,LRR_8,LRR_8,AAA_16,LRR_4,LRR_1	NBS-LRR disease resistance protein
chr6A	13895842	13903153	TraesCS6A02G027600	NB-ARC,NB-ARC,Rx_N,AAA_16,LRR_8,LRR_8,AAA_22,LRR_4,AAA_14,AAA_24,AAA_18,Helicase_RecD	Disease resistance protein RPM1
chr6A	15652828	15656157	TraesCS6A02G030100	NB-ARC,Rx_N,AAA_22,RuvB_N,AAA_16,Nuc_recep-AF1,AAA_33,PRTase_2,AAA_14	NBS-LRR-like resistance protein
chr6A	17652334	17658500	TraesCS6A02G035900	NB-ARC,LRR_5,LRR_4	NBS-LRR resistance-like protein
chr6A	23373058	23375047	TraesCS6A02G044800	NB-ARC,Rx_N,AAA_22,AAA_16,AAA_33,RuvB_N,AAA_14,ABC_tran,CdiA_C,Thymidylate_kin,MMR_HSR1,AAA,UPF0261	Disease resistance protein (NBS-LRR class) family
chr6A	26960036	26968711	TraesCS6A02G051900	NB-ARC,Rx_N,DDE_Tnp_4,LRR_8,LRR_8,LRR_4,Plant_tran,AAA_16,AAA_14,NACHT,CEP44	NBS-LRR-like resistance protein
chr6A	27004024	27013286	TraesCS6A02G052200	NB-ARC,DDE_Tnp_4,Rx_N,LRR_8,LRR_8,LRR_8,LRR_4,LRR_4,AAA_14,Plant_tran,AAA_16,NACHT,AAA_22	NBS-LRR-like resistance protein
chr6A	27083829	27088618	TraesCS6A02G052400	NB-ARC,Rx_N,LRR_8,LRR_8,NACHT,AAA_14,AAA_16,AAA_22	NBS-LRR-like resistance protein
chr6A	27099159	27109407	TraesCS6A02G052500	NB-ARC,Rx_N,DDE_Tnp_4,LRR_8,LRR_8,LRR_4,LRR_4,AAA_14,AAA_16,NACHT,CEP44,AAA_22	NBS-LRR-like resistance protein
chr6A	28426753	28427457	TraesCS6A02G054600	NB-ARC,Pox_A32	NBS-LRR disease resistance protein
chr6A	29606797	29610901	TraesCS6A02G056200	NB-ARC,Rx_N,AAA_16,AAA_14,AAA_22,DUF815,RsgA_GTPase,AAA_33,AAA_18,ABC_tran,MMR_HSR1	NBS-LRR disease resistance protein, putative, expressed
chr6A	29879702	29881381	TraesCS6A02G056900	NB-ARC,Rx_N,AAA_16,NACHT,AAA_33,AAA_22,AAA_14,IstB_IS21,Bac_DnaA,RNA_helicase,ATPase_2,AAA,AAA_7,AAA_18,RuvB_N	Disease resistance protein (NBS-LRR class) family
chr6A	36983638	36991851	TraesCS6A02G068600	NB-ARC,NB-ARC,Rx_N,AAA_16,AAA_22,NACHT,AAA_14,AAA_35,ABC_tran,HTH_12,LRR_8	Disease resistance protein RPM1
chr6A	49101751	49106602	TraesCS6A02G080100	NB-ARC,Rx_N,AAA_22,NACHT,AAA_16,Sigma54_activat,AAA_14,WXG100,RsgA_GTPase	NBS-LRR-like resistance protein
chr6A	91868733	91882680	TraesCS6A02G120000	NB-ARC,Rx_N,AAA_22,RuvB_N,LRR_4,AAA_16,ATPase_2,AAA_33,AAA,AAA_14,NACHT	Disease resistance protein (NBS-LRR class) family
chr6A	91883034	91887129	TraesCS6A02G120100	NB-ARC,Rx_N,RuvB_N,LRR_4,AAA_22,AAA_14,AAA,AAA_16,AAA_33	NBS-LRR-like resistance protein
chr6A	91899070	91907375	TraesCS6A02G120200	NB-ARC,Rx_N,AAA_22,AAA_16,AAA_14,RuvB_N,AAA,DUF4482	Disease resistance protein (NBS-LRR class) family
chr6A	157132793	157134328	TraesCS6A02G161900	NB-ARC,NACHT,Rx_N,AAA_33,AAA_16,AAA_22,AAA,AAA_19	NBS-LRR-like resistance protein
chr6A	192205432	192207662	TraesCS6A02G176000	NB-ARC,AAA_16,AAA_33,NACHT,AAA_22,She9_MDM33,Cytochrom_B562,RsgA_GTPase,ABC_tran	Disease resistance protein (NBS-LRR class) family
chr6A	434531589	434535247	TraesCS6A02G230400	NB-ARC,AAA_22,NACHT,AAA_16,ATPase_2,PriA_C,AAA,BRICHOS	Disease resistance protein RPM1
chr6A	556561275	556564811	TraesCS6A02G322800	NB-ARC,LRR_4,Rx_N,NACHT,AAA_18,AAA,LRR_5,DUF4327,AAA_33,AAA_14	NBS-LRR-like resistance protein
chr6A	587690511	587692319	TraesCS6A02G356700	NB-ARC	NBS-LRR disease resistance protein, putative
chr6A	587743230	587749469	TraesCS6A02G356900	NB-ARC,Rx_N,AAA_22,RuvB_N,AAA_16,AAA_14,NACHT	Disease resistance protein (NBS-LRR class) family
chr6A	604607404	604610875	TraesCS6A02G389000	NB-ARC,Rx_N,AAA_22,AAA_14,LRR_8,LRR_4,LRR_4,AAA_16,WhiA_N	Disease resistance protein RPM1
chr6A	609401805	609403148	TraesCS6A02G399700	NB-ARC,Rx_N	Disease resistance protein RGA2
chr6A	609426049	609427771	TraesCS6A02G399900	NB-ARC,NB-ARC	NB-ARC domain-containing disease resistance protein
chr6A	609728176	609734915	TraesCS6A02G400900	NB-ARC,LRR_4,LRR_4,LRR_4,LRR_4,LRR_4,LRR_4,LRR_4,LRR_4,LRR_4,LRR_8,LRR_8,LRR_8,LRR_8,LRR_8,LRR_8,LRR_1,LRR_1,AAA_22,AAA_16,AAA_14	NBS-LRR disease resistance protein-like
chr6A	609790120	609797040	TraesCS6A02G401000	NB-ARC,Rx_N,AAA_22,AAA_16,LRR_4,AAA_14,ATPase_2,LRR_1,NACHT,VWA,DMPK_coil,AAA_33,Rad17	Disease resistance protein (NBS-LRR class) family
chr6A	610590634	610597539	TraesCS6A02G403000	NB-ARC,Rx_N,LRR_4,4HB_MCP_1,LRR_8	Disease resistance protein RPM1
chr6A	610651847	610661368	TraesCS6A02G403300	NB-ARC,Rx_N,RuvB_N,AAA_22,AAA_16,AAA_14,Tox-ART-HYE1,NTPase_1,AAA,NACHT,SPATA1_C,ATPase_2,Vps51,DUF2075,AAA_33	Disease resistance protein RPM1
chr6A	610799758	610803292	TraesCS6A02G403400	NB-ARC,Rx_N,AAA_16,AAA_14,RuvB_N,AAA,AAA_22,AAA_33,NACHT,RsgA_GTPase,ABC_tran,AAA_7	Disease resistance protein RPM1
chr6A	610931247	610934246	TraesCS6A02G403900	NB-ARC,Rx_N,AAA_22,NACHT,AAA_16,DUF4347	NBS-LRR disease resistance protein
chr6A	610943264	610945605	TraesCS6A02G404000	NB-ARC,DUF4570	Disease resistance protein
chr6A	613891659	613896830	TraesCS6A02G411200	NB-ARC,Rx_N,LRR_4,AAA_16,LRR_8	Disease resistance protein (NBS-LRR class) family
chr6A	613928129	613930045	TraesCS6A02G411300	NB-ARC	Disease resistance protein (NBS-LRR class) family
chr6A	613950431	613953598	TraesCS6A02G411700	NB-ARC,LRR_4,LRR_4	NBS-LRR disease resistance protein-like protein
chr6A	613955742	613964788	TraesCS6A02G411800	NB-ARC,NB-ARC,Rx_N,AAA_16,AAA_22,ATPase_2,AAA_14,NACHT,AAA,DUF815,LRR_8,RuvB_N,Alanine_zipper	disease resistance family protein / LRR family protein
chr6A	613983010	613986440	TraesCS6A02G412000	NB-ARC,AAA_16,Rx_N,AAA_22,ATPase_2,NACHT,RsgA_GTPase,AAA_14,ABC_tran,MMR_HSR1,KAP_NTPase,DUF815,AAA_24,TniB,ParA,Fer4_NifH	CC-NBS-LRR disease resistance protein
chr6A	614673412	614678395	TraesCS6A02G414000	NB-ARC,Rx_N,AAA_16,LRR_8,LRR_4,Zeta_toxin,RuvB_N,AAA_22,NBD94,AAA_14,RsgA_GTPase,ABC_tran,NACHT,AAA,fn3_6,4HB_MCP_1,Uso1_p115_C	Disease resistance protein RPM1
chr6A	614691169	614697825	TraesCS6A02G414200	NB-ARC,Rx_N,AAA_22,AAA_16,RuvB_N,AAA_14,AAA,ATPase_2,NACHT,AAA_7,NTPase_1,AAA_30,AAA_33,ABC_tran,RsgA_GTPase,DUF2075,Sigma54_activat,Zeta_toxin,RNA_helicase	Disease resistance protein RPM1
chr6A	614780324	614784906	TraesCS6A02G414300	NB-ARC,Rx_N,RuvB_N,AAA_22,LRR_8,AAA_16,AAA_14,ATPase_2,AAA,AAA_7,NACHT,DUF2075,ABC_tran,RsgA_GTPase,RasGAP,Zeta_toxin,AAA_33	Disease resistance protein RPM1
chr6A	614790870	614795166	TraesCS6A02G414400	NB-ARC,Rx_N,AAA_22,AAA_16,LRR_8,LRR_8,RsgA_GTPase,AAA_14,RuvB_N,ABC_tran,NACHT,ATPase_2,AAA_33,S4_2,AAA_7,AAA,UPF0261	Disease resistance protein RPM1
chr6A	614959912	614964977	TraesCS6A02G415000	NB-ARC,Rx_N,LRR_8,LRR_8,LRR_4,AAA_16,AAA_14,NACHT,AAA_22	NBS-LRR disease resistance protein
chr6B	111505	117469	TraesCS6B02G000100	NB-ARC,Rx_N,LRR_4,AAA_22,LRR_8,AAA,AAA_16,AAA_14,RuvB_N,Thymidylate_kin,ABC_tran,NACHT,AAA_24,zinc_ribbon_11,AAA_19	NBS-LRR-like resistance protein
chr6B	127120	139165	TraesCS6B02G000200	Rx_N,NB-ARC,AAA_22,AAA_16,AAA_14,AAA,RuvB_N,Thymidylate_kin,ABC_tran,AAA_18,AAA_33,AAA_24,ATPase_2,AAA_28,AAA_5,NACHT,NTPase_1	Disease resistance protein (NBS-LRR class) family
chr6B	3566528	3574981	TraesCS6B02G004600	NB-ARC,Rx_N,AAA_22,AAA,AAA_14,AAA_16,RuvB_N,Thymidylate_kin,AAA_18,AAA_33,NACHT,AAA_19,ATPase_2,ABC_tran,AAA_24	Disease resistance protein (TIR-NBS-LRR class) family
chr6B	3722807	3724617	TraesCS6B02G004900	NB-ARC,Rx_N,AAA_22,AAA,AAA_14,AAA_16,RuvB_N,ABC_tran,Thymidylate_kin,ATPase_2,Pox_A32,Zeta_toxin,AAA_33,NTPase_1,AAA_24,TniB,NACHT,AAA_5,RsgA_GTPase	Disease resistance protein (TIR-NBS-LRR class) family
chr6B	8372877	8375684	TraesCS6B02G013200	NB-ARC,Rx_N,AAA_22,NACHT,AAA_16,AAA_33,AAA_24,ATPase	Disease resistance protein (NBS-LRR class) family
chr6B	8385071	8389993	TraesCS6B02G013300	NB-ARC,Rx_N,LRR_4,LRR_4,AAA_16	NBS-LRR-like resistance protein
chr6B	9785419	9791500	TraesCS6B02G016100	NB-ARC,Rx_N,AAA_22,AAA_14,AAA_16,NACHT,AAA	Disease resistance protein (TIR-NBS-LRR class) family
chr6B	10052204	10056776	TraesCS6B02G016500	NB-ARC,NB-ARC,Rx_N,AAA_16,AAA_22,AAA_14,RuvB_N,NACHT,NTPase_1,Hemerythrin,AAA_33	NBS-LRR-like resistance protein
chr6B	10137060	10142317	TraesCS6B02G016600	NB-ARC,Rx_N,AAA_22,AAA_16,AAA_14,Thymidylate_kin,AAA	Disease resistance protein (NBS-LRR class) family
chr6B	12953761	12960319	TraesCS6B02G021300	NB-ARC,Rx_N,AAA_22,AAA_16,RuvB_N,LRR_8,AAA_33	Disease resistance protein
chr6B	12961012	12965613	TraesCS6B02G021400	NB-ARC,LRR_4,LRR_4,LRR_8,LRR_8,LRR_8,Rx_N,AAA_22,ABC_tran,AAA_14,RuvB_N,AAA_16	Disease resistance protein (TIR-NBS-LRR class) family
chr6B	18381079	18384455	TraesCS6B02G030900	NB-ARC,Rx_N,LRR_4,LRR_4,LRR_8,AAA_16,AAA_22,AAA_14,NACHT,DOT1,Sigma54_activat	NBS-LRR disease resistance protein, putative, expressed
chr6B	18845674	18851534	TraesCS6B02G032200	NB-ARC,LRR_5,HPS3_Mid,AAA_22,zf-CGNR	NBS-LRR resistance-like protein
chr6B	20689218	20696748	TraesCS6B02G034200	NB-ARC,NB-ARC,Rx_N,AAA_16,LRR_8,LRR_8,AAA_22,LRR_4,HTH_12,HTH_37	NBS-LRR disease resistance protein
chr6B	20710606	20716371	TraesCS6B02G034400	NB-ARC,NB-ARC,Rx_N,AAA_16,AAA_14,LRR_4,COE1_HLH,LRR_8	Disease resistance protein RPM1
chr6B	20756360	20758640	TraesCS6B02G034500	NB-ARC,NB-ARC,Rx_N,AAA_16,AFG1_ATPase,HTH_12	Disease resistance protein RPM1
chr6B	20777582	20786187	TraesCS6B02G034700	NB-ARC,NB-ARC,Rx_N,AAA_16,AAA_14,AAA_14,LRR_8,AAA_22,AFG1_ATPase,DUF2381,LRR_1	NBS-LRR disease resistance protein
chr6B	20919032	20921223	TraesCS6B02G035100	NB-ARC,Rx_N,COE1_HLH	Disease resistance protein RPM1
chr6B	20950675	20958112	TraesCS6B02G035400	NB-ARC,NB-ARC,Rx_N,AAA_16,LRR_4,LRR_8,LRR_8,AAA_14,AAA_22,AFG1_ATPase	NBS-LRR disease resistance protein
chr6B	20971112	20978884	TraesCS6B02G035600	NB-ARC,NB-ARC,Rx_N,AAA_16,LRR_4,LRR_4,AAA_14,LRR_8,AAA_22,ATPase_2	NBS-LRR disease resistance protein
chr6B	20998323	21006533	TraesCS6B02G035700	NB-ARC,NB-ARC,Rx_N,AAA_16,AAA_22,LRR_8,LRR_8,LRR_8,AAA_14,COE1_HLH	Disease resistance protein RPM1
chr6B	21039298	21045798	TraesCS6B02G035800	NB-ARC,NB-ARC,Rx_N,AAA_16,LRR_8,LRR_8,LRR_4,LRR_4,AFG1_ATPase,AAA_22,COE1_HLH,LRR_1	Disease resistance protein RPM1
chr6B	21064173	21071297	TraesCS6B02G035900	NB-ARC,NB-ARC,AAA_16,LRR_8,LRR_8,AAA_14,AAA_22,ATPase_2	NBS-LRR-like resistance protein
chr6B	22902715	22909917	TraesCS6B02G038500	NB-ARC,NB-ARC,Rx_N,AAA_16,AAA_14,AAA_14,LRR_8,LRR_8,AAA_22	NBS-LRR disease resistance protein
chr6B	23167252	23175410	TraesCS6B02G038800	NB-ARC,NB-ARC,Rx_N,AAA_16,AAA_22,LRR_4,AAA_18,COE1_HLH,LRR_8	NBS-LRR disease resistance protein
chr6B	25806405	25820957	TraesCS6B02G041800	NB-ARC,Rx_N,NACHT,AAA_22,zf-TRAF,AAA_16	Disease resistance protein (NBS-LRR class) family
chr6B	25911394	25916811	TraesCS6B02G041900	NB-ARC,Rx_N,LRR_4,LRR_4,LRR_4,AAA_16,LRR_8,LRR_8	NBS-LRR-like resistance protein
chr6B	26396895	26398193	TraesCS6B02G043500	NB-ARC,ALS_ss_C,LRR_4	NBS-LRR disease resistance protein, putative
chr6B	40440616	40443777	TraesCS6B02G060900	NB-ARC,AAA_16,AAA_33,RuvB_N,AAA_14,AAA_22,Thymidylate_kin	NBS-LRR-like resistance protein
chr6B	43080276	43085893	TraesCS6B02G064900	Rx_N,NB-ARC,LRR_8,AAA_14	Disease resistance protein RPM1
chr6B	46762447	46769803	TraesCS6B02G069400	NB-ARC,Rx_N,LRR_4,LRR_4,LRR_8,LRR_8,AAA_14,AAA_16,NACHT,AAA_22	NBS-LRR-like resistance protein
chr6B	46782274	46790750	TraesCS6B02G069500	NB-ARC,Rx_N,DDE_Tnp_4,LRR_8,LRR_8,LRR_4,AAA_14,Plant_tran,NACHT,AAA_5,HTH_Tnp_4,AAA_16,HTH_38,RuvB_N,AAA_22,LRR_9,Histone_HNS,Sigma70_r4_2,AAA_33	NBS-LRR-like resistance protein
chr6B	46844915	46847243	TraesCS6B02G069700	NB-ARC,Rx_N,AAA_14,NACHT,AAA_16,Roc,AAA_33,RPW8,SMC_N,ATPase,RuvB_N,AAA_24,AAA_22,Ras	Disease resistance protein (TIR-NBS-LRR class) family
chr6B	46922024	46930052	TraesCS6B02G069900	NB-ARC,Rx_N,DDE_Tnp_4,LRR_8,LRR_8,LRR_4,AAA_14,Plant_tran,NACHT,AAA_16,SMC_N,AAA_24	NBS-LRR-like resistance protein
chr6B	46946731	46952370	TraesCS6B02G070200	NB-ARC,Rx_N,LRR_8,LRR_8,LRR_4,LRR_4,NACHT,AAA_14,AAA_16,LRR_9,AAA_18	NBS-LRR-like resistance protein
chr6B	46960388	46964854	TraesCS6B02G070300	NB-ARC,LRR_8,LRR_8,LRR_4,LRR_4,AAA_14,SMC_N	NBS-LRR disease resistance protein
chr6B	47088431	47096290	TraesCS6B02G070400	NB-ARC,Rx_N,DDE_Tnp_4,LRR_8,LRR_8,LRR_4,AAA_14,Plant_tran,NACHT,AAA_16,AAA_33,AAA_22	NBS-LRR-like resistance protein
chr6B	47136113	47145500	TraesCS6B02G070500	NB-ARC,Rx_N,DDE_Tnp_4,LRR_8,LRR_4,AAA_14,AAA_16,Plant_tran,NACHT,FLILHELTA,CEP44	NBS-LRR-like resistance protein
chr6B	47275370	47282575	TraesCS6B02G070900	NB-ARC,Rx_N,DDE_Tnp_4,LRR_8,LRR_8,LRR_4,LRR_4,AAA_14,Plant_tran,AAA_16,NACHT,AAA_22	NBS-LRR-like resistance protein
chr6B	49756445	49760981	TraesCS6B02G073300	NB-ARC,NACHT,AAA_22,AAA_16,LRR_4,AAA_14,AAA,AAA_33,DUF1484	NBS-LRR-like resistance protein
chr6B	51918358	51923415	TraesCS6B02G075600	NB-ARC,Rx_N,AAA_16,NACHT,AAA,AAA_5,AAA_7,IstB_IS21,AAA_33,AAA_22,RNA_helicase	NBS-LRR disease resistance protein-like protein
chr6B	51945475	51950703	TraesCS6B02G075700	NB-ARC,Rx_N,FNIP,FNIP,AAA_16,AAA_22,LRR_5,LRR_5,NACHT,AAA_14,AAA_33,AAA,RNA_helicase,DnaB_C,RuvB_N,AAA_7	NBS-LRR disease resistance protein-like protein
chr6B	52350140	52355596	TraesCS6B02G076300	NB-ARC,Rx_N,LRR_4,AAA_16,NACHT,AAA_14,AAA_33,AAA,RNA_helicase,IstB_IS21,AAA_22,FNIP	NBS-LRR disease resistance protein-like protein
chr6B	68387370	68394680	TraesCS6B02G092500	NB-ARC,NB-ARC,Rx_N,AAA_16,NACHT,ATPase_2,AAA_14,AAA_22,SAS4,ABC_tran,AAA_25,ResIII,HTH_12,AAA,PDGF_N	Disease resistance protein RPM1
chr6B	77773484	77778906	TraesCS6B02G100000	NB-ARC,Rx_N,AAA_22,AAA_16,LRR_8,Gemini_AC4_5	NBS-LRR-like resistance protein
chr6B	88316802	88321186	TraesCS6B02G107700	NB-ARC,LRR_4,LRR_4,LRR_8,Rx_N,NACHT,AAA_22,AAA_16,AAA_14,AAA_18	NBS-LRR-like resistance protein
chr6B	96630947	96636199	TraesCS6B02G114200	NB-ARC,Rx_N,LRR_8,DUF4366	Disease resistance protein RPM1
chr6B	103669863	103671853	TraesCS6B02G116600	NB-ARC,Rx_N,AAA_22,RuvB_N,AAA_16,AAA_14,Zeta_toxin,AAA,NACHT,HrcA,ABC_tran,RsgA_GTPase,ATPase_2,KAP_NTPase,Thymidylate_kin,Sigma54_activat	Disease resistance protein RPM1
chr6B	130300515	130306011	TraesCS6B02G133300	NB-ARC,LRR_4,LRR_4,Rx_N,AAA,NACHT,AAA_18,AAA_22,AAA_14	Disease resistance protein (NBS-LRR class) family
chr6B	142449933	142454283	TraesCS6B02G142600	NB-ARC,Rx_N,LRR_8,LRR_8,LRR_8,LRR_8,LRR_8,LRR_4,LRR_4,LRR_4,LRR_4,LRR_4,AAA_22,AAA_16,AAA_14,NACHT,Peptidase_M26_N	Disease resistance protein (NBS-LRR class) family
chr6B	143660756	143665676	TraesCS6B02G144200	NB-ARC,Rx_N,LRR_4,AAA_22,RuvB_N,AAA_16,AAA_33	Disease resistance protein (NBS-LRR class) family
chr6B	149456467	149471803	TraesCS6B02G148400	NB-ARC,Rx_N,AAA_22,AAA_33,RuvB_N,NACHT,AAA_16,AAA_14	Disease resistance protein (NBS-LRR class) family
chr6B	155549819	155552822	TraesCS6B02G151700	NB-ARC,Rx_N,AAA_16,LRR_8,AAA_14,NACHT,AAA_33,AAA_22,AAA_25,RuvB_N	NBS-LRR disease resistance protein, putative, expressed
chr6B	156685541	156689155	TraesCS6B02G153000	NB-ARC,Rx_N,LRR_8,LRR_8,LRR_8,AAA_16,AAA_22,AAA_14,AAA_18,NACHT,LRR_4,LRR_4,AAA_25,AAA_33,DnaB_C,CbiA,ArsA_ATPase	NBS-LRR disease resistance protein
chr6B	158166704	158168269	TraesCS6B02G155500	NB-ARC,NACHT,AAA_33,AAA_14,AAA_16,AAA,AAA_7,AAA_22	NBS-LRR disease resistance protein-like protein
chr6B	165511610	165514360	TraesCS6B02G161400	NB-ARC,Rx_N,AAA_22,LRR_8,AAA_16,AAA_33,AAA_14,AbiJ_NTD4,AAA_18,ATPase_2,LRR_4	NBS-LRR-like resistance protein
chr6B	276218049	276222691	TraesCS6B02G209400	NB-ARC,AAA_16,AAA_33,NACHT,AAA_22,Cytochrom_B562,RsgA_GTPase,Mig-14,ABC_tran	Disease resistance protein (NBS-LRR class) family
chr6B	599865651	599868663	TraesCS6B02G340900	Rx_N,NB-ARC,AAA_22,AAA_16,AAA,TBCA	NBS-LRR disease resistance protein-like
chr6B	610816393	610817448	TraesCS6B02G346900	NB-ARC,NB-ARC,ABC_tran,5_3_exonuc	NBS-LRR disease resistance protein
chr6B	662028638	662032091	TraesCS6B02G387200	NB-ARC,Rx_N,AAA_22,LRR_4,LRR_4,LRR_8,AAA_16,AAA_14,RuvB_N,NACHT,USP7_ICP0_bdg	Disease resistance protein (NBS-LRR class) family
chr6B	664021498	664027063	TraesCS6B02G388800	NB-ARC,Rx_N,AAA_16,AAA_22,RuvB_N,AAA_14,DUF740,RsgA_GTPase	Disease resistance protein (NBS-LRR class) family
chr6B	664062456	664064312	TraesCS6B02G388900	NB-ARC	NBS-LRR disease resistance protein, putative
chr6B	664064459	664070409	TraesCS6B02G389000	Rx_N,NB-ARC,RuvB_N,AAA_16,MeaB,RsgA_GTPase,ATG16,Helo_like_N	Disease resistance protein (NBS-LRR class) family
chr6B	690973003	690978947	TraesCS6B02G419200	NB-ARC,Rx_N,NACHT,AAA_22,AAA_16,F-box_5	NBS-LRR disease resistance protein
chr6B	696148391	696152567	TraesCS6B02G428000	NB-ARC,Rx_N,AAA_22,AAA_16,AAA_14,LRR_8,LRR_4,AAA	Disease resistance protein RPM1
chr6B	696247088	696251450	TraesCS6B02G428100	NB-ARC,NB-ARC,Rx_N,LRR_4,LRR_4,LRR_8,AAA_14,AAA_22	Disease resistance protein RPM1
chr6B	696354893	696359158	TraesCS6B02G428300	NB-ARC,Rx_N,AAA_22,LRR_8,AAA_14,Pox_A32,AAA_16,AAA_33,NACHT,Rad17,LRR_4,ABC_tran	Disease resistance protein RPM1
chr6B	704583348	704585192	TraesCS6B02G438100	NB-ARC,LRR_8,LRR_8	Disease resistance protein
chr6B	704585234	704594686	TraesCS6B02G438200	Rx_N,NB-ARC,AAA_16,AAA_22,ABC_tran,IstB_IS21,AAA,ATP_bind_1,RsgA_GTPase,AAA_18,AAA_14,AAA_7,Sigma54_activat,CbiA,PhoH,AAA_30,Roc,AAA_33,Mg_chelatase,AAA_25,RNA_helicase	Disease resistance protein (NBS-LRR class) family
chr6B	705181652	705183828	TraesCS6B02G439900	Rx_N,NB-ARC	NB-ARC domain-containing disease resistance protein
chr6B	705314626	705316514	TraesCS6B02G440100	Rx_N,NB-ARC	Disease resistance protein RGA2
chr6B	705561741	705565349	TraesCS6B02G440900	NB-ARC,Rx_N,LRR_4,LRR_4,LRR_4,LRR_8,LRR_8,LRR_8,LRR_8,AAA_22,AAA_16,LRR_1,AAA_14,NACHT,AAA,ATPase_2,AAA_33	Disease resistance protein (NBS-LRR class) family
chr6B	705613631	705620958	TraesCS6B02G441200	NB-ARC,Rx_N,LRR_8,LRR_8,LRR_4,LRR_4,AAA_22,AAA_16,NACHT,AAA_14,AAA,DMPK_coil	Disease resistance protein (NBS-LRR class) family
chr6B	705860852	705865592	TraesCS6B02G442100	NB-ARC,LRR_4,LRR_4,LRR_4,LRR_4,LRR_4,LRR_4,LRR_4,LRR_4,LRR_8,LRR_8,LRR_8,LRR_8,LRR_8,LRR_8,LRR_8,Rx_N,LRR_1,AAA_22,AAA_16,NACHT,AAA_14,RPW8,AAA_33	NBS-LRR disease resistance protein-like
chr6B	705885467	705886688	TraesCS6B02G442200	Rx_N,NB-ARC,AAA_16,AAA_22,ATPase_2,RPW8,tRNA-synt_2,SLED	NBS-LRR disease resistance protein
chr6B	706338496	706344083	TraesCS6B02G443000	NB-ARC,LRR_4,LRR_4,LRR_4,LRR_4,LRR_4,LRR_4,LRR_4,LRR_4,Rx_N,LRR_8,LRR_8,LRR_8,LRR_8,LRR_8,LRR_8,LRR_1,AAA_22,AAA_16,NACHT,AAA_14,ATPase_2,VWA	Disease resistance protein (NBS-LRR class) family
chr6B	706510853	706515818	TraesCS6B02G443300	NB-ARC,Rx_N,LRR_4,LRR_4,LRR_4,LRR_4,LRR_4,LRR_8,LRR_8,LRR_8,LRR_8,LRR_8,LRR_8,LRR_8,LRR_8,LRR_8,LRR_1,LRR_1,AAA_16,AAA_22,NACHT,Fis1_TPR_C,ATPase_2,VWA	Disease resistance protein (NBS-LRR class) family
chr6B	707246945	707250303	TraesCS6B02G445400	Rx_N,LRR_4,NB-ARC,LRR_8,LRR_9	Disease resistance protein
chr6B	707382225	707393567	TraesCS6B02G446100	NB-ARC,Rx_N,AAA_16,RuvB_N,AAA_14,AAA_22,AAA,LRR_8,NACHT,AAA_33,AAA_7,ResIII,Zeta_toxin,RsgA_GTPase,ABC_tran,LRR_4	Disease resistance protein RPM1
chr6B	707789149	707793598	TraesCS6B02G446800	NB-ARC,Rx_N,AAA_14,AAA_16,RuvB_N,AAA_22,AAA,Zeta_toxin,ResIII,AAA_33	Disease resistance protein RPM1
chr6B	707836638	707845707	TraesCS6B02G447000	NB-ARC,AAA_16,RuvB_N,AAA_14,AAA_22,ATPase_2,NACHT,AAA,AAA_PrkA,AAA_33,AAA_7,DUF2075	Disease resistance protein RPM1
chr6B	707910292	707917388	TraesCS6B02G447100	NB-ARC,Rx_N,AAA_14,AAA_16,NACHT,RuvB_N,ATPase_2,AAA_22,TniB,NTPase_1,AAA,RsgA_GTPase,ResIII,AAA_7,RNA_helicase,ABC_tran	Disease resistance protein RPM1
chr6B	707937831	707942193	TraesCS6B02G447200	NB-ARC,AAA_14	Disease resistance protein RPM1
chr6B	707954594	707960015	TraesCS6B02G447300	Rx_N,NB-ARC,RuvB_N,AAA_16,AAA,Zeta_toxin,ATPase_2,NACHT,ABC_tran,AAA_33,AAA_22,RsgA_GTPase,RNA_helicase,AAA_14,MeaB,DUF2075,NTPase_1,ResIII,AAA_7,Roc	Disease resistance protein (NBS-LRR class) family
chr6B	708061061	708069415	TraesCS6B02G447800	NB-ARC,Rx_N,AAA_22,DUF4347	NBS-LRR disease resistance protein
chr6B	708070929	708073933	TraesCS6B02G447900	NB-ARC,AAA_22,AAA_16,DUF4347,AF0941-like	NBS-LRR disease resistance protein
chr6B	708098332	708099147	TraesCS6B02G448000	NB-ARC,Rx_N,DUF4347,AAA_16,AF0941-like,LOH1CR12,AAA_22,Hemagglutinin	Disease resistance protein
chr6B	708102725	708105907	TraesCS6B02G448100	NB-ARC,Rx_N,LRR_4,AAA_22,AAA_16,AAA_18,AF0941-like	NBS-LRR disease resistance protein
chr6B	708123929	708127216	TraesCS6B02G448300	NB-ARC,AAA_22,AAA_16,AAA_18,Rx_N	NBS-LRR disease resistance protein
chr6B	708179367	708182545	TraesCS6B02G448400	NB-ARC,Rx_N,AAA_22,DUF4347,NACHT,AAA_16,AAA_14	NBS-LRR disease resistance protein
chr6B	708720422	708724534	TraesCS6B02G449500	NB-ARC,Rx_N,AAA_22,LRR_4,AAA_16	Disease resistance protein (NBS-LRR class) family
chr6B	708728725	708730914	TraesCS6B02G449600	NB-ARC,Rx_N,AAA_22,AAA_16,AAA_14,AAA_33,ABC_tran	disease resistance protein (TIR-NBS-LRR class)
chr6B	712117259	712119072	TraesCS6B02G454400	NB-ARC,Rx_N,AAA_16	NBS-LRR-like resistance protein
chr6B	713114509	713117699	TraesCS6B02G457400	NB-ARC,Rx_N,AAA_16,AAA_22,NACHT,AAA_18,Sigma54_activat	Disease resistance protein (NBS-LRR class) family
chr6B	713145456	713148332	TraesCS6B02G457600	NB-ARC,Rx_N,AAA_16,zf-BED	NBS-LRR disease resistance protein-like protein
chr6B	713157414	713165790	TraesCS6B02G457700	NB-ARC,NB-ARC,Rx_N,AAA_16,AAA_22,AAA,AAA_14,ATPase_2,LRR_8,LRR_8,NACHT,DUF815	Disease resistance protein RPM1
chr6B	713176561	713186469	TraesCS6B02G457800	Rx_N,NB-ARC,YscO-like	Disease resistance protein RPM1
chr6B	713192962	713199641	TraesCS6B02G457900	NB-ARC,AAA_16,ATPase_2,AAA_22,DUF815,AAA_14,NACHT,AAA,TsaE,PIF1,RsgA_GTPase,ABC_tran,AAA_24	Disease resistance protein (NBS-LRR class) family
chr6B	713381261	713394084	TraesCS6B02G458100	NB-ARC,NB-ARC,Rx_N,LRR_4,LRR_4,AAA_16,AAA_14,LRR_8,ATPase_2,AAA	Disease resistance protein RPM1
chr6B	713483371	713489978	TraesCS6B02G458300	NB-ARC,NB-ARC,Rx_N,AAA_16,AAA_22,LRR_8,AAA_14,AAA,ATPase_2,NACHT,DUF815,MqsA_antitoxin	Disease resistance protein RPM1
chr6B	713506806	713513157	TraesCS6B02G458400	NB-ARC,NB-ARC,AAA_16,ATPase_2,AAA_22,LRR_8,NACHT,RsgA_GTPase,AAA_14,KAP_NTPase,MMR_HSR1,TniB,DUF815,ABC_tran,AAA_18	Disease resistance protein RPM1
chr6B	713698428	713704072	TraesCS6B02G458600	NB-ARC,NB-ARC,Rx_N,AAA_16,AAA_22,LRR_8,NACHT,TsaE,AAA_14,AAA,RsgA_GTPase,ABC_tran	Disease resistance protein RPM1
chr6B	713728796	713743527	TraesCS6B02G458900	NB-ARC,NB-ARC,Rx_N,AAA_16,AAA_22,NACHT,AAA,DUF815,ATPase_2,AAA_14,CagS	Disease resistance protein RPM1
chr6B	713781467	713788608	TraesCS6B02G459200	NB-ARC,NB-ARC,Rx_N,AAA_16,AAA_22,LRR_8,LRR_8,ATPase_2,AAA_14,AAA,DUF815,NACHT,PIF1	disease resistance family protein / LRR family protein
chr6B	713838817	713849600	TraesCS6B02G459500	NB-ARC,AAA_16,AAA_22,ATPase_2,LRR_8,AAA,DUF815,AAA_14,NACHT	NBS-LRR-like resistance protein
chr6B	713965059	713971064	TraesCS6B02G460000	NB-ARC,NB-ARC,Rx_N,AAA_16,AAA_22,LRR_4,ATPase_2,RsgA_GTPase,LRR_8,AAA_14,NACHT,MMR_HSR1,ABC_tran,KAP_NTPase,TniB,DUF815,AAA_18,CheB_methylest	Disease resistance protein RPM1
chr6B	715049631	715050959	TraesCS6B02G461700	NB-ARC,Rx_N,NACHT,AAA_16,AAA_22,Pox_A32,AAA_33,AAA_14,Antigen_Bd37	Disease resistance protein (NBS-LRR class) family
chr6B	715154092	715158468	TraesCS6B02G461900	NB-ARC,Rx_N,AAA_16,NACHT,AAA_22,AAA_33,LRR_8,LRR_4	NBS-LRR disease resistance protein-like protein
chr6B	715221648	715225891	TraesCS6B02G462000	NB-ARC,Rx_N,AAA_16,LRR_8,AAA_33,Pox_A32,AAA_22,DUF1884,NACHT,MotCF	Disease resistance protein (NBS-LRR class) family
chr6B	715777049	715780573	TraesCS6B02G463500	NB-ARC,Rx_N,AAA_14,AAA_16,LRR_8,LRR_8,DUF2075,AAA,ATPase_2,AAA_33,AAA_7,RuvB_N,NACHT,fn3_6,PID,RNA_helicase,NBD94	Disease resistance protein RPM1
chr6B	715811696	715816952	TraesCS6B02G463600	NB-ARC,LRR_8,LRR_8,LRR_4,RuvB_N,AAA_16,AAA_22,Csm1_N,AAA_14,NPH-II	Disease resistance protein RPM1
chr6B	715848037	715851404	TraesCS6B02G463700	NB-ARC,LRR_8,LRR_4,LRR_4	Disease resistance protein RPM1
chr6B	715851625	715852435	TraesCS6B02G463800	Rx_N,NB-ARC,AAA_16,RuvB_N,NBD94,Zeta_toxin,NACHT,MapZ_EC1,AAA_14,ResIII,ABC_tran,AAA,NTPase_1,AAA_33,RNA_helicase,Helo_like_N,RsgA_GTPase,AAA_22,Sigma54_activat,Roc,DUF1640,THOC7	Disease resistance protein (NBS-LRR class) family
chr6B	715859464	715861965	TraesCS6B02G463900	NB-ARC,Rx_N,LRR_8,LRR_4,AAA_16,AAA_14,AAA_22,RuvB_N,AAA_7,AAA_33,AAA,ATPase_2,Zeta_toxin,ABC_tran,RsgA_GTPase,NACHT,UPF0261,S4_2	Disease resistance protein RPM1
chr6B	715883318	715920562	TraesCS6B02G464000	NB-ARC,AAA_14,LRR_8,AAA	Disease resistance protein RPM1
chr6B	715941115	715953703	TraesCS6B02G464200	NB-ARC,Rx_N,LRR_8,LRR_8,AAA_16,AAA_22,AAA_14,RuvB_N,Zeta_toxin,AAA,ATPase_2,NACHT,DUF2075,AAA_33,ResIII,AAA_7,ABC_tran,RsgA_GTPase,Sigma54_activat,DUF815,LRR_4,LRR_4,RNA_helicase	Disease resistance protein RPM1
chr6B	715965655	715971058	TraesCS6B02G464300	NB-ARC,Rx_N,AAA_22,AAA_16,AAA_14,PID,AAA_33,LRR_8,DUF2075,ATPase_2,AAA,G-alpha,NACHT,RuvB_N,Zeta_toxin,UPF0261	Disease resistance protein RPM1
chr6B	715975668	715980917	TraesCS6B02G464400	NB-ARC,Rx_N,AAA_22,AAA_16,AAA,AAA_14,NACHT,RuvB_N,LRR_8,LRR_8,Zeta_toxin,ATPase_2,ABC_tran,DnaB_C,AAA_33,RsgA_GTPase,Pox_A32,Phage_CP76,NTPase_1,AAA_7,Sigma54_activat,DUF2075,Helo_like_N,RNA_helicase	Disease resistance protein RPM1
chr6B	715982456	716000120	TraesCS6B02G464500	NB-ARC,Rx_N,RuvB_N,AAA_16,Zeta_toxin,AAA_14,AAA_22,AAA,ATPase_2,AAA_7,NTPase_1,NACHT,PIF1,AAA_33,ABC_tran,RsgA_GTPase,ResIII,NBD94,RNA_helicase	Disease resistance protein RPM1
chr6B	716105155	716110589	TraesCS6B02G464900	NB-ARC,Rx_N,AAA_22,AAA_16,AAA_14,AAA_7,LRR_4,RuvB_N,AAA,RsgA_GTPase,AAA_33,ABC_tran,DUF2075,NACHT,UPF0261	Disease resistance protein RPM1
chr6B	716210906	716213247	TraesCS6B02G465000	NB-ARC,Rx_N,AAA_14,AAA_22,AAA,AAA_16,RuvB_N,NACHT,ABC_tran,DUF2075,AAA_33,Pox_A32,AAA_7,Zeta_toxin,ATPase_2,NTPase_1,AAA_24,ResIII,ATPase	Disease resistance protein (NBS-LRR class) family
chr6B	716224153	716231966	TraesCS6B02G465100	NB-ARC,Rx_N,AAA_14,LRR_8,AAA_22,AAA_16,LRR_4,RuvB_N,AAA,AAA_33	Disease resistance protein RPM1
chr6B	716361322	716368720	TraesCS6B02G465800	NB-ARC,Rx_N,AAA_22,AAA_14,AAA_16,RuvB_N,AAA_7,NACHT,RsgA_GTPase,DNA_pol_A_exoN,AAA,LRR_8	Disease resistance protein RPM1
chr6B	716885491	716894912	TraesCS6B02G466800	NB-ARC,Rx_N,AAA_22,NACHT,AAA_33,AAA_16,AAA_14,AAA,TIP49,LRR_4,DUF1863	NBS-LRR-like resistance protein
chr6B	717626985	717632634	TraesCS6B02G467900	NB-ARC,NB-ARC,Rx_N,Rx_N,AAA_16,AAA_16,AAA_22,AAA_22,AAA_7,AAA_7,ATPase_2,ATPase_2,RuvB_N,RuvB_N,NACHT,AAA,AAA,AAA_33,AAA_14,AAA_14,ABC_tran,RsgA_GTPase,AAA_5,RNA_helicase,RecA,Zeta_toxin,DUF815,DUF2075,Helo_like_N	Disease resistance protein (NBS-LRR class) family
chr6B	717708102	717711986	TraesCS6B02G468000	NB-ARC,AAA_22,LRR_8,LRR_8,Rx_N,AAA_16,AAA_14,NACHT,AAA_33,AAA_18,zf_UBZ	NBS-LRR disease resistance protein
chr6B	717903443	717904489	TraesCS6B02G468400	Rx_N,NB-ARC	Disease resistance protein RPM1
chr6B	717952752	717959142	TraesCS6B02G468800	NB-ARC,NB-ARC,Rx_N,AAA_16,AAA_14,AAA_22,LRR_8,LRR_8,ATPase_2,DUF3015	Disease resistance protein RPM1
chr6B	718388921	718394668	TraesCS6B02G470100	NB-ARC,NB-ARC,LRR_8,AAA_22,AAA_22,LRR_4,LRR_4,ATPase_2,ATPase_2,Bac_DnaA,Bac_DnaA,AAA_16,AAA_16,NACHT,AAA_14,LRR_6,Pup_ligase	Disease resistance protein (NBS-LRR class) family
chr6D	2320839	2326861	TraesCS6D02G005300	NB-ARC,Rx_N,AAA_14,AAA_22,LRR_4,AAA,AAA_16,RuvB_N,LRR_8,ABC_tran,Thymidylate_kin,NACHT,ATPase_2,AAA_5	NBS-LRR-like resistance protein
chr6D	4403984	4411139	TraesCS6D02G011500	NB-ARC,NB-ARC,NB-ARC,Rx_N,LRR_4,LRR_8	Disease resistance protein RPM1
chr6D	5058868	5066947	TraesCS6D02G012600	NB-ARC,Rx_N,AAA_22,AAA_16,AAA_14,NACHT,Pox_A32,YozD,AAA_33,RuvB_N,ABC_tran	Disease resistance protein (TIR-NBS-LRR class) family
chr6D	5078407	5084396	TraesCS6D02G012700	NB-ARC,Rx_N,AAA_16,AAA_22,AAA_14,LRR_4,NTPase_1,Nuc_rec_co-act,SMODS	Disease resistance protein (TIR-NBS-LRR class) family
chr6D	5149646	5153289	TraesCS6D02G012900	NB-ARC,Rx_N,AAA_22,AAA_14,AAA_16,AAA,RuvB_N,NACHT	disease resistance protein (TIR-NBS-LRR class)
chr6D	5176529	5183564	TraesCS6D02G013000	NB-ARC,Rx_N,AAA_22,AAA_14,AAA_16,NACHT,Pox_A32,ABC_tran,YozD,RuvB_N	Disease resistance protein (TIR-NBS-LRR class) family
chr6D	5193788	5198817	TraesCS6D02G013100	NB-ARC,Rx_N,AAA_22,AAA_14,AAA_16,AAA,NACHT	Disease resistance protein (TIR-NBS-LRR class)
chr6D	7280447	7285137	TraesCS6D02G017500	NB-ARC,Rx_N,AAA_22,AAA_16,NACHT,AAA_14,Laminin_II,TniB,RuvB_N	Disease resistance protein RPM1
chr6D	7290076	7293584	TraesCS6D02G017600	NB-ARC,Rx_N,AAA_22,AAA_14,AAA_16,RuvB_N,NACHT,ABC_tran,BAR_2,DegS,RsgA_GTPase	Disease resistance protein (NBS-LRR class) family
chr6D	10915766	10923607	TraesCS6D02G028300	NB-ARC,NB-ARC,Rx_N,AAA_16,LRR_8,LRR_8,LRR_4,COE1_HLH	Disease resistance protein RPM1
chr6D	10938006	10946634	TraesCS6D02G028400	NB-ARC,NB-ARC,Rx_N,AAA_16,AAA_22,LRR_8,ATPase_2,LRR_4	Disease resistance protein RPM1
chr6D	11041390	11048704	TraesCS6D02G028500	NB-ARC,NB-ARC,Rx_N,AAA_16,COE1_HLH	Disease resistance protein (NBS-LRR class) family
chr6D	11055390	11057436	TraesCS6D02G028600	NB-ARC,NB-ARC,Rx_N,AAA_16,AAA_14,AFG1_ATPase,COE1_HLH	Disease resistance protein RPM1
chr6D	11085337	11091677	TraesCS6D02G028800	NB-ARC,NB-ARC,Rx_N,AAA_16,LRR_8,LRR_8,LRR_8,LRR_4,AFG1_ATPase	NBS-LRR disease resistance protein
chr6D	11108326	11115702	TraesCS6D02G028900	NB-ARC,NB-ARC,Rx_N,AAA_16,LRR_8,LRR_8,AAA_22,AAA_14,ATPase_2,LRR_4,TPH,COE1_HLH	NBS-LRR disease resistance protein
chr6D	14495434	14497107	TraesCS6D02G034800	NB-ARC,Rx_N,AAA_22,AAA_16,RuvB_N,AAA_14,NACHT,AAA,AAA_33	Disease resistance protein (NBS-LRR class) family
chr6D	14934523	14936082	TraesCS6D02G036400	NB-ARC,LRR_8,LRR_4,Popeye	disease resistance family protein / LRR family protein
chr6D	21704506	21710067	TraesCS6D02G047100	NB-ARC	Disease resistance protein RPM1
chr6D	24842713	24845483	TraesCS6D02G052200	NB-ARC,LRR_4	Disease resistance protein RPM1
chr6D	28295207	28301806	TraesCS6D02G060400	NB-ARC,Rx_N,NACHT,AAA_33,RNA_helicase	NBS-LRR disease resistance protein-like protein
chr6D	32639265	32640789	TraesCS6D02G066400	NB-ARC,NB-ARC,Rx_N,AAA_16,AAA_35,AAA_22,ABC_tran,HTH_12,AAA_33,AAA_14,IstB_IS21,Septin,HAND	Disease resistance protein RPM1
chr6D	37670133	37674966	TraesCS6D02G073700	NB-ARC,LRR_4,LRR_4,LRR_8	NBS-LRR-like resistance protein
chr6D	41232588	41243874	TraesCS6D02G076600	NB-ARC,Rx_N	Disease resistance protein RPM1
chr6D	47032289	47042235	TraesCS6D02G081600	NB-ARC,Rx_N,AAA_16,LRR_8,LRR_4,AAA_22,ATPase_2,NACHT,TniB,AAA_19,AAA_14,ABC_tran,RsgA_GTPase,AAA_30,AAA_7,Rtt106_N	Disease resistance family protein
chr6D	63334346	63338541	TraesCS6D02G100300	NB-ARC,Rx_N,AAA_22,AAA_14,AAA_16,LRR_4	NBS-LRR-like resistance protein
chr6D	68630146	68637982	TraesCS6D02G105100	NB-ARC,Rx_N,AAA_22,AAA_16,RuvB_N,AAA_33,AAA_14,AAA,DUF4482	Disease resistance protein (NBS-LRR class) family
chr6D	75765903	75766816	TraesCS6D02G109900	Rx_N,NB-ARC,RuvB_N,AAA_16,AAA,AAA_22,ABC_tran,AAA_33,AAA_14,RsgA_GTPase,Fib_alpha,3-alpha,DUF4482	Holliday junction ATP-dependent DNA helicase RuvB
chr6D	75862690	75869844	TraesCS6D02G110000	NB-ARC,Rx_N	Disease resistance protein RPP13
chr6D	75870268	75874447	TraesCS6D02G110100	NB-ARC,Rx_N,LRR_4,AAA_22,RuvB_N,AAA_14,AAA_16,AAA,AAA_33,Cnd2	disease resistance protein (TIR-NBS-LRR class)
chr6D	83160857	83164691	TraesCS6D02G117500	NB-ARC,Rx_N,AAA_14,Ku_C	Disease resistance protein (NBS-LRR class) family
chr6D	115793230	115815883	TraesCS6D02G145500	NB-ARC,Rx_N,AAA_16,LRR_4,AAA_22,ATPase_2,TniB,AAA_19	disease resistance family protein / LRR family protein
chr6D	151595590	151601044	TraesCS6D02G167700	NB-ARC,NB-ARC,AAA_16,AAA_33,NACHT,Cytochrom_B562,AAA_22,RsgA_GTPase	Disease resistance protein (NBS-LRR class) family
chr6D	290245979	290253595	TraesCS6D02G204600	NB-ARC,AAA_22,ATPase_2,AAA_16,Rx_N,NACHT,BRICHOS,AAA,AAA_14,Thymidylate_kin,ABC_tran,AAA_24,ATPase	Disease resistance protein (TIR-NBS-LRR class) family
chr6D	406341382	406342509	TraesCS6D02G295700	NB-ARC,AAA_16,5_3_exonuc,Sigma70_r1_2,ABC_tran	NBS-LRR disease resistance protein
chr6D	426485192	426490593	TraesCS6D02G318200	NB-ARC,Rx_N,AAA_22,NACHT,IstB_IS21,AAA_16,DnaB_C,ATPase,AAA,Pox_A32,AAA_33,TniB,cobW,ABC_tran,Roc	Disease resistance protein (NBS-LRR class) family
chr6D	438836102	438839565	TraesCS6D02G338900	NB-ARC,Rx_N,RuvB_N,AAA_33,Apolipoprotein	Disease resistance protein (NBS-LRR class) family
chr6D	454586688	454589288	TraesCS6D02G365100	NB-ARC,Rx_N,LRR_8,LRR_8,NACHT,AAA_22,AAA_16,SesA,LRR_4,F-box_5	NBS-LRR disease resistance protein
chr6D	456417863	456418534	TraesCS6D02G369700	Rx_N,NB-ARC,RuvB_N,AAA_16,AAA_33,NACHT,AAA_22,AAA,AAA_14,fn3_6,ABC_tran	Disease resistance protein (NBS-LRR class) family
chr6D	457694900	457700101	TraesCS6D02G372800	NB-ARC,Rx_N,AAA_22,AAA_14,AAA_16,HAD_SAK_2,LRR_4,Pox_A32,AAA	Disease resistance protein RPM1
chr6D	458017517	458019487	TraesCS6D02G372900	NB-ARC,Rx_N,AAA_22,AAA_14,AAA_16,AAA_33,AAA,AAA_7,zf-DNA_Pol,NACHT,HAD_SAK_2,Rad17	Disease resistance protein (NBS-LRR class) family
chr6D	458025257	458029158	TraesCS6D02G373000	NB-ARC,LRR_8,LRR_4,LRR_4	NBS-LRR-like resistance protein
chr6D	458056555	458060600	TraesCS6D02G373200	Rx_N,NB-ARC,AAA_22,AAA_16,AAA_7,AAA_14,AAA,AAA_33	Disease resistance protein RPM1
chr6D	460098227	460102384	TraesCS6D02G377400	Rx_N,NB-ARC,LRR_8,LRR_9,MotA_ExbB,LRR_4,DUF4358	Disease resistance protein RPM1
chr6D	462554043	462555649	TraesCS6D02G383900	Rx_N,NB-ARC	NBS-LRR-like resistance protein
chr6D	462613428	462614423	TraesCS6D02G384100	NB-ARC	NB-ARC domain-containing disease resistance protein
chr6D	462862424	462867403	TraesCS6D02G384900	NB-ARC,LRR_4,LRR_4,LRR_4,LRR_4,LRR_4,LRR_4,LRR_4,Rx_N,LRR_8,LRR_8,LRR_8,LRR_8,LRR_8,LRR_8,LRR_8,LRR_1,AAA_22,AAA_16,NACHT,AAA_14,AAA	Disease resistance protein (NBS-LRR class) family
chr6D	464058403	464064465	TraesCS6D02G386700	NB-ARC,Rx_N,AAA_16,RuvB_N,AAA_14,NACHT,AAA_22,AAA,AAA_7,AAA_33,ABC_tran,NTPase_1,RsgA_GTPase	Disease resistance protein RPM1
chr6D	464173108	464177628	TraesCS6D02G386900	NB-ARC,Rx_N,AAA_14,RuvB_N,AAA_16,AAA_22,AAA,AAA_33,NACHT,AAA_7,RsgA_GTPase,ABC_tran	Disease resistance protein RPM1
chr6D	464402362	464404857	TraesCS6D02G387400	NB-ARC,LRR_8	NBS-LRR disease resistance protein
chr6D	464430319	464433100	TraesCS6D02G387500	NB-ARC,Rx_N,AAA_22,LOH1CR12,AAA_16	NBS-LRR disease resistance protein
chr6D	464790915	464792168	TraesCS6D02G388800	Rx_N,NB-ARC,AAA_22,AAA_16,ABC_tran,RsgA_GTPase	disease resistance protein (TIR-NBS class)
chr6D	464795931	464800127	TraesCS6D02G388900	NB-ARC,Rx_N,AAA_22,AAA_16,Syntaxin_2,HeLo	Disease resistance protein RPM1
chr6D	466935871	466937543	TraesCS6D02G392200	NB-ARC,Rx_N,AAA_16	NBS-LRR-like resistance protein
chr6D	467797621	467802933	TraesCS6D02G394100	NB-ARC,LRR_4,LRR_4,LRR_8,LRR_8,AAA_16,AAA_14	Disease resistance protein (NBS-LRR class) family
chr6D	467814079	467815722	TraesCS6D02G394300	NB-ARC,Rx_N,AAA_16,AAA_22,NACHT,AAA_18,AAA,AAA_14	Disease resistance protein (NBS-LRR class) family
chr6D	467828184	467833388	TraesCS6D02G394400	NB-ARC,Rx_N,AAA_16,zf-BED,LRR_8	NBS-LRR disease resistance protein-like protein
chr6D	467836130	467850699	TraesCS6D02G394500	NB-ARC,NB-ARC,Rx_N,AAA_16,AAA_22,LRR_4,AAA,ATPase_2,AAA_14,NACHT,LRR_8	Disease resistance protein RPM1
chr6D	467907868	467913971	TraesCS6D02G394700	NB-ARC,NB-ARC,Rx_N,AAA_16,ATPase_2,AAA_22,LRR_8,NACHT,KAP_NTPase,RsgA_GTPase,TniB,AAA_14,AAA,DUF815,MMR_HSR1,AAA_18,Sigma54_activat,ABC_tran	Disease resistance protein RPM1
chr6D	468871948	468876139	TraesCS6D02G396600	NB-ARC,Rx_N,AAA_16,NACHT,AAA_22,AAA_33	NBS-LRR disease resistance protein-like protein
chr6D	468910372	468914734	TraesCS6D02G396700	NB-ARC,Rx_N,AAA_16,LRR_8,NACHT,AAA_22,AAA_33	Disease resistance protein (NBS-LRR class) family
chr6D	469050560	469054768	TraesCS6D02G396800	NB-ARC,LRR_8,LRR_8,Rx_N,LRR_4,NACHT,AAA_16,AAA_22	Disease resistance protein (NBS-LRR class) family
chr6D	469751149	469752009	TraesCS6D02G398600	Rx_N,NB-ARC,AAA_16,RuvB_N,AAA_22,AAA_7,AAA,Zeta_toxin,ATPase_2,Helo_like_N,NTPase_1,RsgA_GTPase,NACHT	Disease resistance protein RPM1
chr6D	469784939	469792305	TraesCS6D02G398700	NB-ARC,Rx_N,AAA_16,AAA_14,AAA_22,ATPase_2,RuvB_N,AAA,LRR_8,AAA_33,ABC_tran,NACHT,Zeta_toxin,AAA_7	Disease resistance protein RPM1
chr6D	469799822	469804436	TraesCS6D02G398800	NB-ARC,NACHT,AAA_16,Rx_N,LRR_4,LRR_4,LRR_8,LRR_8,AAA_22	Rp1-like protein
chr6D	469811728	469813092	TraesCS6D02G398900	Rx_N,NB-ARC,AAA_16,AAA_22,RuvB_N,AAA,AAA_14,NTPase_1,ABC_tran,Zeta_toxin,KAP_NTPase,ATPase_2,NACHT,AAA_7,NBD94,AAA_35,T2SSE,RsgA_GTPase,RecA,ATPase,DUF2075,AAA_24,RNA_helicase	Disease resistance protein (NBS-LRR class) family
chr6D	469828078	469832551	TraesCS6D02G399000	NB-ARC,AAA_22,AAA_16,Rx_N,LRR_8,AAA_30,Septin,AAA_14,AAA_33	NBS-LRR class disease resistance protein
chr6D	469911882	469920136	TraesCS6D02G399100	NB-ARC,NB-ARC,Rx_N,Rx_N,AAA_16,AAA_16,AAA_22,AAA_22,AAA_14,AAA_14,RuvB_N,AAA,AAA,AAA_7,AAA_7,AAA_5,AAA_5,ATPase_2,ATPase_2,AAA_33,AAA_33,NACHT,NACHT,ABC_tran,LRR_8,LRR_8,RsgA_GTPase,DUF2075	Disease resistance protein RPM1
chr6D	469929933	469931507	TraesCS6D02G399200	NB-ARC,LRR_8,LRR_4	Disease resistance protein RPM1
chr6D	469936714	469940282	TraesCS6D02G399400	NB-ARC,Rx_N,AAA_14,AAA_16,AAA_22,AAA_33,RuvB_N,AAA,ATPase_2,NACHT,LRR_8,AAA_7,ABC_tran,RsgA_GTPase,AAA_24	Disease resistance protein RPM1
chr6D	469962716	469969487	TraesCS6D02G399500	NB-ARC,Rx_N,AAA_22,AAA_14,AAA_16,AAA,RuvB_N,UPF0261,NBD94,ATPase_2,AAA_33,PBECR5	NBS-LRR-like resistance protein
chr6D	469984909	469990936	TraesCS6D02G399600	NB-ARC,AAA_14,AAA_22,AAA_16,Rx_N,RuvB_N,AAA,ATPase_2,NACHT,AAA_33	NBS-LRR-like resistance protein
chr6D	470096737	470098901	TraesCS6D02G400300	NB-ARC,Rx_N,AAA_16,AAA_14,AAA_22,AAA_24,NACHT	NBS-LRR disease resistance protein
chr6D	470293677	470298475	TraesCS6D02G400700	LRR_8,LRR_8,LRR_4,NB-ARC	NBS-LRR-like resistance protein
chr6D	472131313	472136328	TraesCS6D02G404100	NB-ARC,Rx_N,AAA_16,RuvB_N,AAA_22,AAA,NACHT,TIP49,UPF0261,LRR_4,AAA_33,LRR_8	disease resistance protein (TIR-NBS-LRR class)
chr6D	472194152	472198769	TraesCS6D02G404200	Rx_N,NB-ARC,RuvB_N,UPF0261,TIP49,AAA_16,AAA,TniB,AAA_33,NACHT,AAA_22,TsaE,CbiA,Laminin_II	ATP-dependent Clp protease ATP-binding subunit ClpX
chr6D	472226397	472238279	TraesCS6D02G404300	NB-ARC,Rx_N,AAA_22,AAA_14,NACHT,LRR_4,RuvB_N,AAA_16,AAA,AAA_33,LRR_8	Disease resistance protein RPM1
chr6D	472750101	472755211	TraesCS6D02G405800	NB-ARC,NB-ARC,NB-ARC,Rx_N,AAA_16,LRR_8,LRR_8,LRR_4,ATPase_2,DUF3015	NBS-LRR disease resistance protein homologue
chr6D	472828118	472828633	TraesCS6D02G406300	NB-ARC,Phage_ASH	Disease resistance protein RPM1
chr6D	473094040	473099240	TraesCS6D02G407600	NB-ARC,NB-ARC,LRR_8,LRR_8,LRR_4,LRR_4,LRR_4,AAA_22,Bac_DnaA,ATPase_2,NACHT,AAA_16,AAA_7,AAA_24,LRR_6	Disease resistance protein (NBS-LRR class) family
chr7A	665160	680522	TraesCS7A02G001000	NB-ARC,Rx_N,LRR_4,LRR_4,NACHT,LRR_8,AAA_16	NBS-LRR-like resistance protein
chr7A	760723	764116	TraesCS7A02G001100	NB-ARC,Rx_N,LRR_8,LRR_8,LRR_4,LRR_4,LRR_4,NACHT,AAA_16,RuvB_N,AAA_22	NBS-LRR-like resistance protein
chr7A	1416905	1421077	TraesCS7A02G002300	NB-ARC,Rx_N,LRR_4,LRR_4,LRR_8,NACHT,AAA_16,AAA_22,RuvB_N	NBS-LRR-like resistance protein
chr7A	1992593	2002774	TraesCS7A02G004100	NB-ARC,Kelch_1,Kelch_1,Kelch_6,Kelch_6,Kelch_6,Rx_N,Kelch_2,Kelch_2,Kelch_3,Glutaredoxin,Kelch_5,Kelch_4,AAA_22,YozD,AAA_33,RuvB_N	disease resistance protein (TIR-NBS-LRR class)
chr7A	2092701	2096765	TraesCS7A02G004200	NB-ARC,Rx_N,AAA_22,RHD3,AAA_16,TDRP,AAA_7	NBS-LRR-like resistance protein
chr7A	2551358	2554208	TraesCS7A02G004400	NB-ARC,NB-ARC,Rx_N,AAA_16,AAA_18,AAA_14,AAA_22,ATPase_2,ABC_tran	NBS-LRR disease resistance protein
chr7A	2570532	2581371	TraesCS7A02G004500	NB-ARC,LRR_8,LRR_8,LRR_8,LRR_4,LRR_4,LRR_4,LRR_4,LRR_4,Rx_N,AAA_22,AAA_16,AAA_14,AAA_30,LRR_1,AAA,AAA_18,RuvB_N,ResIII,Sigma54_activat,AAA_19,NTPase_1	Leucine-rich repeat (LRR) family protein
chr7A	2607043	2608815	TraesCS7A02G004800	NB-ARC,NB-ARC,DUF2373	NB-ARC domain-containing disease resistance protein
chr7A	2673772	2678182	TraesCS7A02G004900	NB-ARC,Rx_N,AAA_22,AAA_16,AAA,RuvB_N,DUF5611,FlpD,Nucleoporin2,AAA_14	NBS-LRR-like resistance protein
chr7A	2681858	2688535	TraesCS7A02G005000	Rx_N,NB-ARC,AAA_22,AAA_16,AAA,AAA_14,RuvB_N,Sigma54_activat,ABC_tran,NACHT,BAR_3,CENP-F_leu_zip	Disease resistance protein (NBS-LRR class) family
chr7A	2693834	2700660	TraesCS7A02G005100	NB-ARC,zf-RING_2,zf-RING_11,Rx_N,zf-RING_UBOX,zf-C3HC4_2,zf-rbx1,zf-C3HC4,zf-C3HC4_3,AAA_22,zf-RING_5,zf-ANAPC11,Rad17,Zn_ribbon_17,AAA_33,AAA_16,zf-Nse,Prok-RING_1,Pox_A32,RINGv,TniB,Prok-RING_4	NBS-LRR disease resistance protein, putative
chr7A	2714588	2719413	TraesCS7A02G005200	NB-ARC,Rx_N,AAA_16,AAA_22,TniB,CorC_HlyC,bMG3	NBS-LRR-like resistance protein
chr7A	2798509	2805965	TraesCS7A02G005600	NB-ARC,Rx_N,AAA_22,AAA_14,LRR_4,LRR_8,AAA_16,RuvB_N,Sigma54_activat,AAA	NBS-LRR-like resistance protein
chr7A	2826625	2830659	TraesCS7A02G005700	NB-ARC,Rx_N,AAA_22,RHD3,RsgA_GTPase,AAA_16,TDRP	NBS-LRR-like resistance protein
chr7A	2858951	2863772	TraesCS7A02G005900	NB-ARC,Rx_N,AAA_22,AAA_16,Sigma54_activat,AAA_18,ATP_bind_1,ABC_tran,TniB,AAA_19,RsgA_GTPase,AAA_30,AbiH	Disease resistance protein (NBS-LRR class) family
chr7A	2999763	3005170	TraesCS7A02G006200	NB-ARC,NB-ARC,Rx_N,LRR_8,AAA_16,AAA_14,AAA_22,AAA_18,LRR_4	Disease resistance protein
chr7A	3007780	3011557	TraesCS7A02G006300	LRR_4,LRR_4,LRR_4,NB-ARC,NB-ARC,LRR_8,LRR_8,LRR_8,Rx_N,ABC_tran,AAA_18	Leucine-rich repeat (LRR) family protein
chr7A	3151917	3156052	TraesCS7A02G006500	NB-ARC,Rx_N,AAA_22,AAA,AAA_14,AAA_16,Sigma54_activat,RuvB_N,LRR_8	disease resistance protein (TIR-NBS-LRR class)
chr7A	3273279	3295150	TraesCS7A02G006900	Rx_N,NB-ARC,AAA_16,AAA_22,TniB,AAA_35,Rab5-bind,Imm12,DnaB_C,ATPase	Disease resistance protein RPP13
chr7A	3311242	3314974	TraesCS7A02G007200	NB-ARC,RuvB_N,Zeta_toxin	NBS-LRR disease resistance protein, putative
chr7A	3322584	3324647	TraesCS7A02G007300	NB-ARC,Rx_N,AAA_22,AAA_16,TniB,NACHT,AAA_14,AAA_33,AAA_30,GAS,RuvB_N	Disease resistance protein (NBS-LRR class) family
chr7A	3379058	3383784	TraesCS7A02G007400	Rx_N,NB-ARC,NB-ARC,AAA_16,AAA_22,AAA_18,Roc,Syntaxin_2,ABC_tran,CbiA	Disease resistance protein
chr7A	3411625	3416122	TraesCS7A02G007500	NB-ARC,Rx_N,AAA_22,AAA_16,LRR_4,ALMT	NBS-LRR-like resistance protein
chr7A	3627362	3634829	TraesCS7A02G008100	NB-ARC,Rx_N,RuvB_N	Disease resistance protein (TIR-NBS-LRR class) family
chr7A	3779199	3783131	TraesCS7A02G008300	NB-ARC,Rx_N,AAA_16,AAA_22,DUF1666,MerR_2	NBS-LRR-like resistance protein
chr7A	3803493	3807856	TraesCS7A02G008400	Rx_N,NB-ARC,RuvB_N,AAA,AAA_PrkA,ABC_tran,AAA_16,MnmE_helical	Disease resistance protein (NBS-LRR class) family
chr7A	3839735	3844561	TraesCS7A02G008500	NB-ARC,Rx_N,AAA_22,LRR_4,LRR_4,LRR_8,AAA_14,AAA_16,PEPcase,AAA_18	NBS-LRR-like resistance protein
chr7A	6924053	6929390	TraesCS7A02G016300	NB-ARC,AAA_16,Rx_N,LRR_4,LRR_4,NACHT,DUF815,TniB,ABC_tran,HALZ	Rp1-like protein
chr7A	8634427	8637728	TraesCS7A02G021100	NB-ARC,Rx_N,LRR_8,AAA_16,RuvB_N,NACHT,LRR_4,AAA,AAA_22	NBS-LRR-like resistance protein
chr7A	8690610	8695447	TraesCS7A02G021400	NB-ARC,Rx_N,AAA_22,LRR_8,RuvB_N,AAA_16,AAA	NBS-LRR-like resistance protein
chr7A	8774656	8781215	TraesCS7A02G021700	NB-ARC,Rx_N,AAA_22,AAA_16	Disease resistance protein (NBS-LRR class) family
chr7A	9007919	9011947	TraesCS7A02G022900	NB-ARC,Rx_N,AAA_16,AAA_22,AAA_19,AAA_30,Integrase_H2C2	Disease resistance protein (NBS-LRR class) family
chr7A	10849564	10856201	TraesCS7A02G026900	NB-ARC,NB-ARC,Rx_N,AAA_14,AAA_16,ATPase_2,AAA_22,DUF815	Disease resistance protein RPM1
chr7A	11084872	11088792	TraesCS7A02G027700	NB-ARC,NB-ARC,Rx_N,LRR_4,LRR_8,AAA_16	NBS-LRR resistance-like protein
chr7A	11091491	11101081	TraesCS7A02G027800	NB-ARC,NB-ARC,Rx_N,Rx_N,AAA_22,AAA_22,AAA_16,AAA_16,AAA_14,RuvB_N,RuvB_N,AAA,LRR_8,AAA_33,ATPase_2,AAA_24	Disease resistance protein (NBS-LRR class) family
chr7A	13090803	13094176	TraesCS7A02G031300	NB-ARC,Rx_N,AAA_22,RuvB_N,TniB,NACHT,AAA_14,Rad17,AAA_16,ABC_tran,AAA_33	Disease resistance protein (NBS-LRR class) family
chr7A	13215430	13229260	TraesCS7A02G032100	NB-ARC,Rx_N,AAA_22,AAA_16,UCH_N,LRR_4,LRR_8	Disease resistance protein (NBS-LRR class) family
chr7A	13233387	13243208	TraesCS7A02G032200	NB-ARC,Rx_N,AAA_22,HMA,RuvB_N,AAA_33,Rad17,AAA_16,PSP,AAA_14,PriA_C	Disease resistance protein (NBS-LRR class) family
chr7A	15035861	15039994	TraesCS7A02G034400	NB-ARC,Rx_N,AAA_22,AAA_16,RuvB_N,AAA,TniB,ResIII,LRR_8,LRR_8	NBS-LRR disease resistance protein-like
chr7A	15085180	15090586	TraesCS7A02G034600	NB-ARC,AAA_16,AAA_22,LRR_8,ATPase_2,DUF815,AAA_14,AAA_33	NBS-LRR disease resistance protein
chr7A	17391234	17395194	TraesCS7A02G038800	NB-ARC,Rx_N,AAA_16,AAA_22,TIP49,AAA_14,AAA_24,AAA_18,NACHT,AAA_33,Roc	NBS-LRR disease resistance protein
chr7A	17422267	17425904	TraesCS7A02G038900	NB-ARC,Rx_N,AAA_16,AAA_22,LRR_8,AAA_14,AAA_33	NBS-LRR disease resistance protein
chr7A	17439793	17444552	TraesCS7A02G039100	NB-ARC,Rx_N,LRR_8,LRR_8,LRR_4,AAA_16,AAA_14,AAA_33	NBS-LRR disease resistance protein
chr7A	17466329	17467637	TraesCS7A02G039200	NB-ARC,Rx_N,AAA_16,AAA_22,NACHT,AAA,AAA_18,AAA_14,AAA_33,TRPM_tetra	NBS-LRR disease resistance protein
chr7A	17694548	17697955	TraesCS7A02G039300	NB-ARC,Rx_N,LRR_8,AAA_16,AAA_14,AAA_22,NACHT,AAA_24	NBS-LRR disease resistance protein
chr7A	17799411	17802901	TraesCS7A02G039400	NB-ARC,Rx_N,AAA_16,AAA_22,LRR_4,LRR_8,ATPase_2,AAA_14,DUF3839	NBS-LRR disease resistance protein
chr7A	17809205	17812764	TraesCS7A02G039500	NB-ARC,Rx_N,AAA_16,AAA_14,AAA_22,DUF815,ATPase_2,MeaB,AAA_33	NBS-LRR disease resistance protein
chr7A	17910486	17914229	TraesCS7A02G039700	NB-ARC,Rx_N,AAA_22,ATPase_2,AAA_16,AAA_14,DUF573,DUF1664,DUF2846,ATP_bind_1	Disease resistance protein (NBS-LRR class) family
chr7A	18033824	18037260	TraesCS7A02G039800	NB-ARC,Rx_N,LRR_8,AAA_16,AAA_22,AAA_14,ATPase_2,AAA_18	NBS-LRR disease resistance protein
chr7A	18042154	18047529	TraesCS7A02G039900	NB-ARC,Rx_N,AAA_16,LRR_4,DUF815,ATPase_2,AAA_22,LRR_8,AAA_7,NACHT,AAA_14,MatP_C	NBS-LRR disease resistance protein
chr7A	19016906	19026849	TraesCS7A02G041000	NB-ARC,Rx_N,AAA_16,AAA_22,LRR_8,RuvB_N,PIF1,RusA	NBS-LRR class disease resistance protein
chr7A	19363942	19365782	TraesCS7A02G041700	NB-ARC,AAA_22	Disease resistance protein (TIR-NBS-LRR class) family
chr7A	20025402	20027904	TraesCS7A02G043200	NB-ARC,Rx_N,AAA_16,AAA_22,AAA_14,AAA_33,NACHT,AAA_24,AAA_5,AAA,RsgA_GTPase,SRP54,TsaE	NBS-LRR disease resistance protein
chr7A	20047510	20049807	TraesCS7A02G043300	NB-ARC,Rx_N,NACHT,AAA_16,AAA_22,AAA,AAA_14,ABC_tran,ATPase_2	NBS-LRR disease resistance protein-like protein
chr7A	20435962	20446626	TraesCS7A02G044100	NB-ARC,Rx_N,AAA_16,AAA_22,LRR_8,LRR_8,NACHT,AAA_33,AAA_14,ATPase,AAA,RuvB_N	NBS-LRR disease resistance protein-like
chr7A	20457921	20460497	TraesCS7A02G044200	NB-ARC,Rx_N,LRR_8,NACHT,LRR_4,LRR_4,AAA_16,RuvB_N,RsgA_GTPase	NBS-LRR disease resistance protein, putative, expressed
chr7A	20482829	20486172	TraesCS7A02G044300	NB-ARC,Rx_N,LRR_8,AAA_16,AAA_14,LRR_4,Pox_A32,AAA_22	NBS-LRR disease resistance protein, putative, expressed
chr7A	20490163	20494633	TraesCS7A02G044400	NB-ARC,Rx_N,AAA_16,LRR_8,AAA_14,DnaB_C	NBS-LRR disease resistance protein, putative, expressed
chr7A	20555131	20558522	TraesCS7A02G044700	NB-ARC,Rx_N,AAA_16,AAA_14,AAA_22,AAA_18,Pox_A32,NACHT,AAA_33	NBS-LRR disease resistance protein, putative, expressed
chr7A	20588777	20592064	TraesCS7A02G044800	NB-ARC,Rx_N,AAA_14,NACHT,AAA_16	NBS-LRR disease resistance protein, putative, expressed
chr7A	20598264	20604103	TraesCS7A02G044900	NB-ARC,Rx_N,AAA_16,LRR_8,AAA,REV1_C,AAA_14,LRR_4,AAA_22,NACHT,AAA_7	NBS-LRR disease resistance protein, putative, expressed
chr7A	20650830	20653580	TraesCS7A02G045100	NB-ARC,Rx_N,LRR_8,AAA_16,RsgA_GTPase,AAA_14,NACHT,LRR_4	NBS-LRR disease resistance protein, putative, expressed
chr7A	20658531	20664893	TraesCS7A02G045200	NB-ARC,Rx_N,LRR_4,LRR_8,LRR_8,AAA_16,AAA_14	NBS-LRR disease resistance protein, putative, expressed
chr7A	20676508	20679757	TraesCS7A02G045300	NB-ARC,Rx_N,LRR_8	NBS-LRR disease resistance protein, putative, expressed
chr7A	20705885	20706730	TraesCS7A02G045500	NB-ARC,Rx_N,RuvB_N,AAA_16,REV1_C,AAA_7	NBS-LRR disease resistance protein, putative
chr7A	20706791	20708641	TraesCS7A02G045600	NB-ARC,LRR_8,LRR_4,LRR_4	NBS-LRR disease resistance protein, putative, expressed
chr7A	20721433	20724236	TraesCS7A02G045700	NB-ARC,Rx_N,LRR_8,LRR_4,AAA_16,AAA_14,AAA_25	NBS-LRR disease resistance protein, putative, expressed
chr7A	20726547	20731763	TraesCS7A02G045800	NB-ARC,Rx_N,AAA_16,LRR_8,Crust_neurohorm,AAA_22,AAA_25,AAA_7,REV1_C,NACHT,AAA_5,AAA_14,LRR_4	NBS-LRR disease resistance protein, putative, expressed
chr7A	20778950	20782857	TraesCS7A02G045900	NB-ARC,Rx_N,AAA_16,AAA_22,AAA_14,RsgA_GTPase,DUF2862	NBS-LRR disease resistance protein, putative, expressed
chr7A	20908907	20913986	TraesCS7A02G046000	NB-ARC,Rx_N,AAA_16,AAA_14,ATPase_2,AAA_22	NBS-LRR disease resistance protein, putative, expressed
chr7A	20966303	20967331	TraesCS7A02G046100	NB-ARC,Rx_N,AAA_16,AAA_14,AAA_33,NACHT,AAA_5	NBS-LRR disease resistance protein, putative
chr7A	20980629	20982252	TraesCS7A02G046300	NB-ARC,Rx_N,AAA_16,AAA_25,AAA_22,RuvB_N,NACHT	NBS-LRR disease resistance protein, putative, expressed
chr7A	21241829	21254263	TraesCS7A02G046900	NB-ARC,Rx_N,LRR_8,AAA_16,AAA_33,AAA_18,AAA_14,LRR_4,AAA_22	NBS-LRR disease resistance protein, putative, expressed
chr7A	29829223	29846807	TraesCS7A02G060500	Rx_N,NB-ARC,AAA_22,AAA_16,LRR_8,AAA_18,AAA_14,Sigma54_activ_2,ATPase_2,LRR_4	Disease resistance protein
chr7A	32017476	32022333	TraesCS7A02G064000	NB-ARC,Rx_N,LRR_8,AAA_16,LRR_4,AAA_22,NACHT,ATPase_2,LRR_1,AAA_14,Nas2_N	NBS-LRR-like resistance protein
chr7A	35593876	35602526	TraesCS7A02G069600	NB-ARC,Rx_N,AAA_22,AAA_16,LRR_8,LRR_8,NACHT,Sigma54_activ_2,ATPase_2,DUF815	Disease resistance protein (NBS-LRR class) family
chr7A	35633126	35665561	TraesCS7A02G069800	NB-ARC,AAA_22,AAA_16,NACHT,ATPase_2,AAA,Sigma54_activ_2,AAA_33	Disease resistance protein (NBS-LRR class) family
chr7A	42605343	42608963	TraesCS7A02G077800	NB-ARC,Rx_N,LRR_4,AAA_22,AAA_16,LRR_8,ATPase_2,AAA_14	NBS-LRR disease resistance protein, putative, expressed
chr7A	56204978	56206522	TraesCS7A02G092400	NB-ARC,Rx_N,NACHT,Rad17,AAA_22,AAA_16,AAA_14,RuvB_N,AFG1_ATPase,ABC_tran,AAA	Disease resistance protein (NBS-LRR class) family
chr7A	58844651	58851782	TraesCS7A02G095800	NB-ARC,LRR_4,LRR_4,LRR_4,AAA_16,NACHT,AAA_22,Rx_N,AAA_14,AAA,AAA_18,LRR_8	Disease resistance protein (NBS-LRR class) family
chr7A	58977407	58987111	TraesCS7A02G095900	NB-ARC,LRR_4,AAA_16,Roc,Sigma54_activat,AAA_7,NACHT,AAA,Baculo_LEF-11	Disease resistance protein (NBS-LRR class) family
chr7A	62726412	62736261	TraesCS7A02G101700	NB-ARC,NB-ARC,Rx_N,AAA_16,NACHT,ATPase_2,AAA_14,GLTSCR1,AAA_22	Disease resistance protein RPM1
chr7A	62839816	62843889	TraesCS7A02G102100	NB-ARC,LRR_4,LRR_4,LRR_8,LRR_8,LRR_8	disease resistance protein (TIR-NBS-LRR class)
chr7A	63358127	63359964	TraesCS7A02G103200	NB-ARC,Rx_N,AAA_5,Roc,NACHT,AAA,AAA_16,TsaE,Terminase_3	Disease resistance protein (NBS-LRR class) family
chr7A	63361378	63362967	TraesCS7A02G103300	NB-ARC,Rx_N,Roc,AAA_22,NACHT,AAA_16,TsaE,AAA,AAA_PrkA	Disease resistance protein (NBS-LRR class) family
chr7A	63366411	63367907	TraesCS7A02G103400	NB-ARC,Rx_N,AAA_5,AAA_16,AAA,NACHT,Roc,cobW,AAA_22,AAA_18	Disease resistance protein (NBS-LRR class) family
chr7A	63388159	63390163	TraesCS7A02G103700	NB-ARC,Rx_N,AAA_16,Roc,NACHT,AAA_22,TsaE,AAA,AAA_18	Disease resistance protein (NBS-LRR class) family
chr7A	67589912	67593993	TraesCS7A02G110300	NB-ARC,Rx_N,AAA_22,AAA_14,AAA_16,RuvB_N,ABC_tran,Thymidylate_kin,NACHT,AAA_3,ATPase_2,AAA,AAA_21,MeaB,PIF1	Disease resistance protein (TIR-NBS-LRR class) family
chr7A	67983889	67988876	TraesCS7A02G110700	NB-ARC,Rx_N,AAA_22,AAA_16,AAA_14,RuvB_N,Thymidylate_kin,ABC_tran,NACHT,AAA_3,AAA_21,AAA	NBS-LRR-like resistance protein
chr7A	68022499	68024239	TraesCS7A02G110800	NB-ARC,Rx_N,AAA_22,AAA_16,AAA_14,RuvB_N,Thymidylate_kin,ATPase_2,AAA,AAA_3,NACHT,ABC_tran,AAA_33,Zeta_toxin	Disease resistance protein (TIR-NBS-LRR class) family
chr7A	68029184	68032394	TraesCS7A02G111000	NB-ARC,Rx_N,AAA_16,AAA_22,RuvB_N,AAA_14,Sigma54_activat,Not1,AAA,LRR_4,NACHT,LRR_8	NBS-LRR-like resistance protein
chr7A	68041908	68046944	TraesCS7A02G111100	NB-ARC,Rx_N,AAA_22,RuvB_N,AAA_14,AAA_16,NACHT,PIF1,Sigma54_activat,AAA	Disease resistance protein (NBS-LRR class) family
chr7A	68075954	68086142	TraesCS7A02G111200	NB-ARC,Rx_N,AAA_22,AAA_16,AAA_14,RuvB_N,ABC_tran,NACHT,Thymidylate_kin	Disease resistance protein RPP13
chr7A	80862021	80863814	TraesCS7A02G125700	NB-ARC,Rx_N,NACHT,AAA_16,RuvB_N	disease resistance protein (TIR-NBS-LRR class)
chr7A	85188197	85195822	TraesCS7A02G132200	NB-ARC,LRR_8,LRR_8,LRR_8,LRR_8,LRR_8,LRR_8,LRR_4,LRR_4,LRR_4,LRR_4,LRR_4,LRR_4,Rx_N,LRR_1,LRR_1,LRR_1,LRR_1,AAA_16,AAA_22	Disease resistance protein (NBS-LRR class) family
chr7A	195828268	195832251	TraesCS7A02G226500	NB-ARC,Rx_N,AAA_22,LRR_4,RuvB_N,NACHT,AAA_14,AAA,AAA_16	Disease resistance protein RPM1
chr7A	215933745	215937675	TraesCS7A02G240600	NB-ARC,AAA_16,TIR_2,ATPase,AAA_22,AAA_24,NACHT,AAA_5,IstB_IS21,Hpr_kinase_C	Disease resistance protein
chr7A	271624140	271630050	TraesCS7A02G268000	NB-ARC,AAA_16,LRR_4,LRR_8,ATPase_2,AAA_22	NBS-LRR-like resistance protein
chr7A	271630512	271631579	TraesCS7A02G268100	Rx_N,NB-ARC,Phage_r1t_holin	Disease resistance protein RPM1
chr7A	486923821	486928342	TraesCS7A02G333500	NB-ARC,Rx_N,LRR_8,LRR_8,LRR_8,AAA_14,AAA_22,AAA_16,AAA_5,NACHT,AAA	NBS-LRR-like resistance protein
chr7A	491326545	491332764	TraesCS7A02G335900	NB-ARC,Rx_N,LRR_8,LRR_8,LRR_4,LRR_4,LRR_4,NACHT	NBS-LRR disease resistance protein
chr7A	547102800	547106601	TraesCS7A02G374100	NB-ARC,Rx_N,LRR_8,LRR_8,LRR_4,LRR_4,AAA_22,TniB,AAA_24,Roc	Disease resistance protein (NBS-LRR class) family
chr7A	579342833	579344842	TraesCS7A02G399400	NB-ARC,Rx_N,NACHT,AAA_16,ABC_tran,AAA_14	Disease resistance protein (NBS-LRR class) family
chr7A	579495651	579497777	TraesCS7A02G399600	NB-ARC,Rx_N,NACHT,AAA_22,AAA_16,LRR_8	Disease resistance protein (NBS-LRR class) family
chr7A	603566929	603587532	TraesCS7A02G412800	NB-ARC,Rx_N,AAA_16,AAA_22,LRR_8,LRR_8,LRR_4,NACHT	NBS-LRR disease resistance protein-like
chr7A	608667627	608671972	TraesCS7A02G416600	NB-ARC,Rx_N,AAA_22,AAA_16,AAA_14,RuvB_N,NACHT,AAA_33	Disease resistance protein RPM1
chr7A	611466419	611469817	TraesCS7A02G419800	NB-ARC,Rx_N,AAA_22,AAA_14,AAA_33,LRR_8,LRR_8,NACHT,AAA_16,AAA,G-alpha,LRR_4	Disease resistance protein RPM1
chr7A	613024409	613026082	TraesCS7A02G422600	NB-ARC,AAA_16,Rx_N,AAA_14	NBS-LRR-like resistance protein
chr7A	615380724	615385121	TraesCS7A02G423400	NB-ARC,Rx_N,LRR_8,LRR_8,LRR_8,LRR_8,LRR_8,LRR_4,LRR_4,AAA_16,AAA_14,AAA_22	NBS-LRR-like resistance protein
chr7A	634870194	634880479	TraesCS7A02G440000	NB-ARC,NB-ARC,Rx_N,Rx_N,LRR_8,AAA_22,AAA_22,AAA_16,AAA_16,AAA_14,AAA_14,AAA,AAA,ATPase_2,RuvB_N,DUF815,Imm41	Disease resistance protein (TIR-NBS-LRR class) family
chr7A	634917434	634922347	TraesCS7A02G440200	NB-ARC,Rx_N,LRR_4,AAA_22,LRR_8,AAA,AAA_16,AAA_14,RuvB_N	Disease resistance protein (TIR-NBS-LRR class) family
chr7A	660453797	660459751	TraesCS7A02G463900	NB-ARC,NB-ARC,AAA_16,AAA_14,AAA_22,NACHT,ATPase_2,LRR_8	Disease resistance protein RPM1
chr7A	661161350	661169557	TraesCS7A02G464600	NB-ARC,AAA_22,NACHT,AAA_16,Rx_N,AAA_14,AAA_33,ABC_tran,SRP54,AAA_24,Thymidylate_kin,ATPase,MobB	Disease resistance protein (NBS-LRR class) family
chr7A	661271803	661276065	TraesCS7A02G464700	NB-ARC,Rx_N,LRR_4,AAA_16,AAA_22,AAA_33,AAA_14,LRR_8	NBS-LRR-like resistance protein
chr7A	668251770	668255271	TraesCS7A02G472100	NB-ARC,Rx_N,AAA_22,AAA,AAA_14,Pox_A32,AAA_16,RuvB_N,ATPase_2,DUF2408,ABC_tran	disease resistance protein (TIR-NBS-LRR class)
chr7A	680679267	680680703	TraesCS7A02G492100	Rx_N,NB-ARC,NB-ARC,UPF0181	Disease resistance protein RGA2
chr7A	689919674	689926140	TraesCS7A02G499600	NB-ARC,Rx_N,LRR_4,RuvB_N,AAA_22,AAA_14,AAA_16,NACHT,DUF2408	Disease resistance protein RPM1
chr7A	700084530	700087103	TraesCS7A02G513000	NB-ARC,AAA_22,NACHT,AAA_18,AAA_16,ABC_tran,Viral_helicase1,ATPase_2,ATP_bind_1	disease resistance protein (TIR-NBS-LRR class)
chr7A	700110211	700112441	TraesCS7A02G513100	NB-ARC,AAA_22,NACHT,AAA_16,Rx_N,AAA_18,AAA_33,ABC_tran,ATP_bind_1,Viral_helicase1,Sigma54_activat,AAA_13	Disease resistance protein (NBS-LRR class) family
chr7A	706834626	706838086	TraesCS7A02G524300	NB-ARC,AAA_22,AAA_18,Rx_N,AAA_16,AAA_33	Disease resistance protein (NBS-LRR class) family
chr7A	708361477	708365723	TraesCS7A02G526700	NB-ARC,Rx_N,NACHT,AAA_16,AAA_22,AAA_33,AAA,AAA_7,NTPase_1	NBS-LRR disease resistance protein-like protein
chr7A	709862911	709863727	TraesCS7A02G531200	NB-ARC,AAA_22,DAHP_synth_1,AAA_16	Disease resistance protein RPM1
chr7A	709888762	709893197	TraesCS7A02G531400	NB-ARC,NB-ARC,NB-ARC,Rx_N,TGBp3	Disease resistance protein RPM1
chr7A	712440706	712445871	TraesCS7A02G534600	NB-ARC,Rx_N,LRR_4,LRR_4,LRR_4,LRR_8,AAA_16,AAA_22,DUF5423	Pm3-like disease resistance protein
chr7A	713044715	713047181	TraesCS7A02G535200	Rx_N,NB-ARC,AAA_22,AAA_14,RuvB_N,AAA_16,AAA_33,Interferon,AAA,V_ATPase_I,COG2,AAA_7,NACHT	Disease resistance protein (NBS-LRR class) family
chr7A	713104445	713107195	TraesCS7A02G535400	NB-ARC,Rx_N,LRR_8,LRR_4,AAA_16,AAA_22,RuvB_N,AAA_14,NACHT	Pm3-like disease resistance protein
chr7A	713132200	713136005	TraesCS7A02G535500	NB-ARC,LRR_8,LRR_8,LRR_8,LRR_4,LRR_4,LRR_4,Rx_N,NACHT	Pm3-like disease resistance protein
chr7A	716232828	716238556	TraesCS7A02G538900	NB-ARC,Rx_N,AAA_22,AAA_16,AAA_14,NACHT,AAA	Disease resistance protein (NBS-LRR class) family
chr7A	716415300	716417915	TraesCS7A02G539400	NB-ARC,NB-ARC,Rx_N,AAA_16,AAA_22,AAA_14,ATPase_2,DUF1033,NACHT	Disease resistance protein RPM1
chr7A	717406235	717408091	TraesCS7A02G540600	NB-ARC,DUF357,LRR_4	NBS-LRR disease resistance protein homologue
chr7A	717841265	717847591	TraesCS7A02G541300	NB-ARC,NB-ARC,Rx_N,AAA_22,AAA_14,LRR_8,AAA_16	Disease resistance protein RPM1
chr7A	725224414	725228601	TraesCS7A02G551900	NB-ARC,Rx_N,LRR_4,LRR_4,LRR_8,AAA_22,DUF5609	Disease resistance protein (NBS-LRR class) family
chr7A	726467009	726470617	TraesCS7A02G553600	NB-ARC,LRR_8,LRR_8,Rx_N,LRR_4,AAA_22,AAA_14,AAA_16	Disease resistance protein RPM1
chr7A	726474492	726476933	TraesCS7A02G553700	NB-ARC,Rx_N,AAA_22,AAA_16,NACHT,AAA_14,AAA_5,DXP_reductoisom,AAA_19	Disease resistance protein (NBS-LRR class) family
chr7A	726685163	726686221	TraesCS7A02G554200	NB-ARC,AAA_16,Rx_N,AAA_22,AAA_14,TniB,CAP_assoc_N	NBS-LRR disease resistance protein-like protein
chr7A	727220813	727221872	TraesCS7A02G555200	Rx_N,NB-ARC,AAA_16,RuvB_N,SRF-TF	Disease resistance protein (NBS-LRR class) family
chr7A	727228721	727230700	TraesCS7A02G555300	NB-ARC,NACHT,AAA_16,AAA_22,AAA_14,AAA,AAA_33,ABC_tran,Mg_chelatase,AAA_18,AAA_24,Rx_N,Sigma54_activat,UPF0564	NBS-LRR disease resistance protein-like protein
chr7A	730430495	730434493	TraesCS7A02G557700	Rx_N,NB-ARC,LRR_4,LRR_4,LRR_4,AAA_22,AAA_16,TniB,NACHT,Y_phosphatase2,LRR_1,LRR_8	Disease resistance protein (NBS-LRR class) family
chr7A	732468316	732471001	TraesCS7A02G561100	NB-ARC,Rx_N,AAA_16,AAA_14,LRR_4,LRR_8,LRR_8,NACHT,AAA_22,Anthrax_toxA,AAA,Viral_helicase1	Disease resistance protein (NBS-LRR class) family
chr7A	732505046	732507142	TraesCS7A02G561200	NB-ARC,Rx_N,AAA_22,NACHT,AAA_16,Thymidylate_kin,AAA_25,AAA_14	Disease resistance protein (NBS-LRR class) family
chr7A	732802032	732805331	TraesCS7A02G561700	NB-ARC,Rx_N,LRR_8,AAA_22,AAA_16,AAA_14,DUF4315	NBS-LRR disease resistance protein
chr7A	732919437	732923990	TraesCS7A02G561900	NB-ARC,LRR_4,LRR_8,LRR_8	NBS-LRR disease resistance protein
chr7A	732933658	732936411	TraesCS7A02G562000	NB-ARC,Rx_N,LRR_4,LRR_8,LRR_8,AAA_22	NBS-LRR disease resistance protein
chr7A	733212782	733220563	TraesCS7A02G562400	NB-ARC,NB-ARC,Rx_N,AAA_16,AAA_14,LRR_4,LRR_8,ATPase_2,AAA_22,RsgA_GTPase	Disease resistance protein RPM1
chr7A	733274066	733278209	TraesCS7A02G562500	NB-ARC,Rx_N,AAA_22,AAA_14,AAA_16,NACHT,DNA_topoisoIV	NBS-LRR disease resistance protein
chr7A	733340248	733351040	TraesCS7A02G562800	NB-ARC,NB-ARC,Rx_N,AAA_16,ATPase_2,AAA_22,NACHT,DUF815	Disease resistance protein RPM1
chr7A	733362526	733368237	TraesCS7A02G562900	NB-ARC,NB-ARC,NB-ARC,Rx_N,AAA_22,NACHT,AAA_14,AAA_16,RsgA_GTPase,LRR_8,ATPase_2	Disease resistance protein RPM1
chr7A	733775165	733778785	TraesCS7A02G564000	NB-ARC,LRR_8,LRR_8,LRR_4,LRR_4,AAA_22,SMC_N,NACHT,Viral_helicase1,AAA_18,ABC_tran,ATPase_2	Disease resistance protein (NBS-LRR class) family
chr7A	735780191	735787111	TraesCS7A02G566500	NB-ARC,Rx_N,AAA_14,AAA_16,NACHT,AAA_22,AAA_33,DUF2075	Disease resistance protein (TIR-NBS-LRR class) family
chr7A	735821007	735824068	TraesCS7A02G566700	NB-ARC,AAA_16,AAA_14,AAA_22,LRR_8,MeaB,Roc,SRP54,AAA,LRR_4,AAA_33	NBS-LRR disease resistance protein
chr7A	736054669	736060731	TraesCS7A02G567400	NB-ARC,Rx_N,LRR_4,LRR_4,LRR_8,LRR_8,LRR_8,AAA_14,AAA_16,NACHT,Elong_Iki1,AAA_18,AAA_22,Sigma54_activat,MMR_HSR1,Viral_helicase1	NBS-LRR-like resistance protein
chr7A	736088791	736096134	TraesCS7A02G567500	NB-ARC,DDE_Tnp_4,DDE_Tnp_4,Plant_tran,Plant_tran,LRR_4,LRR_4,CEP44,LRR_8,AAA_14	NBS-LRR disease resistance protein
chr7A	736322071	736329482	TraesCS7A02G568100	NB-ARC,NB-ARC,Rx_N,DDE_Tnp_4,LRR_4,LRR_4,LRR_4,LRR_8,LRR_8,Plant_tran,AAA_14,AAA_16,HTH_23,AAA_22,NACHT,MEF2_binding	NBS-LRR-like resistance protein
chr7A	736340694	736342055	TraesCS7A02G568200	NB-ARC,Rx_N,NACHT,AAA_16,DUF4194,ABC_tran	NBS-LRR-like resistance protein
chr7A	736359257	736363508	TraesCS7A02G568400	Rx_N,NB-ARC,LRR_8,AAA_16	disease resistance family protein / LRR family protein
chr7A	736424403	736429938	TraesCS7A02G568700	NB-ARC,AAA_14,AAA_16	Disease resistance protein (TIR-NBS-LRR class) family
chr7B	882348	891020	TraesCS7B02G002300	NB-ARC,NACHT,AAA_16,AAA_22,Rx_N,LRR_9,AAA_33,Sigma54_activat,ABC_tran	Disease resistance protein (NBS-LRR class) family
chr7B	1304370	1309391	TraesCS7B02G003300	NB-ARC,LRR_4,LRR_4,NACHT,AAA_16,AAA_22	Disease resistance protein (NBS-LRR class) family
chr7B	1313393	1327596	TraesCS7B02G003400	NB-ARC,LRR_8,LRR_8,LRR_8,LRR_8,LRR_8,LRR_8,LRR_8,LRR_8,LRR_8,LRR_4,LRR_4,LRR_4,LRR_4,LRR_4,LRR_4,LRR_4,LRR_4,LRR_1,LRR_1	NBS-LRR disease resistance protein-like
chr7B	3179490	3183749	TraesCS7B02G005900	NB-ARC,LRR_8,LRR_8,LRR_8,LRR_8,LRR_8,LRR_8,LRR_8,LRR_4,LRR_4,LRR_4,LRR_4,LRR_4,LRR_4,Rx_N,AAA_22,AAA_33,NACHT,AAA_16,LRR_1,AAA_14,TniB,ABC_tran,ATPase_2,AAA_18,AAA	NBS-LRR disease resistance protein-like
chr7B	5194664	5199132	TraesCS7B02G008500	NB-ARC,Rx_N,AAA_22,LRR_4,AAA_14,AAA_16,RuvB_N	NBS-LRR-like resistance protein
chr7B	5215473	5220053	TraesCS7B02G008600	NB-ARC,Rx_N,AAA_22,AAA_16,RuvB_N,AAA_14,NACHT,ABC_tran,Thymidylate_kin,LRR_8	NBS-LRR-like resistance protein
chr7B	5266805	5269673	TraesCS7B02G008700	NB-ARC,Rx_N,AAA_22,AAA_16,AAA_14,TniB,RuvB_N,ATPase_2,AAA,ABC_tran,Sigma54_activat	Disease resistance protein (TIR-NBS-LRR class) family
chr7B	5281079	5285868	TraesCS7B02G008800	NB-ARC,AAA_16,AAA_22,AAA_14,RuvB_N,AAA	NBS-LRR-like resistance protein
chr7B	5316876	5322937	TraesCS7B02G008900	NB-ARC,Rx_N,Rx_N,AAA_16,AAA_22,LRR_8,RuvB_N,PLU-1,GIT1_C,Cytochrom_B562,AAA_14,RACo_linker,AAA	NBS-LRR-like resistance protein
chr7B	5503197	5504551	TraesCS7B02G009000	NB-ARC,Rx_N,AAA_16,AAA_22,RuvB_N,AAA,HAP1_N,AAA_14	Disease resistance protein (NBS-LRR class) family
chr7B	5508591	5512681	TraesCS7B02G009100	NB-ARC,Rx_N,AAA_16,AAA_22,AAA_14,RuvB_N,NACHT,ABC_tran,Thymidylate_kin,Methyltransf_18,AAA,TrmK	Disease resistance protein (TIR-NBS-LRR class) family
chr7B	10156648	10161061	TraesCS7B02G013600	NB-ARC,LRR_8,LRR_8,LRR_4,LRR_4	NBS-LRR disease resistance protein-like
chr7B	14174860	14175573	TraesCS7B02G016600	Rx_N,NB-ARC,AAA_16,AAA,AAA_22,NACHT,RsgA_GTPase,AAA_14,AAA_24,ABC_tran,PLU-1,AAA_25,RNA_helicase,Roc	Disease resistance protein (NBS-LRR class) family
chr7B	15227062	15234063	TraesCS7B02G018000	NB-ARC,NB-ARC,Rx_N,LRR_4	Disease resistance protein RPM1
chr7B	23515939	23518025	TraesCS7B02G024600	NB-ARC,Rx_N,AAA_16,RuvB_N,AAA_22,AAA	disease resistance protein (TIR-NBS-LRR class)
chr7B	23524593	23527826	TraesCS7B02G024700	NB-ARC,Rx_N,LRR_8,LRR_8,AAA_16,DUF5508,ATPase_2,LRR_6,LRR_4	NBS-LRR-like resistance protein
chr7B	23582376	23583679	TraesCS7B02G024800	NB-ARC,Rx_N,NACHT,AAA_16,RuvB_N,AAA_22,AAA,AAA_14,Bac_DnaA	NBS-LRR disease resistance protein-like protein
chr7B	23594111	23601071	TraesCS7B02G024900	NB-ARC,Rx_N,LRR_8,LRR_4,AAA_16,RuvB_N,AAA_22,AAA	NBS-LRR-like resistance protein
chr7B	59639197	59641517	TraesCS7B02G056900	NB-ARC,Rx_N,AAA_16,NACHT,LRR_4,AAA_14,LRR_8,AAA_22,RuvB_N	Disease resistance protein (NBS-LRR class) family
chr7B	78245917	78252303	TraesCS7B02G071200	NB-ARC,NB-ARC,NB-ARC,Rx_N,AAA_16,AAA_14,NACHT,RsgA_GTPase,AAA_22,Viral_helicase1,DUF3138	Disease resistance protein RPM1
chr7B	111319281	111322202	TraesCS7B02G096400	NB-ARC,LRR_4,LRR_4,LRR_4,LRR_8,LRR_8,LRR_8	NBS-LRR-like resistance protein
chr7B	120853167	120856520	TraesCS7B02G104800	NB-ARC,Rx_N,LRR_4,LRR_8,AAA_22,AAA_16,AAA_14,Pox_A32	Disease resistance protein RPM1
chr7B	168073452	168077590	TraesCS7B02G136200	NB-ARC,AAA_16,TIR_2,ATPase,AAA_22,AAA_24,AAA_5,NACHT,IstB_IS21,Hpr_kinase_C	Disease resistance protein
chr7B	226427192	226438549	TraesCS7B02G164000	NB-ARC,NB-ARC,Rx_N,AAA_14,AAA_14,AAA_16,LRR_8,LRR_8,LRR_8,AAA_22,CDC73_C,Stn1_C,AAA_7	Disease resistance protein RPM1
chr7B	332128328	332130771	TraesCS7B02G193100	NB-ARC,Rx_N,AAA_22,RuvB_N,AAA,AAA_14,AAA_16,RsgA_GTPase,ABC_tran	Disease resistance protein (NBS-LRR class) family
chr7B	457536997	457541357	TraesCS7B02G247400	NB-ARC,Rx_N,LRR_8,LRR_8,LRR_4,LRR_4	NBS-LRR disease resistance protein
chr7B	491395945	491400670	TraesCS7B02G268500	NB-ARC,NB-ARC,Rx_N,AAA_22,AAA_16,AAA_14,NACHT,AAA_18,SAM_2,AAA_33,BPS1,AAA_30	NBS-LRR-like resistance protein
chr7B	536988561	536994530	TraesCS7B02G299800	NB-ARC,Rx_N,AAA_16,AAA_22,NACHT,ABC_tran,LRR_8	NBS-LRR-like resistance protein
chr7B	566474339	566479212	TraesCS7B02G316700	NB-ARC,Rx_N,AAA_22,AAA_16,AAA_14,NACHT,RuvB_N,AAA_33	Disease resistance protein RPM1
chr7B	571256483	571257763	TraesCS7B02G320600	NB-ARC,Rx_N,AAA_22,AAA_14,AAA_16,AAA_33,NACHT,AAA,G-alpha,APS_kinase,LZ3wCH,AAA_18,cobW,HAP1_N	Disease resistance protein (TIR-NBS-LRR class)
chr7B	573791449	573792915	TraesCS7B02G323000	NB-ARC,Rx_N,AAA_16,AAA_14,DUF484	NBS-LRR-like resistance protein
chr7B	575423579	575428011	TraesCS7B02G323800	NB-ARC,Rx_N,LRR_8,LRR_8,LRR_8,LRR_4,LRR_4,AAA_16,AAA_14,AAA_22,zf-ZPR1	NBS-LRR-like resistance protein
chr7B	577184223	577189100	TraesCS7B02G324300	NB-ARC,Rx_N,LRR_8,LRR_8,LRR_8,LRR_8,LRR_4,LRR_4,AAA_16,AAA_14,AAA_22,LRR_9	NBS-LRR-like resistance protein
chr7B	579345371	579350883	TraesCS7B02G326000	NB-ARC,Rx_N,AAA_22,AAA_14,AAA_16,AAA,RuvB_N,MMR_HSR1,Pox_A32,T2SSE,NACHT,AAA_PrkA,ABC_tran,Guanylate_kin	NBS-LRR-like resistance protein
chr7B	588861892	588864659	TraesCS7B02G333400	NB-ARC,Rx_N,LRR_4,AAA_16,NACHT,LRR_8,AAA_22,LRR_1,LRR_6	NBS-LRR disease resistance protein
chr7B	593400759	593406032	TraesCS7B02G339100	NB-ARC,Rx_N,AAA_22,AAA_16,AAA_14,AAA,Viral_helicase1,RuvB_N	Disease resistance protein (TIR-NBS-LRR class) family
chr7B	593411044	593416887	TraesCS7B02G339200	NB-ARC,Rx_N,AAA_22,AAA_16,AAA_14,AAA,RuvB_N	Disease resistance protein (TIR-NBS-LRR class) family
chr7B	594215186	594219346	TraesCS7B02G339900	NB-ARC,Rx_N,LRR_4,LRR_4,LRR_8,LRR_8,LRR_8,NACHT	disease resistance protein (TIR-NBS-LRR class)
chr7B	601115143	601117242	TraesCS7B02G345300	NB-ARC	NBS-LRR disease resistance protein, putative, expressed
chr7B	608214842	608220600	TraesCS7B02G351100	NB-ARC,Rx_N,AAA_16,LRR_4,Sigma54_activat,LRR_8,AAA_22,RsgA_GTPase,TsaE,Zeta_toxin	NBS-LRR disease resistance protein
chr7B	627303182	627309652	TraesCS7B02G364400	NB-ARC,AAA_16,AAA_14,ATPase_2,AAA_22,NACHT,LRR_9	Disease resistance protein RPM1
chr7B	628466026	628469916	TraesCS7B02G365100	NB-ARC,Rx_N,AAA_22,NACHT,AAA_16,AAA_14,AAA_33,ABC_tran,AAA_24,DUF2075,SRP54,ATPase	Disease resistance protein (NBS-LRR class) family
chr7B	645400592	645403325	TraesCS7B02G380900	NB-ARC,Rx_N,AAA_14,AAA_22,AAA_16,BAR_2	Disease resistance protein (NBS-LRR class) family
chr7B	660236292	660239304	TraesCS7B02G393300	NB-ARC,LRR_8,LRR_8,LRR_4,LRR_4,LRR_4	NBS-LRR-like resistance protein
chr7B	663749731	663751167	TraesCS7B02G397700	Rx_N,NB-ARC,NB-ARC,UPF0181	Disease resistance protein RGA2
chr7B	663843498	663844733	TraesCS7B02G397800	NB-ARC,NB-ARC	Disease resistance protein RGA2
chr7B	665676770	665679908	TraesCS7B02G399500	NB-ARC,Rx_N,AAA_22,AAA_16,AAA_18,LRR_4,AAA_30,AAA_33,NACHT,AAA,RuvB_N,ATP_bind_1,DUF2868,AAA_14	Disease resistance protein RPM1
chr7B	666322917	666326222	TraesCS7B02G399700	NB-ARC,Rx_N,AAA_22,LRR_4,AAA_16,AAA_30,AAA_18,AAA_33,NACHT,ATP_bind_1,ABC_tran,AAA_14	Disease resistance protein (NBS-LRR class) family
chr7B	674060908	674075904	TraesCS7B02G405600	NB-ARC,Rx_N,AAA_16,AAA_22,LRR_8,RhlB	NBS-LRR-like resistance protein
chr7B	674110948	674142820	TraesCS7B02G405700	NB-ARC,Rx_N,Pkinase_Tyr,AAA_22,RuvB_N,AAA_14,Pkinase,AAA_16	Receptor-like protein kinase
chr7B	675313213	675319653	TraesCS7B02G406700	NB-ARC,Rx_N,LRR_4,RuvB_N,AAA_22,AAA_14,AAA_16,NACHT,DUF2408,LRR_8	Disease resistance protein RPM1
chr7B	684825169	684830749	TraesCS7B02G416600	NB-ARC,Rx_N,AAA_16,AAA_22,AAA_14,ABC_tran,ATPase_2,SMODS,DUF815,AAA,Zeta_toxin,RuvB_N,Nuc_rec_co-act,TsaE,NACHT	Disease resistance protein (TIR-NBS-LRR class) family
chr7B	685207882	685211583	TraesCS7B02G417300	NB-ARC,AAA_22,Rx_N,AAA_16,NACHT,AAA_18,Viral_helicase1,AAA_33,ABC_tran	Disease resistance protein (NBS-LRR class) family
chr7B	690416082	690418934	TraesCS7B02G421400	LRR_8,LRR_8,NB-ARC,LRR_4,LRR_4,LRR_1,AAA_22	NBS-LRR resistance-like protein
chr7B	692879856	692890580	TraesCS7B02G423500	NB-ARC,Rx_N,LRR_8,LRR_8,RsgA_GTPase,AAA_14,AAA_16,AAA_22,AAA_18,NACHT,Roc,AAA_33,ABC_tran	NBS-LRR disease resistance protein
chr7B	695370093	695381997	TraesCS7B02G426200	NB-ARC,AAA_22,NACHT,AAA_16,Rx_N,AAA_33,Viral_helicase1,AAA_18,ABC_tran,DUF1863	disease resistance protein (TIR-NBS-LRR class)
chr7B	695913121	695917544	TraesCS7B02G426600	NB-ARC,AAA_22,Rx_N,NACHT,AAA_16,AAA_33,ABC_tran,AAA_18,Viral_helicase1,DUF4449,ATP_bind_1	Disease resistance protein (NBS-LRR class) family
chr7B	697426462	697432930	TraesCS7B02G428500	NB-ARC,AAA_22,AAA_16,Rx_N,NACHT,AAA_33,ABC_tran,AAA_18,Viral_helicase1,ATP_bind_1,Antifungal_prot,FlgN	Disease resistance protein (NBS-LRR class) family
chr7B	697517924	697521680	TraesCS7B02G428700	NB-ARC	Disease resistance protein (NBS-LRR class) family
chr7B	697604184	697608421	TraesCS7B02G428900	NB-ARC,AAA_22,NACHT,AAA_16,Rx_N,ABC_tran,AAA_33,Viral_helicase1,AAA_18,ATP_bind_1	disease resistance protein (TIR-NBS-LRR class)
chr7B	698881885	698884007	TraesCS7B02G430200	NB-ARC,AAA_22,NACHT,AAA_16,Rx_N,ABC_tran,AAA_33,AAA_18,Viral_helicase1,CPT,AAA_13,Sigma54_activat	Disease resistance protein (NBS-LRR class) family
chr7B	703714206	703718796	TraesCS7B02G437300	NB-ARC,Rx_N,DUF761,AAA_22,AAA_16,AAA_14,RuvB_N,NACHT,AAA	Disease resistance protein RPM1
chr7B	703719566	703723769	TraesCS7B02G437400	NB-ARC,Rx_N,AAA_22,AAA_16,AAA_14,LRR_8,NACHT,LRR_4,ATPase_2,ABC_tran,AAA,AAA_30	Disease resistance protein (NBS-LRR class) family
chr7B	706811897	706816722	TraesCS7B02G441700	NB-ARC,AAA_22,AAA_18,AAA_33,AAA_16,Rx_N	Disease resistance protein (NBS-LRR class) family
chr7B	712071097	712074766	TraesCS7B02G449900	NB-ARC,Rx_N,LRR_8,Peptidase_C47,DUF5066,AAA_22,AAA_16,DUF4347,RPE65	NBS-LRR disease resistance protein
chr7B	713297855	713299651	TraesCS7B02G451700	NB-ARC,Rx_N,AAA_14,NAD_binding_3,NACHT,AAA_16	NBS-LRR-like resistance protein
chr7B	713454016	713459244	TraesCS7B02G452000	NB-ARC,Rx_N,LRR_4,LRR_4,LRR_8,AAA_16,NACHT,AAA_22	Pm3-like disease resistance protein
chr7B	714296227	714301473	TraesCS7B02G452600	NB-ARC,Rx_N,LRR_4,LRR_4,LRR_8,LRR_8,AAA_22,NACHT,AAA_16,RuvB_N	Disease resistance protein
chr7B	714326435	714330870	TraesCS7B02G452800	NB-ARC,Rx_N,LRR_4,LRR_8,RuvB_N,AAA_22,AAA_16,NACHT	Disease resistance protein
chr7B	714345638	714360461	TraesCS7B02G452900	NB-ARC,Rx_N,LRR_4,LRR_4,LRR_8,AAA_16,AAA_22,NACHT	Pm3-like disease resistance protein
chr7B	714375271	714379589	TraesCS7B02G453000	NB-ARC,Rx_N,AAA_22,RuvB_N,AAA_14,AAA_16,RuvX,AAA,NACHT,LRR_4	Disease resistance protein (NBS-LRR class) family
chr7B	714460294	714461544	TraesCS7B02G453200	NB-ARC,Rx_N,AAA_22,NACHT,AAA_16	Pm3-like disease resistance protein
chr7B	714502788	714507477	TraesCS7B02G453400	NB-ARC,Rx_N,AAA_22,AAA_14,RuvB_N,AAA_16,AAA_33,LRR_8	Disease resistance protein (NBS-LRR class) family
chr7B	714517719	714522730	TraesCS7B02G453500	NB-ARC,Rx_N,LRR_4,LRR_4,LRR_4,LRR_8	Pm3-like disease resistance protein
chr7B	714594358	714598278	TraesCS7B02G453700	NB-ARC,Rx_N,LRR_4,LRR_4,LRR_8,AAA_22,NACHT,AAA_16,RuvB_N,LRR_1	Disease resistance protein (NBS-LRR class) family
chr7B	714617971	714622551	TraesCS7B02G453800	NB-ARC,LRR_4,LRR_4,LRR_8,AAA_22,NACHT,AAA_16	Pm3-like disease resistance protein
chr7B	714638021	714642807	TraesCS7B02G453900	NB-ARC,Rx_N,AAA_22,RuvB_N,AAA_33,AAA_16,AAA_14	Disease resistance protein (NBS-LRR class) family
chr7B	717152396	717167730	TraesCS7B02G459200	NB-ARC,Rx_N,AAA_16,RuvB_N,AAA_14,AAA_22	Disease resistance protein RPM1
chr7B	717227750	717243466	TraesCS7B02G459400	NB-ARC,Rx_N,AAA_16,RuvB_N,AAA_14,AAA_22	NBS-LRR disease resistance protein-like
chr7B	717872581	717873560	TraesCS7B02G460200	Rx_N,NB-ARC,AAA_22,AAA_16,RecA,Syntaxin_2,RuvB_N,AAA_33,Spectrin,ALIX_LYPXL_bnd,RPW8,AAA,NACHT,ABC_tran,AAA_14,BLOC1_2,ATPase_2,Helo_like_N,MnmE_helical,Prominin,APG6_N,DUF4208	Disease resistance protein (NBS-LRR class) family
chr7B	717982600	717983579	TraesCS7B02G460500	Rx_N,NB-ARC,AAA_22,Spectrin,RPW8,Syntaxin_2,ALIX_LYPXL_bnd,RuvB_N,AAA_16,Helo_like_N,RasGAP_C,AAA_33,APG6_N,BLOC1_2,AAA_14,MnmE_helical,SPOB_a,Prefoldin,DUF3958	Disease resistance protein (NBS-LRR class) family
chr7B	718136182	718148449	TraesCS7B02G460700	NB-ARC,NB-ARC,Rx_N,AAA_16,AAA_22,AAA_14,NACHT,LRR_8	Disease resistance protein RPM1
chr7B	718833974	718840134	TraesCS7B02G461500	NB-ARC,NB-ARC,Rx_N,AAA_16,AAA_14,ATPase_2,AAA_22,NACHT	Disease resistance protein RPM1
chr7B	719086973	719097532	TraesCS7B02G462000	NB-ARC,Rx_N,AAA_14,TIP49,AAA_16,AAA_22	Disease resistance protein (TIR-NBS-LRR class) family
chr7B	720478419	720485603	TraesCS7B02G463600	NB-ARC,NB-ARC,Rx_N,LRR_4,AAA_16,AAA_14,ATPase_2,SlyX,LRR_8	Disease resistance protein RPM1
chr7B	730226973	730230845	TraesCS7B02G473800	NB-ARC,Rx_N,AAA_16,LRR_4,NACHT,AAA_22,AAA	NBS-LRR disease resistance protein-like protein
chr7B	730907564	730911541	TraesCS7B02G474800	NB-ARC,Rx_N,AAA_16,NACHT,AAA_33,Pox_A32,AAA_14,LRR_8,AAA_22	Disease resistance protein (NBS-LRR class) family
chr7B	733080935	733083340	TraesCS7B02G477100	NB-ARC,Rx_N,AAA_22,RuvB_N,AAA_16,NACHT,AAA_5,AAA_14	Disease resistance protein (TIR-NBS-LRR class) family
chr7B	733141669	733143452	TraesCS7B02G477200	NB-ARC,Rx_N,AAA_22,RuvB_N,AAA_14,AAA_16,NACHT,AAA_25,DUF668,RNA_binding	Disease resistance protein (NBS-LRR class) family
chr7B	733174800	733175867	TraesCS7B02G477300	NB-ARC,Rx_N,AAA_16,RuvB_N,Peptidase_M17_N,TIP49,AAA_22,AAA_33	Disease resistance protein (NBS-LRR class) family
chr7B	733296815	733298034	TraesCS7B02G477600	NB-ARC,Rx_N,AAA_22,AAA_14,AAA_18,AAA_16,RuvB_N,AAA_33,Peptidase_M17_N,AsnC_trans_reg,NACHT	Disease resistance protein (NBS-LRR class) family
chr7B	733308621	733312407	TraesCS7B02G477700	NB-ARC,Rx_N,LRR_4,AAA_22,AAA_16,AAA_14,LRR_8,NACHT,RuvB_N,AAA_5	Disease resistance protein (NBS-LRR class) family
chr7B	733532879	733535541	TraesCS7B02G478300	NB-ARC,Rx_N,AAA_16,AAA_22,NACHT,AAA_14,AAA_5,AAA_19,RuvB_N,DXP_reductoisom	Disease resistance protein (NBS-LRR class) family
chr7B	733759092	733764059	TraesCS7B02G478800	NB-ARC,Rx_N,AAA_16,NACHT,AAA_22,AAA_14,AAA_33,PDE8	Disease resistance protein (NBS-LRR class) family
chr7B	733797517	733801596	TraesCS7B02G479100	NB-ARC,AAA_16,Rx_N,NACHT,AAA_22,AAA_14,TniB	NBS-LRR disease resistance protein-like protein
chr7B	733811146	733815258	TraesCS7B02G479200	NB-ARC,Rx_N,NACHT,LRR_4,LRR_4,AAA_16,AAA_22,AAA_14,AAA_33,FERM_F1	NBS-LRR disease resistance protein-like protein
chr7B	733860344	733864177	TraesCS7B02G479300	NB-ARC,Rx_N,AAA_16,AAA_22,NACHT,AAA_14,AAA,AAA_33,LRR_8	NBS-LRR disease resistance protein-like protein
chr7B	733884849	733887711	TraesCS7B02G479400	NB-ARC,Rx_N,AAA_16,AAA_22,NACHT,AAA_14,AAA,AAA_33,Pox_A32	NBS-LRR disease resistance protein-like protein
chr7B	734074387	734078874	TraesCS7B02G479900	NB-ARC,Rx_N,AAA_22,AAA_16,NACHT,RuvB_N,AAA_14	NBS-LRR-like resistance protein
chr7B	740038137	740041421	TraesCS7B02G482300	NB-ARC,LRR_4,LRR_4,LRR_4,LRR_4,LRR_4,Rx_N,LRR_8,LRR_8,LRR_8,AAA_22,AAA_16,NACHT,AAA_14,TniB	NBS-LRR disease resistance protein
chr7B	740990365	740995172	TraesCS7B02G482800	NB-ARC,Rx_N,AAA_16,AAA_22,LRR_4,AAA_14,NACHT,AAA,RuvB_N,AAA_33	NBS-LRR disease resistance protein-like
chr7B	741495867	741503373	TraesCS7B02G483800	NB-ARC,NB-ARC,ABC_tran,AAA_22,LRR_8,RNA_helicase,Torsin,RsgA_GTPase	Disease resistance protein
chr7B	742554404	742556385	TraesCS7B02G486600	NB-ARC,NB-ARC,Rx_N,AAA_16,ResIII,RsgA_GTPase,AAA_7,ATPase,AAA_22,MnmE_helical,NLRC4_HD2,AAA,IstB_IS21,AAA_18,ABC_tran	Disease resistance protein
chr7B	743650603	743656012	TraesCS7B02G489900	NB-ARC,Rx_N,DDE_Tnp_4,Plant_tran,AAA_22,LRR_8,AAA_14,AAA_16,NACHT,AAA_33,Sigma54_activat	NBS-LRR-like resistance protein
chr7B	743709481	743710248	TraesCS7B02G490100	Rx_N,NB-ARC,AAA_16,NACHT,AAA_14,vWA-TerF-like,AAA_33,AAA_24,BAR_2,AAA_22,Roc	NBS-LRR-like resistance protein
chr7B	743710324	743713860	TraesCS7B02G490200	NB-ARC,LRR_8,LRR_4	NBS-LRR-like resistance protein
chr7B	743737243	743742481	TraesCS7B02G490300	NB-ARC,Rx_N,NACHT,AAA_16,LRR_8,Tnp_DNA_bind,DUF815	Rp1-like protein
chr7B	743814951	743818790	TraesCS7B02G490500	NB-ARC,NB-ARC,Rx_N,LRR_4,LRR_4,NACHT,AAA_16,LRR_8,LRR_8,LRR_8,DUF815,ABC_tran	Rp1-like protein
chr7B	743984827	743988613	TraesCS7B02G490900	NB-ARC,Rx_N,AAA_16,Ocnus,IstB_IS21,AAA_22,ATPase	NBS-LRR disease resistance protein
chr7B	743997174	743999255	TraesCS7B02G491000	NB-ARC,Rx_N,AAA_14,AAA_16,NACHT,AAA_22,AAA_33,DUF2075,SRP54,Viral_helicase1	Disease resistance protein (TIR-NBS-LRR class) family
chr7B	744176617	744179524	TraesCS7B02G491100	NB-ARC,Rx_N,AAA_14,AAA_16,AAA_22,NACHT,AAA_33	disease resistance protein (TIR-NBS-LRR class)
chr7B	744207135	744211080	TraesCS7B02G491200	NB-ARC,Rx_N,AAA_22,AAA_16,AAA_14,NACHT,LRR_8,Viral_helicase1,LRR_4	NBS-LRR-like resistance protein
chr7B	744225835	744229577	TraesCS7B02G491400	NB-ARC,Rx_N,AAA_14,AAA_16,LRR_4,NACHT,AAA_22,LRR_8,Elong_Iki1,AAA_33	Disease resistance protein (TIR-NBS-LRR class) family
chr7B	744247685	744253606	TraesCS7B02G491600	NB-ARC,Rx_N,DDE_Tnp_4,LRR_8,LRR_8,LRR_8,AAA_14,AAA_16,AAA_22,NACHT,AAA_33,Plant_tran	NBS-LRR-like resistance protein
chr7B	744256422	744261866	TraesCS7B02G491700	NB-ARC,NB-ARC,Rx_N,LRR_8,LRR_8,LRR_4,LRR_4,AAA_16,Tnp_DNA_bind	Rp1-like protein
chr7B	744269348	744270148	TraesCS7B02G491800	Rx_N,NB-ARC,AAA_16,NACHT,AAA_14,vWA-TerF-like,AAA_24,AAA_33	NBS-LRR-like resistance protein
chr7B	744288136	744295499	TraesCS7B02G492000	NB-ARC,Rx_N,LRR_8,LRR_8,AAA_14,AAA_16,NACHT,AAA_22,Viral_helicase1,LRR_4,Recep_L_domain	NBS-LRR-like resistance protein
chr7B	745116863	745122402	TraesCS7B02G493900	NB-ARC,NB-ARC,NB-ARC,Rx_N,AAA_22,VRR_NUC,AAA_16,Serglycin,Hydrophob_seed	Disease resistance protein RPM1
chr7B	746382715	746387696	TraesCS7B02G495200	NB-ARC,NACHT,AAA_16,ATPase_2,AAA_22,AAA_14,AAA_7,LRR_4	Disease resistance protein (NBS-LRR class) family
chr7B	747185890	747186747	TraesCS7B02G496000	Rx_N,NB-ARC,AAA_22,AAA_18,AAA_14,AAA,AAA_16,YtxH	Disease resistance protein (NBS-LRR class) family
chr7B	747286698	747288095	TraesCS7B02G496500	NB-ARC,NACHT,Rx_N,AAA_16,AAA_22,AAA_14,AAA,ATPase_2,ABC_tran,IstB_IS21,RsgA_GTPase,AAA_7,cobW,AAA_33,Roc	Disease resistance protein (NBS-LRR class) family
chr7B	747736319	747773318	TraesCS7B02G497100	NB-ARC,NB-ARC,NB-ARC,NB-ARC,Rx_N,LRR_4,AAA_22,LRR_8,Pox_F15	disease resistance family protein / LRR family protein
chr7B	748162437	748200354	TraesCS7B02G497500	NB-ARC,NB-ARC,Rx_N,AAA_22,AAA_16,LRR_4,DUF188,TGBp3,LRR_8	Disease resistance protein RPM1
chr7B	749503351	749513233	TraesCS7B02G499000	NB-ARC,NB-ARC,Rx_N,AAA_22,LRR_8,AAA_16	Disease resistance protein RPM1
chr7B	749670479	749676816	TraesCS7B02G499700	NB-ARC,Rx_N,LRR_4,AAA_16,AAA_22,IstB_IS21,Sigma54_activat,AAA_33,ABC_tran,AAA_24,AAA,AAA_18,RNA_helicase,PhoH,AAA_7	Disease resistance family protein
chr7B	750031291	750039689	TraesCS7B02G499900	NB-ARC,Rx_N,LRR_4	Disease resistance protein RPM1
chr7B	750056837	750068399	TraesCS7B02G500100	NB-ARC,NB-ARC,Rx_N,AAA_22,AAA_14,NACHT,AAA_16,DUF815	Disease resistance protein RPM1
chr7B	750121808	750125319	TraesCS7B02G500700	NB-ARC,Rx_N,LRR_8,AAA_22	NBS-LRR disease resistance protein
chr7B	750148596	750150876	TraesCS7B02G500800	NB-ARC,Rx_N,AAA_22,Viral_helicase1,AAA_14,AAA_16,DUF4530,AAA_19	NBS-LRR disease resistance protein
chr7B	750172256	750175684	TraesCS7B02G500900	NB-ARC,Rx_N,LRR_8,AAA_22,AAA_16	NBS-LRR disease resistance protein
chr7B	750217710	750220441	TraesCS7B02G501000	NB-ARC,Rx_N,LRR_8,LRR_8,LRR_4	NBS-LRR disease resistance protein
chr7B	750246440	750250048	TraesCS7B02G501100	NB-ARC,Rx_N,LRR_8,LRR_8,AAA_22	NBS-LRR disease resistance protein
chr7B	750318823	750321080	TraesCS7B02G501200	NB-ARC,LRR_4,LRR_8	NBS-LRR disease resistance protein
chr7B	750321212	750322042	TraesCS7B02G501300	Rx_N,NB-ARC,DUF87,AAA_22	NBS-LRR disease resistance protein
chr7B	750409792	750413017	TraesCS7B02G501600	NB-ARC,NB-ARC,AAA_16,AAA_14,Rx_N	Disease resistance protein RPM1
chr7B	750437763	750440603	TraesCS7B02G501900	NB-ARC,Rx_N,LRR_8,AAA_22	NBS-LRR disease resistance protein
chr7B	750606784	750611715	TraesCS7B02G502300	NB-ARC,NB-ARC,NB-ARC,AAA_16,Rx_N,LRR_8,LRR_8,AAA	Disease resistance protein RPM1
chr7D	1014669	1018126	TraesCS7D02G000900	NB-ARC,LRR_4,LRR_4,NACHT,AAA_16,AAA_22,RuvB_N,GNAT_acetyltran,LRR_8	Disease resistance protein (CC-NBS-LRR class) family protein
chr7D	1257398	1258902	TraesCS7D02G001400	NB-ARC,Rx_N,NACHT,AAA_22,AAA_16,RuvB_N,AAA_33	NBS-LRR disease resistance protein
chr7D	1570744	1572074	TraesCS7D02G002500	Rx_N,NB-ARC,AAA_16,AAA,NACHT,RuvB_N,Sigma54_activat	NBS-LRR-like resistance protein
chr7D	1704704	1711943	TraesCS7D02G002600	NB-ARC,Pkinase,Pkinase_Tyr,Rx_N,Motile_Sperm,LRR_4,LRR_4,LRR_8,LRR_8,LRR_8,NACHT,DUF815,AAA_16,RuvB_N	receptor kinase 1
chr7D	2353898	2359909	TraesCS7D02G004600	NB-ARC,Kelch_6,Kelch_6,Kelch_6,Kelch_1,Kelch_1,Kelch_1,Rx_N,Kelch_2,Kelch_3,RuvB_N,AAA_22,Glutaredoxin	Disease resistance protein (TIR-NBS-LRR class) family
chr7D	2408139	2411770	TraesCS7D02G004700	NB-ARC,Rx_N,AAA_16,AAA_22,AAA_14,DUF1666,DUF4599,MerR_2	NBS-LRR-like resistance protein
chr7D	2427251	2431409	TraesCS7D02G004800	NB-ARC,NB-ARC,Rx_N,LRR_8,AAA_18,AAA_16,YjhX_toxin	Disease resistance protein
chr7D	2519481	2522487	TraesCS7D02G005200	Rx_N,NB-ARC,AAA_22,AAA_14,AAA_18,AAA_16,DUF2408,AAA,DUF1664,DUF948	Disease resistance protein (NBS-LRR class) family
chr7D	2565943	2567411	TraesCS7D02G005300	NB-ARC,Rx_N,Zeta_toxin,RuvB_N,AAA_16	Disease resistance protein (NBS-LRR class) family
chr7D	2606095	2611826	TraesCS7D02G005400	NB-ARC,Kelch_1,Kelch_1,Kelch_1,Kelch_6,Kelch_6,Kelch_6,Rx_N,Kelch_3,Kelch_2,Kelch_5,AAA_33,RuvB_N,Zeta_toxin,NACHT	NBS-LRR disease resistance protein, putative
chr7D	2649981	2654085	TraesCS7D02G005500	NB-ARC,Rx_N,AAA_16,AAA_22	NBS-LRR-like resistance protein
chr7D	2865725	2869765	TraesCS7D02G006000	NB-ARC,Rx_N,LRR_4,NACHT,AAA_22,LRR_8,AAA_16,ABC_tran,AAA_24	NBS-LRR disease resistance protein
chr7D	2902536	2904888	TraesCS7D02G006300	NB-ARC,Rx_N,AAA_22,AAA_16,Sigma54_activat,AAA_14,RuvB_N,AAA_PrkA,CENP-F_leu_zip	Disease resistance protein (TIR-NBS-LRR class) family
chr7D	3074325	3102191	TraesCS7D02G006400	NB-ARC,NB-ARC,Rx_N,AAA_22,ATPase_2,AAA_16,AAA_14,LRR_8,LRR_4,NACHT,AAA_25	Disease resistance protein RPM1
chr7D	3161637	3185725	TraesCS7D02G006500	NB-ARC,NB-ARC,Rx_N,AAA_22,ATPase_2,AAA_14,AAA_16,NACHT,AAA,AAA_25,RsgA_GTPase,AAA_33	Disease resistance protein RPM1
chr7D	3436920	3443992	TraesCS7D02G006700	NB-ARC,NB-ARC,Rx_N,LRR_8,LRR_8,AAA_16,AAA_22,CbiA,YjhX_toxin,LRR_4	Disease resistance protein
chr7D	3549031	3551868	TraesCS7D02G006800	NB-ARC,LRR_4,LRR_8	Disease resistance protein RPP13
chr7D	3581724	3582452	TraesCS7D02G006900	Rx_N,NB-ARC,AAA_16,Roc,CbiA,ABC_tran	NBS-LRR class disease resistance protein
chr7D	3583642	3593389	TraesCS7D02G007000	NB-ARC,LRR_8,YjhX_toxin	Disease resistance protein
chr7D	3629375	3640491	TraesCS7D02G007300	NB-ARC,Kelch_1,Kelch_1,Kelch_1,Kelch_6,Kelch_6,Kelch_6,Rx_N,Kelch_2,Kelch_2,Kelch_3,Glutaredoxin,AAA_33,AAA_22,RuvB_N	disease resistance protein (TIR-NBS-LRR class)
chr7D	3685942	3688849	TraesCS7D02G007400	NB-ARC,Rx_N,AAA_22,AAA_16,Syntaxin_2,zf-C4H2,AAA_14,AIP3,AAA_19	NBS-LRR disease resistance protein-like
chr7D	3727414	3739586	TraesCS7D02G007600	NB-ARC,NB-ARC,NB-ARC,Rx_N,LRR_8,AAA_16,AAA_14,AAA_18,YjhX_toxin,AAA_22,LRR_4,ABC_tran	Disease resistance protein
chr7D	3740455	3757587	TraesCS7D02G007700	NB-ARC,LRR_8,LRR_8,LRR_8,LRR_8,LRR_4,LRR_4,LRR_4,Rx_N,AAA_22,AAA_16,RsmF_methylt_CI,AAA_14,AAA_30,AAA,RuvB_N,AAA_18,Sigma54_activat	Leucine-rich repeat (LRR) family protein
chr7D	3783175	3794374	TraesCS7D02G007900	NB-ARC,Kelch_1,Kelch_1,Kelch_1,Kelch_6,Kelch_6,Kelch_6,Rx_N,Kelch_2,Kelch_2,Kelch_3,AAA_22,Zeta_toxin,RuvB_N,Glutaredoxin	disease resistance protein (TIR-NBS-LRR class)
chr7D	3855196	3859065	TraesCS7D02G008000	NB-ARC,Rx_N,AAA_16,AAA_22,AAA_14	NBS-LRR-like resistance protein
chr7D	4004903	4010776	TraesCS7D02G008200	NB-ARC,LRR_4,LRR_4,LRR_8	Leucine-rich repeat (LRR) family protein
chr7D	5007881	5013015	TraesCS7D02G010700	NB-ARC,Rx_N,LRR_4,LRR_8,AAA_16,zf-BED	NBS-LRR disease resistance protein-like protein
chr7D	5444625	5449610	TraesCS7D02G012900	NB-ARC,AAA_16,Rx_N,NACHT,LRR_4,LRR_4,DUF815,Mto2_bdg,ABC_tran,LRR_8,LRR_8	Rp1-like protein
chr7D	5459014	5464251	TraesCS7D02G013000	NB-ARC,Rx_N,AAA_16,NACHT,AAA_22,ABC_tran,IstB_IS21,AAA_14,AAA	Disease resistance protein
chr7D	5483062	5487022	TraesCS7D02G013100	NB-ARC,Rx_N,NACHT,AAA_16,AAA_22,LRR_4,HALZ,ABC_tran	Disease resistance protein (NBS-LRR class) family
chr7D	5645812	5648607	TraesCS7D02G013400	NB-ARC,LRR_8	disease resistance family protein / LRR family protein
chr7D	5784279	5788139	TraesCS7D02G013600	NB-ARC,Rx_N,AAA_16,NACHT,AAA_22,LRR_4,LRR_8,LRR_8,LRR_8,LRR_1	Rp1-like protein
chr7D	7548344	7550551	TraesCS7D02G017300	NB-ARC,Rx_N,AAA_16,LRR_8,LRR_4,AAA_22,PspA_IM30,RuvB_N,ADSL_C,AAA_14,Muted	NBS-LRR-like resistance protein
chr7D	7561110	7563040	TraesCS7D02G017400	NB-ARC,Rx_N,AAA_22,AAA_14,ATPase_2,AAA,RuvB_N,AAA_16	disease resistance protein (TIR-NBS-LRR class)
chr7D	7597367	7599700	TraesCS7D02G017600	NB-ARC,Rx_N,LRR_8,NACHT,AAA_16,RuvB_N,AAA_22,LRR_4,AAA,AAA_14,UNC119_bdg	NBS-LRR-like resistance protein
chr7D	7749593	7754061	TraesCS7D02G017700	NB-ARC,Rx_N,LRR_8,Rad17,RuvB_N,AAA_22,AAA_16,ATPase_2,AAA_14,AAA	NBS-LRR-like resistance protein
chr7D	7924403	7925524	TraesCS7D02G017900	NB-ARC,Rx_N,AAA_22,RuvB_N,AAA,AAA_16,ABC_tran	NBS-LRR disease resistance protein-like protein
chr7D	8030710	8034171	TraesCS7D02G018000	NB-ARC,Rx_N,LRR_4,LRR_4,LRR_8,AAA_16,AAA_22,AAA_14	Disease resistance protein
chr7D	8177099	8179789	TraesCS7D02G018200	NB-ARC,Rx_N,LRR_8,zf-C4H2,NACHT,AAA_22,AAA_16,AAA_14,RuvB_N,UNC119_bdg,LRR_4,AAA	NBS-LRR-like resistance protein
chr7D	8189787	8194041	TraesCS7D02G018300	NB-ARC,Rx_N,LRR_4,LRR_8,AAA_22,AAA_16,AAA_14,NACHT,AAA_24	NBS-LRR disease resistance protein
chr7D	8223605	8224570	TraesCS7D02G018400	NB-ARC,Rx_N,NACHT,Gln-synt_C-ter,DUF815,AAA	NBS-LRR disease resistance protein-like protein
chr7D	8233614	8235296	TraesCS7D02G018500	NB-ARC,Rx_N,AAA_16,NACHT,Acetyltransf_15,AAA_14,RuvB_N,DUF5398,AAA,AAA_22,TRAP-delta	NBS-LRR-like resistance protein
chr7D	8252107	8256349	TraesCS7D02G018700	NB-ARC,Rx_N,LRR_8,LRR_4,RuvB_N,AAA_22,AAA,ABC_tran	NBS-LRR-like resistance protein
chr7D	8343019	8347549	TraesCS7D02G018900	NB-ARC,Rx_N,AAA_22,AAA_16,ATPase_2	Disease resistance protein (NBS-LRR class) family
chr7D	9303950	9309014	TraesCS7D02G020700	NB-ARC,B3,Rx_N,RuvB_N	NBS-LRR disease resistance protein, putative
chr7D	9309478	9314442	TraesCS7D02G020800	NB-ARC,Rx_N,AAA_22,AAA_16	Disease resistance protein (NBS-LRR class) family
chr7D	10477394	10480078	TraesCS7D02G022100	NB-ARC,AAA_22,AAA_16,AAA_14,AAA_33,YozD,Zeta_toxin	Disease resistance protein (NBS-LRR class) family
chr7D	10495229	10501298	TraesCS7D02G022300	NB-ARC,Rx_N,AAA_16,AAA_22,ATPase,Syntaxin_2	Disease resistance protein (NBS-LRR class) family
chr7D	10503784	10508656	TraesCS7D02G022400	NB-ARC,B3,Rx_N,RuvB_N	Disease resistance protein (NBS-LRR class) family
chr7D	11635341	11639361	TraesCS7D02G024700	NB-ARC,Rx_N,LRR_4,LRR_4,LRR_8,AAA_16,AAA_22	NBS-LRR resistance-like protein
chr7D	11663563	11672717	TraesCS7D02G024900	NB-ARC,NB-ARC,Rx_N,Rx_N,AAA_22,AAA_22,AAA_16,AAA_16,AAA_14,RuvB_N,RuvB_N,AAA,LRR_8,NACHT,AAA_33,ATPase_2,AAA_24	Disease resistance protein (NBS-LRR class) family
chr7D	13596543	13605003	TraesCS7D02G027700	NB-ARC,Rx_N,AAA_22,TniB,AAA_14,RuvB_N,AAA_16,ABC_tran,AAA_28,NACHT	Disease resistance protein (NBS-LRR class) family
chr7D	16220081	16224081	TraesCS7D02G030900	NB-ARC,Rx_N,AAA_16,AAA_22,RuvB_N,AAA,TniB,VWA_3,LRR_8,AAA_25,CbiA	NBS-LRR disease resistance protein-like
chr7D	16254860	16259140	TraesCS7D02G031000	NB-ARC,Rx_N,AAA_16,AAA_22,ATPase_2,AAA_14,AAA_33,NACHT	NBS-LRR disease resistance protein
chr7D	18001425	18004071	TraesCS7D02G035000	NB-ARC,Rx_N,NACHT,LRR_8,AAA_16,AAA_22,TIP49,DUF3839,LRR_4,AAA_14,RuvB_N,ATPase_2,AAA_24	NBS-LRR disease resistance protein
chr7D	18104947	18108364	TraesCS7D02G035300	NB-ARC,Rx_N,LRR_4,LRR_8,AAA_16,AAA_22,ATPase_2,TIP49,AAA_14	NBS-LRR disease resistance protein
chr7D	18217482	18219530	TraesCS7D02G035400	NB-ARC,LRR_4,LRR_8	NBS-LRR disease resistance protein
chr7D	18219624	18220762	TraesCS7D02G035500	Rx_N,NB-ARC,NACHT,AAA_16,AAA_22,AAA_33,AAA_14,AAA_18,AAA,NTPase_1,KAP_NTPase,ATP_bind_1	NBS-LRR disease resistance protein
chr7D	18401249	18403992	TraesCS7D02G035900	NB-ARC,Rx_N,AAA_16,AAA_14,ATPase_2,NACHT,AAA_22,AAA_33,Zeta_toxin,AAA_24	NBS-LRR disease resistance protein
chr7D	18916624	18920302	TraesCS7D02G037300	NB-ARC,AAA_22,Rx_N,AAA_18,AAA_16,NACHT,ATPase_2,ATP_bind_1,AAA_33,AAA_24,ABC_tran,DUF1752,Viral_helicase1,AAA_14	disease resistance protein (TIR-NBS-LRR class)
chr7D	19925033	19927496	TraesCS7D02G039000	NB-ARC,Rx_N,AAA_22,AAA_16,AAA_14,AAA_33,NACHT,AAA_24,AAA,RsgA_GTPase,TsaE,SRP54	NBS-LRR disease resistance protein
chr7D	20286132	20286935	TraesCS7D02G039700	NB-ARC,Rx_N,AAA_16,AAA_22,AAA_33,AAA,NACHT,RuvB_N,SbmA_BacA,AAA_5	Disease resistance protein
chr7D	20310877	20314183	TraesCS7D02G039800	NB-ARC,Rx_N,AAA_16,LRR_8,AAA_22,AAA_14,Pox_A32,NACHT	NBS-LRR disease resistance protein, putative, expressed
chr7D	20319092	20319865	TraesCS7D02G039900	NB-ARC,Rx_N,AAA_16,AAA_22,AAA_33,RuvB_N,AAA,NACHT,AAA_5	ATP-dependent Clp protease ATP-binding subunit ClpX
chr7D	20326764	20329983	TraesCS7D02G040000	NB-ARC,LRR_4	disease resistance family protein / LRR family protein
chr7D	20404328	20407619	TraesCS7D02G040400	NB-ARC,Rx_N,LRR_4,LRR_8,AAA_16,AAA_14,AAA_22	NBS-LRR disease resistance protein, putative, expressed
chr7D	20421257	20423758	TraesCS7D02G040500	NB-ARC,LRR_8,AAA_14,AAA_16,LRR_4,RsgA_GTPase,NACHT,AAA_25	NBS-LRR disease resistance protein, putative, expressed
chr7D	20442479	20463194	TraesCS7D02G040700	NB-ARC,Rx_N,LRR_8,AAA_16,RsgA_GTPase,AAA_14,DUF2862,NACHT,REV1_C,LRR_4	NBS-LRR disease resistance protein, putative, expressed
chr7D	20547371	20549251	TraesCS7D02G040900	NB-ARC,NB-ARC,Rx_N,AAA_14,AAA_16,RsgA_GTPase,Pox_A32,NACHT,ATPase_2,RuvB_N,ABC_tran,AAA_5,AAA_22,AAA_18,AAA_33,AAA_25	NBS-LRR disease resistance protein, putative, expressed
chr7D	20573622	20578504	TraesCS7D02G041100	NB-ARC,Rx_N,AAA_16,AAA_22,AAA_7,NACHT,REV1_C,AAA_5,AAA_25	NBS-LRR disease resistance protein, putative, expressed
chr7D	20582502	20586934	TraesCS7D02G041200	NB-ARC,Rx_N,AAA_16,AAA_22,AAA_14,RsgA_GTPase,PhoH,AAA_25,NACHT,ATPase_2	NBS-LRR disease resistance protein, putative, expressed
chr7D	20598400	20600778	TraesCS7D02G041300	NB-ARC,Rx_N,LRR_8,AAA_14,AAA_16,NACHT	NBS-LRR disease resistance protein, putative, expressed
chr7D	20944745	20950337	TraesCS7D02G041600	NB-ARC,Rx_N,LRR_8,AAA_16,LRR_4,LRR_4,AAA_14,AAA_22,REV1_C,AAA_33	NBS-LRR disease resistance protein, putative, expressed
chr7D	28884051	28884829	TraesCS7D02G054300	NB-ARC,AAA_22,AAA_16,Sigma54_activat,AAA_30,Thymidylate_kin,ATP_bind_1,RuvB_N,Rx_N,AAA,NACHT,AAA_18,End_tail_spike,ABC_tran,TPR_12,AAA_33,TniB	disease resistance protein (TIR-NBS-LRR class) family protein
chr7D	36087831	36095847	TraesCS7D02G065200	LRR_8,LRR_8,LRR_8,LRR_8,LRR_8,LRR_4,LRR_4,LRR_4,LRR_4,NB-ARC	Disease resistance protein (NBS-LRR class) family
chr7D	36203371	36210483	TraesCS7D02G065500	NB-ARC,Rx_N,LRR_8,LRR_8,AAA_22,AAA_16,LRR_4,LRR_4,Latarcin,NACHT,ATPase_2,SLX9,T3SS_needle_F,RRF,SesA,Sigma54_activ_2	Disease resistance protein (NBS-LRR class) family
chr7D	53340460	53345771	TraesCS7D02G086700	NB-ARC,LRR_4,LRR_4,LRR_4,LRR_8,LRR_8,LRR_9	Disease resistance protein RPM1
chr7D	58486648	58492226	TraesCS7D02G096000	NB-ARC,NB-ARC,Rx_N,AAA_16,ATPase_2,NACHT,AAA_22,AAA_14,LRR_8	Disease resistance protein RPM1
chr7D	58822388	58823827	TraesCS7D02G097100	NB-ARC,Rx_N,AAA_16,AAA_5,AAA,Roc,NACHT,TsaE	Disease resistance protein (NBS-LRR class) family
chr7D	58825302	58826888	TraesCS7D02G097200	NB-ARC,Rx_N,AAA_5,AAA_16,AAA,NACHT,Roc,TsaE	Disease resistance protein (NBS-LRR class) family
chr7D	58854966	58860106	TraesCS7D02G097500	NB-ARC,NB-ARC,Rx_N,Rx_N,AAA_16,AAA_16,Roc,Roc,NACHT,NACHT,AAA,TsaE,AAA_5	Disease resistance protein (NBS-LRR class) family
chr7D	59904490	59908697	TraesCS7D02G099800	NB-ARC,Rx_N,AAA_22,AAA_14,SIKE	NBS-LRR-like resistance protein
chr7D	59937858	59939538	TraesCS7D02G099900	NB-ARC,Rx_N,AAA_22,RuvB_N,AAA_14,AAA_16,NACHT,Zeta_toxin,Thymidylate_kin,BORCS7,DUF815,ABC_tran,AAA	Disease resistance protein (TIR-NBS-LRR class) family
chr7D	63940572	63943730	TraesCS7D02G105600	NB-ARC,LcrV,LRR_8,Not1	Disease resistance protein RPP13
chr7D	64244283	64249047	TraesCS7D02G106100	NB-ARC,Rx_N,AAA_16,AAA_22,RuvB_N,AAA_14,NACHT,ABC_tran,Thymidylate_kin	NBS-LRR-like resistance protein
chr7D	64265813	64266996	TraesCS7D02G106200	Rx_N,NB-ARC,AAA_16,AAA_22,RuvB_N,AAA,ABC_tran,AAA_14	Disease resistance protein (NBS-LRR class) family
chr7D	64267131	64269076	TraesCS7D02G106300	NB-ARC,LRR_4	disease resistance family protein / LRR family protein
chr7D	71628511	71632268	TraesCS7D02G116500	NB-ARC,Rx_N,AAA_16,AAA_14,RuvB_N,AAA_22,AAA_33,YozD,NACHT,AAA,ABC_tran,RNA_helicase,Rad17,RsgA_GTPase,AAA_24,AAA_7,FliD_C	Disease resistance protein RPM1
chr7D	76743639	76746766	TraesCS7D02G122700	NB-ARC,Rx_N,NACHT,AAA_16,RuvB_N,AAA_22,LRR_8	NBS-LRR-like resistance protein
chr7D	76784258	76786417	TraesCS7D02G122800	NB-ARC,Rx_N,LRR_8,LRR_4,Bac_DnaA,AAA_16,AAA_22,LRR_6	NBS-LRR-like resistance protein
chr7D	76919094	76923783	TraesCS7D02G122900	NB-ARC,Rx_N,LRR_8,AAA_16,NACHT,AAA_22,RuvB_N,AAA	NBS-LRR-like resistance protein
chr7D	76928500	76934535	TraesCS7D02G123000	NB-ARC,Rx_N,AAA_16,LRR_8,RuvB_N	NBS-LRR-like resistance protein
chr7D	76947386	76948732	TraesCS7D02G123100	NB-ARC,Rx_N,NACHT,AAA_22,RuvB_N,AAA,AAA_16	Disease resistance protein (NBS-LRR class) family
chr7D	76971119	76972508	TraesCS7D02G123200	NB-ARC,AAA_16,RHSP,RuvB_N	NBS-LRR-like disease resistance protein
chr7D	76973484	76975709	TraesCS7D02G123300	NB-ARC,LRR_8,LRR_8,LRR_8,LRR_4,LRR_1	NBS-LRR-like resistance protein
chr7D	83339642	83344929	TraesCS7D02G131200	NB-ARC,Rx_N,AAA_16,AAA_22,AAA_14,RuvB_N,AAA_25,AAA,AAA_33,Hydantoinase_A,NACHT	Disease resistance protein (TIR-NBS-LRR class) family
chr7D	83592021	83599939	TraesCS7D02G131800	NB-ARC,LRR_4,LRR_4,LRR_4,LRR_4,LRR_4,LRR_4,LRR_4,LRR_8,LRR_8,LRR_8,LRR_8,LRR_8,LRR_8,Rx_N,LRR_1,LRR_1,LRR_1,LRR_1,LRR_1,AAA_16,AAA_22	Disease resistance protein (NBS-LRR class) family
chr7D	89530263	89533017	TraesCS7D02G140100	NB-ARC,Rx_N,AAA_16,REV1_C,AAA_14,TIP49	NBS-LRR disease resistance protein, putative, expressed
chr7D	160433761	160434603	TraesCS7D02G201200	Rx_N,NB-ARC,AAA_22,AAA_16,RuvB_N,DUF3740	Disease resistance protein RPM1
chr7D	188288552	188293237	TraesCS7D02G227900	NB-ARC,Rx_N,AAA_22,LRR_4,RuvB_N,NACHT,LRR_8,AAA,AAA_16,AAA_14	Disease resistance protein RPM1
chr7D	204108282	204112314	TraesCS7D02G239600	NB-ARC,AAA_16,TIR_2,ATPase,AAA_22,AAA_24,AAA_5,NACHT,IstB_IS21,Hpr_kinase_C	Disease resistance protein
chr7D	249429715	249430769	TraesCS7D02G266600	Rx_N,NB-ARC,AAA_14,CDC73_C,GFRP	Disease resistance protein RPM1
chr7D	439873138	439879905	TraesCS7D02G343500	NB-ARC,Rx_N,LRR_8,LRR_4,LRR_4,NACHT	NBS-LRR disease resistance protein
chr7D	467996502	467998109	TraesCS7D02G363800	NB-ARC,Rx_N,AAA_22,NACHT,AAA_16,AAA_14,AAA_18,AAA_33,AAA_30,Viral_helicase1	CC-NBS-LRR disease resistance protein
chr7D	528891729	528896252	TraesCS7D02G409800	NB-ARC,Rx_N,AAA_22,AAA_16,RuvB_N,AAA_14,AAA_33,Phi_1	Disease resistance protein RPM1
chr7D	530924141	530927487	TraesCS7D02G412600	NB-ARC,Rx_N,AAA_22,AAA_14,AAA_33,AAA_16,NACHT,AAA,HAP1_N,cobW	disease resistance protein (TIR-NBS-LRR class)
chr7D	533634668	533636140	TraesCS7D02G415000	NB-ARC,AAA_16,Rx_N,AAA_14	Disease resistance protein RGA2
chr7D	535411029	535413688	TraesCS7D02G416200	NB-ARC,Rx_N,LRR_8,LRR_8,LRR_8,LRR_8,LRR_4,LRR_4,LRR_9	NBS-LRR-like resistance protein
chr7D	549294518	549298066	TraesCS7D02G429500	NB-ARC,NB-ARC,Rx_N,LRR_4,AAA_16,AAA_22,AAA,LRR_8,GTA_holin_3TM	disease resistance protein (TIR-NBS-LRR class)
chr7D	549301103	549307282	TraesCS7D02G429600	NB-ARC,Rx_N,AAA_22,AAA_16,LRR_4,AAA_14,AAA,LRR_8,RuvB_N	Disease resistance protein (TIR-NBS-LRR class) family
chr7D	555193615	555196368	TraesCS7D02G436600	NB-ARC,Rx_N,AAA_16,AAA_14,AAA_22,AAA_18,NACHT,AAA_33	NBS-LRR disease resistance protein, putative, expressed
chr7D	571258684	571265285	TraesCS7D02G451500	NB-ARC,NB-ARC,Rx_N,AAA_16,AAA_14,AAA_22,NACHT,ATPase_2	Disease resistance protein RPM1
chr7D	571882057	571885421	TraesCS7D02G452200	NB-ARC,Rx_N,AAA_22,NACHT,AAA_14,AAA_16,LRR_8,AAA_33,SRP54,AAA_24,ABC_tran,Thymidylate_kin	Disease resistance protein (NBS-LRR class) family
chr7D	571967718	571972108	TraesCS7D02G452400	NB-ARC,Rx_N,LRR_4,AAA_16,AAA_14,NACHT,AAA_22,AAA_33,Sec23_helical,LRR_8,LRR_8	NBS-LRR-like resistance protein
chr7D	579761084	579764000	TraesCS7D02G465800	NB-ARC,Rx_N,AAA_14,AAA_22,AAA_16,NACHT,Sigma54_activat,KAP_NTPase,BAR_2,Roc,TsaE,AAA_33	Disease resistance protein (NBS-LRR class) family
chr7D	588019973	588031413	TraesCS7D02G476500	NB-ARC,Rx_N,LRR_4,LRR_4,NACHT,AAA_18,AAA_16,AAA_22,AAA_14,AAA_33,AAA,TniB	CC-NBS-LRR disease resistance protein
chr7D	589389790	589391226	TraesCS7D02G478700	Rx_N,NB-ARC,NB-ARC	NB-ARC domain-containing disease resistance protein
chr7D	590816792	590820142	TraesCS7D02G479800	NB-ARC,Rx_N,AAA_22,AAA_30,AAA_16,AAA_18,LRR_4,AAA_33,NACHT,AAA_24,AAA_14,ATP_bind_1,ABC_tran,DUF2868	Disease resistance protein (NBS-LRR class) family
chr7D	596705267	596711736	TraesCS7D02G486400	NB-ARC,Rx_N,RuvB_N,LRR_4,AAA_22,AAA_14,AAA_16,NACHT,DUF2408	Disease resistance protein RPM1
chr7D	603665828	603670528	TraesCS7D02G496900	NB-ARC,Rx_N,AAA_22,AAA_16,AAA_14,RuvB_N,NACHT,MeaB	Disease resistance protein RPP13
chr7D	606317357	606321993	TraesCS7D02G499900	LRR_8,LRR_8,LRR_4,LRR_4,LRR_4,NB-ARC,LRR_1	Disease resistance protein (NBS-LRR class) family
chr7D	606332574	606343358	TraesCS7D02G500000	LRR_8,LRR_8,LRR_4,LRR_4,LRR_4,NB-ARC,AAA_22	disease resistance protein (TIR-NBS-LRR class) family
chr7D	608082769	608087655	TraesCS7D02G502300	NB-ARC,AAA_22,NACHT,Rx_N,AAA_16,ABC_tran,Viral_helicase1,AAA_18,Sigma54_activat,AAA_33	Disease resistance protein (NBS-LRR class) family
chr7D	614505725	614510670	TraesCS7D02G513100	NB-ARC,AAA_22,AAA_18	Disease resistance protein (NBS-LRR class) family
chr7D	618232270	618236783	TraesCS7D02G520800	NB-ARC,LRR_4,LRR_4,LRR_8,LRR_8,NACHT,AAA_22,AAA_16,AAA_18,ATPase_2,PIF1,cobW,AAA_24,ABC_tran,AAA_14,G-alpha	Disease resistance protein (NBS-LRR class) family
chr7D	618889747	618895056	TraesCS7D02G521900	NB-ARC,Rx_N,LRR_4,LRR_4,LRR_8,LRR_8,NACHT,AAA_22,AAA_16,RuvB_N	Pm3-like disease resistance protein
chr7D	619152590	619156913	TraesCS7D02G522200	NB-ARC,Rx_N,LRR_4,LRR_4,LRR_8,LRR_8,LRR_1,NACHT,AAA_22	Disease resistance protein RGA2
chr7D	619157541	619160599	TraesCS7D02G522300	NB-ARC,Rx_N,AAA_22,RuvB_N,AAA_16	Pm3-like disease resistance protein
chr7D	621259217	621265870	TraesCS7D02G525700	NB-ARC,DDE_Tnp_4,LRR_8,LRR_8,LRR_4,HTH_38,Plant_tran	NBS-LRR-like resistance protein
chr7D	621293704	621298825	TraesCS7D02G525800	NB-ARC,NB-ARC,Rx_N,AAA_16,AAA_14,AAA_22,LRR_4,LRR_8,NACHT	Disease resistance protein RPM1
chr7D	621732575	621740096	TraesCS7D02G526300	NB-ARC,NB-ARC,Rx_N,AAA_16,AAA_22,AAA_14,DUF447,LRR_8	Disease resistance protein RPM1
chr7D	621969376	621973496	TraesCS7D02G526600	NB-ARC,Rx_N,AAA_22,AAA_16,AAA_14,NACHT,AAA_33,RuvB_N,CRAL_TRIO,TniB,AAA,STAT_alpha,Syntaxin_2,DUF4618	NBS-LRR disease resistance protein homologue
chr7D	622215597	622222787	TraesCS7D02G527200	NB-ARC,NB-ARC,Rx_N,AAA_22,AAA_14,AAA_16,LRR_8,LRR_8	Disease resistance protein RPM1
chr7D	628673951	628679274	TraesCS7D02G537100	NB-ARC,Rx_N,AAA_16,LRR_4,NACHT,AAA_22,AAA	NBS-LRR disease resistance protein-like protein
chr7D	629321784	629326528	TraesCS7D02G538200	NB-ARC,Rx_N,LRR_8,AAA_14,LRR_4,LRR_4,AAA_22,RuvB_N,Sigma54_activat,AAA_16,AAA	disease resistance protein (TIR-NBS-LRR class)
chr7D	630502773	630506491	TraesCS7D02G540500	NB-ARC,Rx_N,LRR_4,LRR_8,AAA_22,AAA_14,RuvB_N,AAA_16,AAA_5,COBRA,NACHT	Disease resistance protein RPM1
chr7D	630521540	630524040	TraesCS7D02G540600	NB-ARC,Rx_N,AAA_16,AAA_22,NACHT,AAA_14,AAA_5,RuvB_N,AAA_19	Disease resistance protein (NBS-LRR class) family
chr7D	631424255	631428465	TraesCS7D02G542200	NB-ARC,NACHT,Rx_N,AAA_22,AAA_16,LRR_4,AAA_14,AAA_33,AAA_24,ABC_tran	NBS-LRR disease resistance protein-like protein
[truncated: 14 more rows]

## Sheet: Table S2
Table S2 The number of NLR proteins distributed on each of 21 chromosomes.
Chromosome	Number	Rate on each chromosome
chr1A	65	0.0145707
chr1B	147	0.0305233
chr1D	83	0.0182458
chr2A	100	0.0168379
chr2B	131	0.0207871
chr2D	104	0.0172815
chr3A	59	0.010932
chr3B	114	0.0186001
chr3D	72	0.0131916
chr4A	141	0.0282056
chr4B	26	0.00650814
chr4D	21	0.00573144
chr5A	51	0.00912507
chr5B	101	0.0176142
chr5D	91	0.0159705
chr6A	53	0.0125682
chr6B	129	0.0272209
chr6D	79	0.019358
chr7A	156	0.0273684
chr7B	137	0.0272745
chr7D	152	0.0273726
total	2012	0.0186191
NOTE: Rate = number of NLRs on one chromosome/total number of genes on one chromosome

## Sheet: Table S3
Table S3 The number of NLR proteins distributed on each 200Kb slide window.
Chromosome	Start	End	Number of NLRs
chr1A	1600000	1800000	1
chr1A	3600000	3800000	1
chr1A	5400000	5600000	1
chr1A	5600000	5800000	1
chr1A	6200000	6400000	1
chr1A	7200000	7400000	1
chr1A	9200000	9400000	1
chr1A	9400000	9600000	1
chr1A	13600000	13800000	1
chr1A	19800000	20000000	1
chr1A	21000000	21200000	1
chr1A	22600000	22800000	1
chr1A	59200000	59400000	1
chr1A	262000000	262200000	1
chr1A	299000000	299200000	1
chr1A	430200000	430400000	1
chr1A	452600000	452800000	1
chr1A	462200000	462400000	1
chr1A	500200000	500400000	1
chr1A	512800000	513000000	1
chr1A	513600000	513800000	1
chr1A	514000000	514200000	1
chr1A	544400000	544600000	1
chr1A	550600000	550800000	1
chr1A	551400000	551600000	1
chr1A	570800000	571000000	1
chr1A	575200000	575400000	1
chr1A	580400000	580600000	1
chr1A	584600000	584800000	1
chr1A	586800000	587000000	1
chr1B	0	200000	1
chr1B	800000	1000000	1
chr1B	2200000	2400000	1
chr1B	2600000	2800000	1
chr1B	3800000	4000000	1
chr1B	4000000	4200000	1
chr1B	4600000	4800000	1
chr1B	6200000	6400000	1
chr1B	6400000	6600000	1
chr1B	8800000	9000000	1
chr1B	9000000	9200000	1
chr1B	9600000	9800000	1
chr1B	10200000	10400000	1
chr1B	10400000	10600000	1
chr1B	12400000	12600000	1
chr1B	13200000	13400000	1
chr1B	13400000	13600000	1
chr1B	15200000	15400000	1
chr1B	15800000	16000000	1
chr1B	16600000	16800000	1
chr1B	17000000	17200000	1
chr1B	17400000	17600000	1
chr1B	22000000	22200000	1
chr1B	22600000	22800000	1
chr1B	26400000	26600000	1
chr1B	29000000	29200000	1
chr1B	31000000	31200000	1
chr1B	59400000	59600000	1
chr1B	63800000	64000000	1
chr1B	64400000	64600000	1
chr1B	120600000	120800000	1
chr1B	130200000	130400000	1
chr1B	301200000	301400000	1
chr1B	329800000	330000000	1
chr1B	361200000	361400000	1
chr1B	461200000	461400000	1
chr1B	474400000	474600000	1
chr1B	544800000	545000000	1
chr1B	563600000	563800000	1
chr1B	577800000	578000000	1
chr1B	589000000	589200000	1
chr1B	597000000	597200000	1
chr1B	597400000	597600000	1
chr1B	609400000	609600000	1
chr1B	614600000	614800000	1
chr1B	626000000	626200000	1
chr1B	626200000	626400000	1
chr1B	629600000	629800000	1
chr1B	631000000	631200000	1
chr1B	632000000	632200000	1
chr1B	632600000	632800000	1
chr1B	640600000	640800000	1
chr1B	641000000	641200000	1
chr1B	641200000	641400000	1
chr1B	642200000	642400000	1
chr1B	643400000	643600000	1
chr1B	662800000	663000000	1
chr1B	666800000	667000000	1
chr1B	673800000	674000000	1
chr1B	677000000	677200000	1
chr1B	678200000	678400000	1
chr1D	0	200000	1
chr1D	2800000	3000000	1
chr1D	3000000	3200000	1
chr1D	3400000	3600000	1
chr1D	3800000	4000000	1
chr1D	4800000	5000000	1
chr1D	6000000	6200000	1
chr1D	6200000	6400000	1
chr1D	7000000	7200000	1
chr1D	7200000	7400000	1
chr1D	7600000	7800000	1
chr1D	7800000	8000000	1
chr1D	8200000	8400000	1
chr1D	8600000	8800000	1
chr1D	9400000	9600000	1
chr1D	10400000	10600000	1
chr1D	10600000	10800000	1
chr1D	11000000	11200000	1
chr1D	12400000	12600000	1
chr1D	31600000	31800000	1
chr1D	32200000	32400000	1
chr1D	38800000	39000000	1
chr1D	44600000	44800000	1
chr1D	76800000	77000000	1
chr1D	86200000	86400000	1
chr1D	205400000	205600000	1
chr1D	248000000	248200000	1
chr1D	248800000	249000000	1
chr1D	332600000	332800000	1
chr1D	343800000	344000000	1
chr1D	352000000	352200000	1
chr1D	363000000	363200000	1
chr1D	405000000	405200000	1
chr1D	416800000	417000000	1
chr1D	431400000	431600000	1
chr1D	435200000	435400000	1
chr1D	443000000	443200000	1
chr1D	449200000	449400000	1
chr1D	455600000	455800000	1
chr1D	456200000	456400000	1
chr1D	456600000	456800000	1
chr1D	458000000	458200000	1
chr1D	459000000	459200000	1
chr1D	464400000	464600000	1
chr1D	464600000	464800000	1
chr1D	478800000	479000000	1
chr1D	483600000	483800000	1
chr1D	483800000	484000000	1
chr1D	486000000	486200000	1
chr1D	488400000	488600000	1
chr2A	1800000	2000000	1
chr2A	2400000	2600000	1
chr2A	3400000	3600000	1
chr2A	9200000	9400000	1
chr2A	9600000	9800000	1
chr2A	11200000	11400000	1
chr2A	11400000	11600000	1
chr2A	13200000	13400000	1
chr2A	14200000	14400000	1
chr2A	16400000	16600000	1
chr2A	16800000	17000000	1
chr2A	19000000	19200000	1
chr2A	24000000	24200000	1
chr2A	24200000	24400000	1
chr2A	31600000	31800000	1
chr2A	31800000	32000000	1
chr2A	40400000	40600000	1
chr2A	43000000	43200000	1
chr2A	43200000	43400000	1
chr2A	46800000	47000000	1
chr2A	77200000	77400000	1
chr2A	138000000	138200000	1
chr2A	144800000	145000000	1
chr2A	166600000	166800000	1
chr2A	166800000	167000000	1
chr2A	406600000	406800000	1
chr2A	605200000	605400000	1
chr2A	606600000	606800000	1
chr2A	672800000	673000000	1
chr2A	676400000	676600000	1
chr2A	706200000	706400000	1
chr2A	710600000	710800000	1
chr2A	715200000	715400000	1
chr2A	716400000	716600000	1
chr2A	718000000	718200000	1
chr2A	727000000	727200000	1
chr2A	733000000	733200000	1
chr2A	737200000	737400000	1
chr2A	753600000	753800000	1
chr2A	754200000	754400000	1
chr2A	765000000	765200000	1
chr2A	768600000	768800000	1
chr2A	768800000	769000000	1
chr2A	769600000	769800000	1
chr2A	769800000	770000000	1
chr2A	772200000	772400000	1
chr2A	776000000	776200000	1
chr2B	4600000	4800000	1
chr2B	6000000	6200000	1
chr2B	8200000	8400000	1
chr2B	8600000	8800000	1
chr2B	8800000	9000000	1
chr2B	9000000	9200000	1
chr2B	9600000	9800000	1
chr2B	9800000	10000000	1
chr2B	10200000	10400000	1
chr2B	10600000	10800000	1
chr2B	10800000	11000000	1
chr2B	12800000	13000000	1
chr2B	13400000	13600000	1
chr2B	16000000	16200000	1
chr2B	16800000	17000000	1
chr2B	17400000	17600000	1
chr2B	17600000	17800000	1
chr2B	19200000	19400000	1
chr2B	22000000	22200000	1
chr2B	23000000	23200000	1
chr2B	25600000	25800000	1
chr2B	26600000	26800000	1
chr2B	28600000	28800000	1
chr2B	29000000	29200000	1
chr2B	29400000	29600000	1
chr2B	32000000	32200000	1
chr2B	36600000	36800000	1
chr2B	37400000	37600000	1
chr2B	37600000	37800000	1
chr2B	43200000	43400000	1
chr2B	47000000	47200000	1
chr2B	59600000	59800000	1
chr2B	62200000	62400000	1
chr2B	118200000	118400000	1
chr2B	154800000	155000000	1
chr2B	157600000	157800000	1
chr2B	185800000	186000000	1
chr2B	212400000	212600000	1
chr2B	214400000	214600000	1
chr2B	391600000	391800000	1
chr2B	473200000	473400000	1
chr2B	473600000	473800000	1
chr2B	543600000	543800000	1
chr2B	569400000	569600000	1
chr2B	625800000	626000000	1
chr2B	667600000	667800000	1
chr2B	667800000	668000000	1
chr2B	683600000	683800000	1
chr2B	685200000	685400000	1
chr2B	685600000	685800000	1
chr2B	686800000	687000000	1
chr2B	693200000	693400000	1
chr2B	693400000	693600000	1
chr2B	693600000	693800000	1
chr2B	698200000	698400000	1
chr2B	699000000	699200000	1
chr2B	718400000	718600000	1
chr2B	727600000	727800000	1
chr2B	732200000	732400000	1
chr2B	754800000	755000000	1
chr2B	763800000	764000000	1
chr2B	765000000	765200000	1
chr2B	767200000	767400000	1
chr2B	774600000	774800000	1
chr2B	778200000	778400000	1
chr2B	778600000	778800000	1
chr2B	780800000	781000000	1
chr2B	782000000	782200000	1
chr2B	788000000	788200000	1
chr2B	788200000	788400000	1
chr2B	788600000	788800000	1
chr2B	788800000	789000000	1
chr2B	789000000	789200000	1
chr2B	798200000	798400000	1
chr2B	798800000	799000000	1
chr2B	800800000	801000000	1
chr2D	1600000	1800000	1
chr2D	1800000	2000000	1
chr2D	2600000	2800000	1
chr2D	7800000	8000000	1
chr2D	9600000	9800000	1
chr2D	11600000	11800000	1
chr2D	17600000	17800000	1
chr2D	22800000	23000000	1
chr2D	27400000	27600000	1
chr2D	29000000	29200000	1
chr2D	29400000	29600000	1
chr2D	62000000	62200000	1
chr2D	131400000	131600000	1
chr2D	155400000	155600000	1
chr2D	157000000	157200000	1
chr2D	323600000	323800000	1
chr2D	399200000	399400000	1
chr2D	399400000	399600000	1
chr2D	461400000	461600000	1
chr2D	528000000	528200000	1
chr2D	532000000	532200000	1
chr2D	571000000	571200000	1
chr2D	571800000	572000000	1
chr2D	574200000	574400000	1
chr2D	574400000	574600000	1
chr2D	577000000	577200000	1
chr2D	580000000	580200000	1
chr2D	580200000	580400000	1
chr2D	584400000	584600000	1
chr2D	587400000	587600000	1
chr2D	592600000	592800000	1
chr2D	598200000	598400000	1
chr2D	598800000	599000000	1
chr2D	602200000	602400000	1
chr2D	603000000	603200000	1
chr2D	603200000	603400000	1
chr2D	616800000	617000000	1
chr2D	620200000	620400000	1
chr2D	621800000	622000000	1
chr2D	625000000	625200000	1
chr2D	633200000	633400000	1
chr2D	635600000	635800000	1
chr2D	636600000	636800000	1
chr2D	637200000	637400000	1
chr2D	638800000	639000000	1
chr2D	639600000	639800000	1
chr2D	640400000	640600000	1
chr2D	644400000	644600000	1
chr2D	648400000	648600000	1
chr2D	651400000	651600000	1
chr3A	7400000	7600000	1
chr3A	8200000	8400000	1
chr3A	8400000	8600000	1
chr3A	8800000	9000000	1
chr3A	9800000	10000000	1
chr3A	10000000	10200000	1
chr3A	17600000	17800000	1
chr3A	20600000	20800000	1
chr3A	23600000	23800000	1
chr3A	24000000	24200000	1
chr3A	25800000	26000000	1
chr3A	31800000	32000000	1
chr3A	41200000	41400000	1
chr3A	41600000	41800000	1
chr3A	42000000	42200000	1
chr3A	47000000	47200000	1
chr3A	53000000	53200000	1
chr3A	54800000	55000000	1
chr3A	55600000	55800000	1
chr3A	60800000	61000000	1
chr3A	75000000	75200000	1
chr3A	86400000	86600000	1
chr3A	515600000	515800000	1
chr3A	538000000	538200000	1
chr3A	564400000	564600000	1
chr3A	570600000	570800000	1
chr3A	579200000	579400000	1
chr3A	673400000	673600000	1
chr3A	681200000	681400000	1
chr3A	687400000	687600000	1
chr3A	711000000	711200000	1
chr3A	721200000	721400000	1
chr3A	727200000	727400000	1
chr3A	747600000	747800000	1
chr3B	8000000	8200000	1
chr3B	14400000	14600000	1
chr3B	14600000	14800000	1
chr3B	17000000	17200000	1
chr3B	17400000	17600000	1
chr3B	17600000	17800000	1
chr3B	18200000	18400000	1
chr3B	18800000	19000000	1
chr3B	19200000	19400000	1
chr3B	22600000	22800000	1
chr3B	25200000	25400000	1
chr3B	39600000	39800000	1
chr3B	51600000	51800000	1
chr3B	52000000	52200000	1
chr3B	64600000	64800000	1
chr3B	68400000	68600000	1
chr3B	77600000	77800000	1
chr3B	118600000	118800000	1
chr3B	118800000	119000000	1
chr3B	520200000	520400000	1
chr3B	539000000	539200000	1
chr3B	554000000	554200000	1
chr3B	559800000	560000000	1
chr3B	564600000	564800000	1
chr3B	571200000	571400000	1
chr3B	571400000	571600000	1
chr3B	576400000	576600000	1
chr3B	707200000	707400000	1
chr3B	712400000	712600000	1
chr3B	720200000	720400000	1
chr3B	727400000	727600000	1
chr3B	737600000	737800000	1
chr3B	741400000	741600000	1
chr3B	747600000	747800000	1
chr3B	765200000	765400000	1
chr3B	779400000	779600000	1
chr3B	780400000	780600000	1
chr3B	783400000	783600000	1
chr3B	783600000	783800000	1
chr3B	788200000	788400000	1
chr3B	789400000	789600000	1
chr3B	790600000	790800000	1
chr3B	801200000	801400000	1
chr3B	802200000	802400000	1
chr3B	815400000	815600000	1
chr3B	817400000	817600000	1
chr3B	823000000	823200000	1
chr3B	823400000	823600000	1
chr3B	825600000	825800000	1
chr3B	826000000	826200000	1
chr3D	600000	800000	1
chr3D	800000	1000000	1
chr3D	1000000	1200000	1
chr3D	7000000	7200000	1
chr3D	10400000	10600000	1
chr3D	11600000	11800000	1
chr3D	12200000	12400000	1
chr3D	13400000	13600000	1
chr3D	15000000	15200000	1
chr3D	15600000	15800000	1
chr3D	15800000	16000000	1
chr3D	23600000	23800000	1
chr3D	30200000	30400000	1
chr3D	36800000	37000000	1
chr3D	41600000	41800000	1
chr3D	43600000	43800000	1
chr3D	43800000	44000000	1
chr3D	48600000	48800000	1
chr3D	395600000	395800000	1
chr3D	412000000	412200000	1
chr3D	424200000	424400000	1
chr3D	428200000	428400000	1
chr3D	432400000	432600000	1
chr3D	435200000	435400000	1
chr3D	439600000	439800000	1
chr3D	533800000	534000000	1
chr3D	537800000	538000000	1
chr3D	544400000	544600000	1
chr3D	554800000	555000000	1
chr3D	565000000	565200000	1
chr3D	571000000	571200000	1
chr3D	582000000	582200000	1
chr3D	585000000	585200000	1
chr3D	586800000	587000000	1
chr3D	590600000	590800000	1
chr3D	590800000	591000000	1
chr3D	591000000	591200000	1
chr3D	594400000	594600000	1
chr3D	596600000	596800000	1
chr3D	597200000	597400000	1
chr3D	600000000	600200000	1
chr3D	606200000	606400000	1
chr3D	606400000	606600000	1
chr3D	607800000	608000000	1
chr3D	612800000	613000000	1
chr4A	86200000	86400000	1
chr4A	446600000	446800000	1
chr4A	477000000	477200000	1
chr4A	503600000	503800000	1
chr4A	531600000	531800000	1
chr4A	602000000	602200000	1
chr4A	602800000	603000000	1
chr4A	603000000	603200000	1
chr4A	604600000	604800000	1
chr4A	604800000	605000000	1
chr4A	608200000	608400000	1
chr4A	608400000	608600000	1
chr4A	613600000	613800000	1
chr4A	614200000	614400000	1
chr4A	626200000	626400000	1
chr4A	647000000	647200000	1
chr4A	650600000	650800000	1
chr4A	658800000	659000000	1
chr4A	666800000	667000000	1
chr4A	674400000	674600000	1
chr4A	674600000	674800000	1
chr4A	674800000	675000000	1
chr4A	675800000	676000000	1
chr4A	706400000	706600000	1
chr4A	715200000	715400000	1
chr4A	715800000	716000000	1
chr4A	718400000	718600000	1
chr4A	718800000	719000000	1
chr4A	722800000	723000000	1
chr4A	723400000	723600000	1
chr4A	725000000	725200000	1
chr4A	728800000	729000000	1
chr4A	729200000	729400000	1
chr4A	729800000	730000000	1
chr4A	730000000	730200000	1
chr4A	731400000	731600000	1
chr4A	731800000	732000000	1
chr4A	732000000	732200000	1
chr4A	732200000	732400000	1
chr4A	733800000	734000000	1
chr4A	734000000	734200000	1
chr4A	734200000	734400000	1
chr4A	734400000	734600000	1
chr4A	734600000	734800000	1
chr4A	735800000	736000000	1
chr4A	736000000	736200000	1
chr4A	736600000	736800000	1
chr4A	736800000	737000000	1
chr4A	740600000	740800000	1
chr4A	741000000	741200000	1
chr4A	741400000	741600000	1
chr4A	741600000	741800000	1
chr4A	743200000	743400000	1
chr4A	743400000	743600000	1
chr4B	3200000	3400000	1
chr4B	3400000	3600000	1
chr4B	3800000	4000000	1
chr4B	4800000	5000000	1
chr4B	9400000	9600000	1
chr4B	94600000	94800000	1
chr4B	95000000	95200000	1
chr4B	95200000	95400000	1
chr4B	128000000	128200000	1
chr4B	465400000	465600000	1
chr4B	553200000	553400000	1
chr4B	609200000	609400000	1
chr4B	634200000	634400000	1
chr4B	642600000	642800000	1
chr4B	642800000	643000000	1
chr4B	650800000	651000000	1
chr4B	653400000	653600000	1
chr4B	656800000	657000000	1
chr4B	657600000	657800000	1
chr4B	662000000	662200000	1
chr4D	1200000	1400000	1
chr4D	1600000	1800000	1
chr4D	3200000	3400000	1
chr4D	64400000	64600000	1
chr4D	64600000	64800000	1
chr4D	65000000	65200000	1
chr4D	82000000	82200000	1
chr4D	91200000	91400000	1
chr4D	98800000	99000000	1
chr4D	123000000	123200000	1
chr4D	378600000	378800000	1
chr4D	480800000	481000000	1
chr4D	502600000	502800000	1
chr4D	504200000	504400000	1
chr4D	506000000	506200000	1
chr4D	507400000	507600000	1
chr4D	509800000	509854941	1
chr5A	17400000	17600000	1
chr5A	18600000	18800000	1
chr5A	19200000	19400000	1
chr5A	24400000	24600000	1
chr5A	25000000	25200000	1
chr5A	33000000	33200000	1
chr5A	33800000	34000000	1
chr5A	75200000	75400000	1
chr5A	76000000	76200000	1
chr5A	78000000	78200000	1
chr5A	85200000	85400000	1
chr5A	85600000	85800000	1
chr5A	116400000	116600000	1
chr5A	117200000	117400000	1
chr5A	380000000	380200000	1
chr5A	380200000	380400000	1
chr5A	384200000	384400000	1
chr5A	384600000	384800000	1
chr5A	395800000	396000000	1
chr5A	445400000	445600000	1
chr5A	481800000	482000000	1
chr5A	502400000	502600000	1
chr5A	503000000	503200000	1
chr5A	504600000	504800000	1
chr5A	504800000	505000000	1
chr5A	513200000	513400000	1
chr5A	514000000	514200000	1
chr5A	536200000	536400000	1
chr5A	547000000	547200000	1
chr5A	548400000	548600000	1
chr5A	578000000	578200000	1
chr5A	591000000	591200000	1
chr5A	599200000	599400000	1
chr5A	599600000	599800000	1
chr5A	601600000	601800000	1
chr5A	621800000	622000000	1
chr5A	626200000	626400000	1
chr5A	662400000	662600000	1
chr5A	687200000	687400000	1
chr5A	690800000	691000000	1
chr5B	13400000	13600000	1
chr5B	18600000	18800000	1
chr5B	21600000	21800000	1
chr5B	23400000	23600000	1
chr5B	23600000	23800000	1
chr5B	25200000	25400000	1
chr5B	26800000	27000000	1
chr5B	34600000	34800000	1
chr5B	41200000	41400000	1
chr5B	43400000	43600000	1
chr5B	90400000	90600000	1
chr5B	97400000	97600000	1
chr5B	122400000	122600000	1
chr5B	122800000	123000000	1
chr5B	332600000	332800000	1
chr5B	332800000	333000000	1
chr5B	418000000	418200000	1
chr5B	442200000	442400000	1
chr5B	457800000	458000000	1
chr5B	477000000	477200000	1
chr5B	477800000	478000000	1
chr5B	479200000	479400000	1
chr5B	479400000	479600000	1
chr5B	486000000	486200000	1
chr5B	488800000	489000000	1
chr5B	489800000	490000000	1
chr5B	491600000	491800000	1
chr5B	527400000	527600000	1
chr5B	534800000	535000000	1
chr5B	539800000	540000000	1
chr5B	563000000	563200000	1
chr5B	571800000	572000000	1
chr5B	572000000	572200000	1
chr5B	591400000	591600000	1
chr5B	596000000	596200000	1
chr5B	597200000	597400000	1
chr5B	597800000	598000000	1
chr5B	616800000	617000000	1
chr5B	622400000	622600000	1
chr5B	647400000	647600000	1
chr5B	663000000	663200000	1
chr5B	665800000	666000000	1
chr5B	673000000	673200000	1
chr5B	683200000	683400000	1
chr5B	704000000	704200000	1
chr5B	705800000	706000000	1
chr5B	706200000	706400000	1
chr5B	706400000	706600000	1
chr5B	706600000	706800000	1
chr5B	708200000	708400000	1
chr5B	708400000	708600000	1
chr5B	709000000	709200000	1
chr5B	710200000	710400000	1
chr5B	710800000	711000000	1
chr5B	711400000	711600000	1
chr5B	711600000	711800000	1
chr5B	712200000	712400000	1
chr5D	1600000	1800000	1
chr5D	4000000	4200000	1
chr5D	4200000	4400000	1
chr5D	14200000	14400000	1
chr5D	24400000	24600000	1
chr5D	28400000	28600000	1
chr5D	29600000	29800000	1
chr5D	31200000	31400000	1
chr5D	35800000	36000000	1
chr5D	36000000	36200000	1
chr5D	41000000	41200000	1
chr5D	43200000	43400000	1
chr5D	43400000	43600000	1
chr5D	82000000	82200000	1
chr5D	86600000	86800000	1
chr5D	91600000	91800000	1
chr5D	92000000	92200000	1
chr5D	109800000	110000000	1
chr5D	287800000	288000000	1
chr5D	291800000	292000000	1
chr5D	292000000	292200000	1
chr5D	345600000	345800000	1
chr5D	372000000	372200000	1
chr5D	399000000	399200000	1
chr5D	408200000	408400000	1
chr5D	410000000	410200000	1
chr5D	419000000	419200000	1
chr5D	422800000	423000000	1
chr5D	432000000	432200000	1
chr5D	434400000	434600000	1
chr5D	439600000	439800000	1
chr5D	443200000	443400000	1
chr5D	459000000	459200000	1
chr5D	464400000	464600000	1
chr5D	470400000	470600000	1
chr5D	480400000	480600000	1
chr5D	480600000	480800000	1
chr5D	482000000	482200000	1
chr5D	497800000	498000000	1
chr5D	500800000	501000000	1
chr5D	528800000	529000000	1
chr5D	547400000	547600000	1
chr5D	551800000	552000000	1
chr5D	552800000	553000000	1
chr5D	553800000	554000000	1
chr5D	554000000	554200000	1
chr5D	554200000	554400000	1
chr5D	555000000	555200000	1
chr5D	555600000	555800000	1
chr5D	556400000	556600000	1
chr5D	558000000	558200000	1
chr5D	558600000	558800000	1
chr5D	558800000	559000000	1
chr5D	561600000	561800000	1
chr5D	563800000	564000000	1
chr5D	564200000	564400000	1
chr6A	2600000	2800000	1
chr6A	4200000	4400000	1
chr6A	4600000	4800000	1
chr6A	6800000	7000000	1
chr6A	7000000	7200000	1
chr6A	9400000	9600000	1
chr6A	12400000	12600000	1
chr6A	13800000	14000000	1
chr6A	15600000	15800000	1
chr6A	17600000	17800000	1
chr6A	23200000	23400000	1
chr6A	26800000	27000000	1
chr6A	28400000	28600000	1
chr6A	29600000	29800000	1
chr6A	29800000	30000000	1
chr6A	36800000	37000000	1
chr6A	49000000	49200000	1
chr6A	157000000	157200000	1
chr6A	192200000	192400000	1
chr6A	434400000	434600000	1
chr6A	556400000	556600000	1
chr6A	604600000	604800000	1
chr6A	610400000	610600000	1
chr6A	614800000	615000000	1
chr6B	3400000	3600000	1
chr6B	3600000	3800000	1
chr6B	9600000	9800000	1
chr6B	18200000	18400000	1
chr6B	18800000	19000000	1
chr6B	22800000	23000000	1
chr6B	23000000	23200000	1
chr6B	26200000	26400000	1
chr6B	40400000	40600000	1
chr6B	43000000	43200000	1
chr6B	47200000	47400000	1
chr6B	49600000	49800000	1
chr6B	52200000	52400000	1
chr6B	68200000	68400000	1
chr6B	77600000	77800000	1
chr6B	88200000	88400000	1
chr6B	96600000	96800000	1
chr6B	103600000	103800000	1
chr6B	130200000	130400000	1
chr6B	142400000	142600000	1
chr6B	143600000	143800000	1
chr6B	149400000	149600000	1
chr6B	155400000	155600000	1
chr6B	156600000	156800000	1
chr6B	158000000	158200000	1
chr6B	165400000	165600000	1
chr6B	276200000	276400000	1
chr6B	599800000	600000000	1
chr6B	610800000	611000000	1
chr6B	662000000	662200000	1
chr6B	690800000	691000000	1
chr6B	696000000	696200000	1
chr6B	705000000	705200000	1
chr6B	705200000	705400000	1
chr6B	705400000	705600000	1
chr6B	705600000	705800000	1
chr6B	706200000	706400000	1
chr6B	706400000	706600000	1
chr6B	707600000	707800000	1
chr6B	712000000	712200000	1
chr6B	713200000	713400000	1
chr6B	715200000	715400000	1
chr6B	715600000	715800000	1
chr6B	716800000	717000000	1
chr6B	718200000	718400000	1
chr6D	2200000	2400000	1
chr6D	4400000	4600000	1
chr6D	14400000	14600000	1
chr6D	14800000	15000000	1
chr6D	21600000	21800000	1
chr6D	24800000	25000000	1
chr6D	28200000	28400000	1
chr6D	32600000	32800000	1
chr6D	37600000	37800000	1
chr6D	41200000	41400000	1
chr6D	47000000	47200000	1
chr6D	63200000	63400000	1
chr6D	68600000	68800000	1
chr6D	75600000	75800000	1
chr6D	83000000	83200000	1
chr6D	115600000	115800000	1
chr6D	115800000	116000000	1
chr6D	151400000	151600000	1
chr6D	290200000	290400000	1
chr6D	406200000	406400000	1
chr6D	426400000	426600000	1
chr6D	438800000	439000000	1
chr6D	454400000	454600000	1
chr6D	456400000	456600000	1
chr6D	457600000	457800000	1
chr6D	460000000	460200000	1
chr6D	462400000	462600000	1
chr6D	462600000	462800000	1
chr6D	462800000	463000000	1
chr6D	464800000	465000000	1
chr6D	466800000	467000000	1
chr6D	467600000	467800000	1
chr6D	469000000	469200000	1
chr6D	470000000	470200000	1
chr6D	470200000	470400000	1
chr6D	472200000	472400000	1
chr6D	472600000	472800000	1
chr6D	472800000	473000000	1
chr6D	473000000	473200000	1
chr7A	1400000	1600000	1
chr7A	1800000	2000000	1
chr7A	3400000	3600000	1
chr7A	6800000	7000000	1
chr7A	9000000	9200000	1
chr7A	10800000	11000000	1
chr7A	13000000	13200000	1
chr7A	17200000	17400000	1
chr7A	19000000	19200000	1
chr7A	19200000	19400000	1
chr7A	21200000	21400000	1
chr7A	29800000	30000000	1
chr7A	32000000	32200000	1
chr7A	35400000	35600000	1
chr7A	42600000	42800000	1
chr7A	56200000	56400000	1
chr7A	62600000	62800000	1
chr7A	62800000	63000000	1
chr7A	67400000	67600000	1
chr7A	67800000	68000000	1
chr7A	80800000	81000000	1
chr7A	85000000	85200000	1
chr7A	195800000	196000000	1
chr7A	215800000	216000000	1
chr7A	486800000	487000000	1
chr7A	491200000	491400000	1
chr7A	547000000	547200000	1
chr7A	579200000	579400000	1
chr7A	579400000	579600000	1
chr7A	603400000	603600000	1
chr7A	608600000	608800000	1
chr7A	611400000	611600000	1
chr7A	613000000	613200000	1
chr7A	615200000	615400000	1
chr7A	660400000	660600000	1
chr7A	661000000	661200000	1
chr7A	661200000	661400000	1
chr7A	668200000	668400000	1
chr7A	680600000	680800000	1
chr7A	689800000	690000000	1
chr7A	706800000	707000000	1
chr7A	708200000	708400000	1
chr7A	712400000	712600000	1
chr7A	716200000	716400000	1
chr7A	716400000	716600000	1
chr7A	717400000	717600000	1
chr7A	717800000	718000000	1
chr7A	725200000	725400000	1
chr7A	726600000	726800000	1
chr7A	730400000	730600000	1
chr7A	733600000	733800000	1
chr7A	735600000	735800000	1
chr7A	735800000	736000000	1
chr7A	736400000	736600000	1
chr7B	800000	1000000	1
chr7B	3000000	3200000	1
chr7B	5000000	5200000	1
chr7B	10000000	10200000	1
chr7B	14000000	14200000	1
chr7B	15200000	15400000	1
chr7B	23600000	23800000	1
chr7B	59600000	59800000	1
chr7B	78200000	78400000	1
chr7B	111200000	111400000	1
chr7B	120800000	121000000	1
chr7B	168000000	168200000	1
chr7B	226400000	226600000	1
chr7B	332000000	332200000	1
chr7B	457400000	457600000	1
chr7B	491200000	491400000	1
chr7B	536800000	537000000	1
chr7B	566400000	566600000	1
chr7B	571200000	571400000	1
chr7B	573600000	573800000	1
chr7B	575400000	575600000	1
chr7B	577000000	577200000	1
chr7B	579200000	579400000	1
chr7B	588800000	589000000	1
chr7B	594200000	594400000	1
chr7B	601000000	601200000	1
chr7B	608200000	608400000	1
chr7B	627200000	627400000	1
chr7B	628400000	628600000	1
chr7B	645400000	645600000	1
chr7B	660200000	660400000	1
chr7B	663600000	663800000	1
chr7B	663800000	664000000	1
chr7B	665600000	665800000	1
chr7B	666200000	666400000	1
chr7B	675200000	675400000	1
chr7B	684800000	685000000	1
chr7B	685200000	685400000	1
chr7B	690400000	690600000	1
chr7B	692800000	693000000	1
chr7B	695200000	695400000	1
chr7B	695800000	696000000	1
chr7B	697600000	697800000	1
chr7B	698800000	699000000	1
chr7B	706800000	707000000	1
chr7B	712000000	712200000	1
chr7B	713200000	713400000	1
chr7B	713400000	713600000	1
chr7B	717000000	717200000	1
chr7B	717200000	717400000	1
chr7B	718000000	718200000	1
chr7B	718800000	719000000	1
chr7B	719000000	719200000	1
chr7B	720400000	720600000	1
chr7B	730200000	730400000	1
chr7B	730800000	731000000	1
chr7B	733400000	733600000	1
chr7B	734000000	734200000	1
chr7B	740000000	740200000	1
chr7B	740800000	741000000	1
chr7B	741400000	741600000	1
chr7B	742400000	742600000	1
chr7B	744000000	744200000	1
chr7B	745000000	745200000	1
chr7B	746200000	746400000	1
chr7B	747000000	747200000	1
chr7B	747200000	747400000	1
chr7B	747600000	747800000	1
chr7B	748000000	748200000	1
chr7B	748200000	748400000	1
chr7B	749400000	749600000	1
chr7B	749600000	749800000	1
chr7B	750600000	750611715	1
chr7D	1000000	1200000	1
chr7D	1200000	1400000	1
chr7D	1400000	1600000	1
chr7D	1600000	1800000	1
chr7D	2200000	2400000	1
chr7D	3800000	4000000	1
chr7D	4000000	4200000	1
chr7D	5000000	5200000	1
chr7D	7600000	7800000	1
chr7D	7800000	8000000	1
chr7D	13400000	13600000	1
chr7D	13600000	13800000	1
chr7D	18400000	18600000	1
chr7D	18800000	19000000	1
chr7D	19800000	20000000	1
chr7D	20600000	20800000	1
chr7D	20800000	21000000	1
chr7D	28800000	29000000	1
chr7D	36000000	36200000	1
chr7D	36200000	36400000	1
chr7D	53200000	53400000	1
chr7D	58400000	58600000	1
chr7D	63800000	64000000	1
chr7D	71600000	71800000	1
chr7D	83200000	83400000	1
chr7D	83400000	83600000	1
chr7D	89400000	89600000	1
chr7D	160400000	160600000	1
chr7D	188200000	188400000	1
chr7D	204000000	204200000	1
chr7D	249400000	249600000	1
chr7D	439800000	440000000	1
chr7D	467800000	468000000	1
chr7D	528800000	529000000	1
chr7D	530800000	531000000	1
chr7D	533600000	533800000	1
chr7D	535400000	535600000	1
chr7D	555000000	555200000	1
chr7D	571200000	571400000	1
chr7D	579600000	579800000	1
chr7D	588000000	588200000	1
chr7D	589200000	589400000	1
chr7D	590800000	591000000	1
chr7D	596600000	596800000	1
chr7D	603600000	603800000	1
chr7D	608000000	608200000	1
chr7D	614400000	614600000	1
chr7D	618200000	618400000	1
chr7D	618800000	619000000	1
chr7D	621600000	621800000	1
chr7D	621800000	622000000	1
chr7D	622200000	622400000	1
chr7D	628600000	628800000	1
chr7D	629200000	629400000	1
chr7D	633200000	633400000	1
chr7D	633400000	633600000	1
chr7D	633600000	633800000	1
chr7D	634000000	634200000	1
chr7D	634200000	634400000	1
chr7D	635400000	635600000	1
chr1A	2400000	2600000	2
chr1A	4400000	4600000	2
chr1A	6000000	6200000	2
chr1A	8600000	8800000	2
chr1A	10400000	10600000	2
chr1A	12200000	12400000	2
chr1A	13200000	13400000	2
chr1A	97800000	98000000	2
chr1A	549400000	549600000	2
chr1A	580600000	580800000	2
chr1A	586200000	586400000	2
chr1B	600000	800000	2
chr1B	1600000	1800000	2
chr1B	2000000	2200000	2
chr1B	4800000	5000000	2
chr1B	7000000	7200000	2
chr1B	7600000	7800000	2
chr1B	8400000	8600000	2
chr1B	9400000	9600000	2
chr1B	9800000	10000000	2
chr1B	10000000	10200000	2
chr1B	12800000	13000000	2
chr1B	13000000	13200000	2
chr1B	24000000	24200000	2
chr1B	29800000	30000000	2
chr1B	486400000	486600000	2
chr1B	628600000	628800000	2
chr1B	631200000	631400000	2
chr1B	633600000	633800000	2
chr1B	642000000	642200000	2
chr1B	661000000	661200000	2
chr1B	667000000	667200000	2
chr1B	678400000	678600000	2
chr1B	678600000	678800000	2
chr1D	2400000	2600000	2
chr1D	2600000	2800000	2
chr1D	4000000	4200000	2
chr1D	7400000	7600000	2
chr1D	9000000	9200000	2
chr1D	11600000	11800000	2
chr1D	17600000	17800000	2
chr1D	19200000	19400000	2
chr1D	460800000	461000000	2
chr1D	465400000	465600000	2
chr1D	487200000	487400000	2
chr1D	487800000	488000000	2
chr1D	494800000	495000000	2
chr2A	400000	600000	2
chr2A	8600000	8800000	2
chr2A	12000000	12200000	2
chr2A	12200000	12400000	2
chr2A	13400000	13600000	2
chr2A	13800000	14000000	2
chr2A	14400000	14600000	2
chr2A	18200000	18400000	2
chr2A	31000000	31200000	2
chr2A	62200000	62400000	2
chr2A	628600000	628800000	2
chr2A	710200000	710400000	2
chr2A	746800000	747000000	2
chr2A	762800000	763000000	2
chr2A	764600000	764800000	2
chr2A	778400000	778600000	2
chr2B	13600000	13800000	2
chr2B	16200000	16400000	2
chr2B	17800000	18000000	2
chr2B	20200000	20400000	2
chr2B	21800000	22000000	2
chr2B	22200000	22400000	2
chr2B	22600000	22800000	2
chr2B	47400000	47600000	2
chr2B	97200000	97400000	2
chr2B	703800000	704000000	2
chr2B	752400000	752600000	2
chr2B	778400000	778600000	2
chr2B	784600000	784800000	2
chr2B	798000000	798200000	2
chr2B	800400000	800600000	2
chr2D	2200000	2400000	2
chr2D	2400000	2600000	2
chr2D	5000000	5200000	2
chr2D	10000000	10200000	2
chr2D	10800000	11000000	2
chr2D	11000000	11200000	2
chr2D	15000000	15200000	2
chr2D	16200000	16400000	2
chr2D	36600000	36800000	2
chr2D	571200000	571400000	2
chr2D	571400000	571600000	2
chr2D	572000000	572200000	2
chr2D	602000000	602200000	2
chr2D	638600000	638800000	2
chr2D	646800000	647000000	2
chr3A	7800000	8000000	2
chr3A	40800000	41000000	2
chr3A	46000000	46200000	2
chr3A	515200000	515400000	2
chr3A	557400000	557600000	2
chr3A	727400000	727600000	2
chr3A	747400000	747600000	2
chr3B	16000000	16200000	2
chr3B	20400000	20600000	2
chr3B	52400000	52600000	2
chr3B	52600000	52800000	2
chr3B	520400000	520600000	2
chr3B	730200000	730400000	2
chr3B	731400000	731600000	2
chr3B	765400000	765600000	2
chr3B	765800000	766000000	2
chr3B	791200000	791400000	2
chr3B	791600000	791800000	2
chr3B	804000000	804200000	2
chr3B	804200000	804400000	2
chr3B	806000000	806200000	2
chr3B	806600000	806800000	2
chr3B	813800000	814000000	2
chr3B	814000000	814200000	2
chr3B	814800000	815000000	2
chr3B	815000000	815200000	2
chr3B	815600000	815800000	2
chr3B	823200000	823400000	2
chr3D	1200000	1400000	2
chr3D	4200000	4400000	2
chr3D	11200000	11400000	2
chr3D	30000000	30200000	2
chr3D	33200000	33400000	2
chr3D	550600000	550800000	2
chr3D	571200000	571400000	2
chr3D	571400000	571600000	2
chr3D	574600000	574800000	2
chr3D	598800000	599000000	2
chr4A	531000000	531200000	2
chr4A	531200000	531400000	2
chr4A	603600000	603800000	2
chr4A	618000000	618200000	2
chr4A	713000000	713200000	2
chr4A	714200000	714400000	2
chr4A	715400000	715600000	2
chr4A	726200000	726400000	2
chr4A	726800000	727000000	2
chr4A	734800000	735000000	2
chr4A	735000000	735200000	2
chr4A	735200000	735400000	2
chr4A	735400000	735600000	2
chr4A	736400000	736600000	2
chr4A	741800000	742000000	2
chr4A	742200000	742400000	2
chr4A	743000000	743200000	2
chr4B	3600000	3800000	2
chr4B	4000000	4200000	2
chr4B	95600000	95800000	2
chr4D	1800000	2000000	2
chr4D	499600000	499800000	2
chr5A	475200000	475400000	2
chr5A	482200000	482400000	2
chr5A	548600000	548800000	2
chr5A	680600000	680800000	2
chr5B	19800000	20000000	2
chr5B	35400000	35600000	2
chr5B	37400000	37600000	2
chr5B	326800000	327000000	2
chr5B	510400000	510600000	2
chr5B	577800000	578000000	2
chr5B	592000000	592200000	2
chr5B	659800000	660000000	2
chr5B	711200000	711400000	2
chr5D	110200000	110400000	2
chr5D	287600000	287800000	2
chr5D	407600000	407800000	2
chr5D	486200000	486400000	2
chr5D	528600000	528800000	2
chr5D	542600000	542800000	2
chr5D	555400000	555600000	2
chr5D	555800000	556000000	2
chr5D	557000000	557200000	2
chr5D	560400000	560600000	2
chr6A	4000000	4200000	2
chr6A	4400000	4600000	2
chr6A	587600000	587800000	2
chr6A	609400000	609600000	2
chr6A	609600000	609800000	2
chr6A	610600000	610800000	2
chr6B	0	200000	2
chr6B	8200000	8400000	2
chr6B	10000000	10200000	2
chr6B	12800000	13000000	2
chr6B	25800000	26000000	2
chr6B	46600000	46800000	2
chr6B	47000000	47200000	2
chr6B	51800000	52000000	2
chr6B	696200000	696400000	2
chr6B	704400000	704600000	2
chr6B	705800000	706000000	2
chr6B	707200000	707400000	2
chr6B	708600000	708800000	2
chr6B	713400000	713600000	2
chr6B	713800000	714000000	2
chr6B	715000000	715200000	2
chr6B	716000000	716200000	2
chr6B	717600000	717800000	2
chr6B	717800000	718000000	2
chr6D	7200000	7400000	2
chr6D	10800000	11000000	2
chr6D	75800000	76000000	2
chr6D	464000000	464200000	2
chr6D	464400000	464600000	2
chr6D	464600000	464800000	2
chr6D	468800000	469000000	2
chr6D	472000000	472200000	2
chr7A	600000	800000	2
chr7A	2000000	2200000	2
chr7A	2400000	2600000	2
chr7A	3600000	3800000	2
chr7A	3800000	4000000	2
chr7A	11000000	11200000	2
chr7A	13200000	13400000	2
chr7A	15000000	15200000	2
chr7A	17600000	17800000	2
chr7A	18000000	18200000	2
chr7A	20000000	20200000	2
chr7A	35600000	35800000	2
chr7A	58800000	59000000	2
chr7A	271600000	271800000	2
chr7A	634800000	635000000	2
chr7A	700000000	700200000	2
chr7A	709800000	710000000	2
chr7A	726400000	726600000	2
chr7A	727200000	727400000	2
chr7A	732400000	732600000	2
chr7A	736000000	736200000	2
chr7B	1200000	1400000	2
chr7B	5400000	5600000	2
chr7B	593400000	593600000	2
chr7B	674000000	674200000	2
chr7B	697400000	697600000	2
chr7B	703600000	703800000	2
chr7B	714600000	714800000	2
chr7B	717800000	718000000	2
chr7B	733200000	733400000	2
chr7B	733600000	733800000	2
chr7B	750400000	750600000	2
chr7D	2600000	2800000	2
chr7D	2800000	3000000	2
chr7D	3000000	3200000	2
chr7D	5600000	5800000	2
chr7D	9200000	9400000	2
chr7D	11600000	11800000	2
chr7D	16200000	16400000	2
chr7D	18000000	18200000	2
chr7D	18200000	18400000	2
chr7D	59800000	60000000	2
chr7D	76600000	76800000	2
chr7D	549200000	549400000	2
chr7D	571800000	572000000	2
chr7D	606200000	606400000	2
chr7D	619000000	619200000	2
chr7D	621200000	621400000	2
chr7D	630400000	630600000	2
chr7D	631400000	631600000	2
chr7D	633000000	633200000	2
chr1A	12400000	12600000	3
chr1A	13400000	13600000	3
chr1A	586400000	586600000	3
chr1B	1800000	2000000	3
chr1B	5800000	6000000	3
chr1B	7200000	7400000	3
chr1B	16400000	16600000	3
chr1B	16800000	17000000	3
chr1B	25800000	26000000	3
chr1B	562400000	562600000	3
chr1B	598600000	598800000	3
chr1B	633000000	633200000	3
chr1B	660600000	660800000	3
chr1B	660800000	661000000	3
chr1B	679600000	679800000	3
chr1D	11200000	11400000	3
chr1D	11400000	11600000	3
chr2A	3600000	3800000	3
chr2A	710000000	710200000	3
chr2A	762600000	762800000	3
chr2B	8400000	8600000	3
chr2B	19400000	19600000	3
chr2B	26800000	27000000	3
chr2B	794600000	794800000	3
chr2D	11400000	11600000	3
chr2D	14800000	15000000	3
chr2D	635800000	636000000	3
chr2D	639000000	639200000	3
chr2D	639200000	639400000	3
chr2D	640600000	640800000	3
chr2D	646400000	646600000	3
chr2D	646600000	646800000	3
chr3A	737200000	737400000	3
chr3B	51200000	51400000	3
chr3B	52800000	53000000	3
chr3B	56000000	56200000	3
chr3B	814400000	814600000	3
chr3D	597400000	597600000	3
chr4A	714800000	715000000	3
chr4A	715000000	715200000	3
chr4A	728400000	728600000	3
chr4A	740200000	740400000	3
chr4A	740800000	741000000	3
chr4A	742000000	742200000	3
chr5A	653600000	653800000	3
chr5B	406000000	406200000	3
chr5B	527200000	527400000	3
chr5B	661800000	662000000	3
chr5B	695400000	695600000	3
chr5B	711000000	711200000	3
chr5D	525400000	525600000	3
chr5D	556000000	556200000	3
chr5D	559800000	560000000	3
chr5D	561800000	562000000	3
chr6A	27000000	27200000	3
chr6A	91800000	92000000	3
chr6A	610800000	611000000	3
chr6B	21000000	21200000	3
chr6B	664000000	664200000	3
chr6B	713600000	713800000	3
chr6B	716200000	716400000	3
chr6D	458000000	458200000	3
chr6D	469600000	469800000	3
chr7A	3000000	3200000	3
chr7A	8600000	8800000	3
chr7A	17400000	17600000	3
chr7A	17800000	18000000	3
chr7A	20800000	21000000	3
chr7A	713000000	713200000	3
chr7A	732800000	733000000	3
chr7A	736200000	736400000	3
chr7B	733000000	733200000	3
chr7B	743800000	744000000	3
chr7D	5400000	5600000	3
chr7D	7400000	7600000	3
chr7D	8000000	8200000	3
chr7D	10400000	10600000	3
chr7D	58800000	59000000	3
chr7D	64200000	64400000	3
chr1A	537000000	537200000	4
chr1B	676800000	677000000	4
chr1D	441000000	441200000	4
chr2A	2200000	2400000	4
chr2A	2800000	3000000	4
chr2A	605000000	605200000	4
chr2B	794400000	794600000	4
chr2D	484800000	485000000	4
chr3A	710800000	711000000	4
chr3B	765600000	765800000	4
chr4A	729600000	729800000	4
chr4A	731600000	731800000	4
chr4A	739600000	739800000	4
chr4A	740400000	740600000	4
chr5B	695800000	696000000	4
chr5B	711800000	712000000	4
chr5D	526400000	526600000	4
chr6A	614600000	614800000	4
chr6B	20600000	20800000	4
chr6B	20800000	21000000	4
chr6B	46800000	47000000	4
chr6B	707800000	708000000	4
chr6D	11000000	11200000	4
chr7A	2800000	3000000	4
chr7A	3200000	3400000	4
chr7A	63200000	63400000	4
chr7A	68000000	68200000	4
chr7A	733200000	733400000	4
chr7B	5200000	5400000	4
chr7B	23400000	23600000	4
chr7B	714200000	714400000	4
chr7B	714400000	714600000	4
chr7B	733800000	734000000	4
chr7B	743600000	743800000	4
chr7B	750200000	750400000	4
chr7D	2400000	2600000	4
chr7D	3400000	3600000	4
chr7D	8200000	8400000	4
chr7D	20200000	20400000	4
chr1B	6000000	6200000	5
chr2A	17000000	17200000	5
chr2B	683000000	683200000	5
chr3A	41000000	41200000	5
chr3B	51800000	52000000	5
chr3B	814600000	814800000	5
chr3D	575400000	575600000	5
chr4A	714400000	714600000	5
chr4A	735600000	735800000	5
chr4A	740000000	740200000	5
chr5B	695600000	695800000	5
chr6A	613800000	614000000	5
chr6B	713000000	713200000	5
chr6D	5000000	5200000	5
chr6D	467800000	468000000	5
chr7B	750000000	750200000	5
chr7D	3600000	3800000	5
chr7D	76800000	77000000	5
chr7D	632000000	632200000	5
chr2B	18000000	18200000	6
chr4A	739800000	740000000	6
chr6B	708000000	708200000	6
chr7A	2600000	2800000	6
chr7B	744200000	744400000	6
chr7A	20400000	20600000	7
chr7D	20400000	20600000	7
chr6D	469800000	470000000	8
chr6B	715800000	716000000	9
chr7A	20600000	20800000	9

## Sheet: Table S4
Table S4 The ka and ks value of paired NLR proteins calculated by TBtools (Chen et al., 2020).
gene1	gene2	Ka	Ks	Ka/Ks	EffectiveLen	AverageS-sites	AverageN-sites	cN	cS	pN	pS
TraesCS2A02G362300	TraesCS2B02G380100	0.034704	0.113159	0.306683	2721	656.917	2064.08	70	69	0.0339134	0.105036
TraesCS2A02G362300	TraesCS2D02G359800	0.035022	0.123025	0.284674	2736	661	2075	71	75	0.0342169	0.113464
TraesCS2B02G380100	TraesCS2D02G359800	0.0333884	0.12979	0.25725	3258	792.917	2465.08	80.5	94.5	0.0326561	0.11918
TraesCS3A02G095700	TraesCS3B02G111400	0.0703597	0.208847	0.336895	2880	673.833	2206.17	148.167	122.833	0.0671602	0.18229
TraesCS3A02G095700	TraesCS3D02G096100	0.0278276	0.0561797	0.495331	2886	677.417	2208.58	60.3333	36.6667	0.0273177	0.0541272
TraesCS3B02G111400	TraesCS3D02G096100	0.0670984	0.211548	0.317179	2880	675.417	2204.58	141.5	124.5	0.0641845	0.184331
TraesCS4A02G223400	TraesCS4B02G093200	0.0383445	0.0814174	0.470962	3816	888.917	2927.08	109.417	68.5833	0.0373808	0.0771538
TraesCS3A02G321200	TraesCS3B02G344500	0.019948	0.0605167	0.329628	2634	602	2032	40	35	0.019685	0.0581395
TraesCS3A02G321200	TraesCS3D02G310100	0.014929	0.0442996	0.337	2634	604.417	2029.58	30	26	0.0147814	0.0430167
TraesCS3B02G344500	TraesCS3D02G310100	0.0149265	0.0567199	0.263161	2634	604.083	2029.92	30	33	0.0147789	0.0546282
TraesCS5A02G184900	TraesCS5B02G182900	0.0281863	0.0537142	0.524746	4218	964.583	3253.42	90	50	0.0276632	0.0518359
TraesCS5A02G184900	TraesCS5D02G189900	0.0249919	0.0502862	0.496993	4221	966.333	3254.67	80	47	0.0245801	0.0486375
TraesCS5B02G182900	TraesCS5D02G189900	0.0123353	0.0164856	0.748246	4404	1011.92	3392.08	41.5	16.5	0.0122344	0.0163057
TraesCS3A02G437800	TraesCS3B02G471800	0.00724497	0.0568521	0.127435	2811	730.583	2080.42	15	40	0.00721009	0.0547508
TraesCS3A02G437800	TraesCS3D02G430100	0.00725403	0.0554098	0.130916	2808	730.167	2077.83	15	39	0.00721906	0.0534125
TraesCS3B02G471800	TraesCS3D02G430100	0.0067696	0.0407833	0.165989	2808	730.583	2077.42	14	29	0.00673914	0.0396943
TraesCS7A02G422600	TraesCS7B02G323000	0.0211298	0.102273	0.206602	1422	366.083	1055.92	22	35	0.020835	0.0956066
TraesCS7A02G422600	TraesCS7D02G415000	0.0149503	0.0870745	0.171695	1458	377.083	1080.92	16	31	0.0148023	0.0822099
TraesCS7B02G323000	TraesCS7D02G415000	0.0231716	0.0865096	0.26785	1419	367.167	1051.83	24	30	0.0228173	0.0817068
TraesCS2A02G179700	TraesCS2B02G206900	0.0142038	0.0540844	0.262622	2874	670.75	2203.25	31	35	0.0140701	0.0521804
TraesCS2A02G179700	TraesCS2D02G188300	0.0304196	0.060537	0.502496	1788	412.667	1375.33	41	24	0.029811	0.0581583
TraesCS2B02G206900	TraesCS2D02G188300	0.0266601	0.0494103	0.539566	1890	439.167	1450.83	38	21	0.0261918	0.0478178
TraesCS3A02G432200	TraesCS3B02G468200	0.040612	0.0995823	0.407823	3381	788.167	2592.83	102.5	73.5	0.039532	0.0932544
TraesCS3A02G432200	TraesCS3D02G425500	0.0409122	0.0958015	0.427052	3381	785.75	2595.25	103.333	70.6667	0.0398163	0.0899353
TraesCS3B02G468200	TraesCS3D02G425500	0.0180434	0.0628605	0.287038	3396	787.75	2608.25	46.5	47.5	0.017828	0.0602983
TraesCS1A02G364900	TraesCS1B02G382500	0.0256358	0.129942	0.197286	3714	896.833	2817.17	71	107	0.0252026	0.119309
TraesCS1A02G364900	TraesCS1D02G370400	0.02543	0.123017	0.206719	3723	903.417	2819.58	70.5	102.5	0.0250037	0.113458
TraesCS1B02G382500	TraesCS1D02G370400	0.0231447	0.126021	0.183657	3792	918.083	2873.92	65.5	106.5	0.0227912	0.116003
TraesCS2A02G258800	TraesCS2B02G284500	0.0589183	0.0992907	0.593392	1029	239.25	789.75	44.75	22.25	0.0566635	0.092999
TraesCS2A02G258800	TraesCS2D02G264700	0.0320818	0.108084	0.296822	1029	240.917	788.083	24.75	24.25	0.0314053	0.100657
TraesCS2B02G284500	TraesCS2D02G264700	0.0396688	0.0939541	0.422215	1341	305.75	1035.25	40	27	0.038638	0.0883074
TraesCS1A02G259500	TraesCS1B02G269800	0.0347497	0.124064	0.280095	2337	555.333	1781.67	60.5	63.5	0.033957	0.114346
TraesCS1A02G259500	TraesCS1D02G259300	0.0329723	0.101212	0.325775	2337	554.5	1782.5	57.5	52.5	0.0322581	0.0946799
TraesCS1B02G269800	TraesCS1D02G259300	0.0205965	0.0994586	0.207086	3324	789.083	2534.92	51.5	73.5	0.0203163	0.0931461
TraesCS5A02G181400	TraesCS5B02G179100	0.0195378	0.053368	0.366096	3246	757.083	2488.92	48	39	0.0192855	0.0515135
TraesCS5A02G181400	TraesCS5D02G185700	0.0168655	0.0712599	0.236676	3246	757.583	2488.42	41.5	51.5	0.0166773	0.0679793
TraesCS5B02G179100	TraesCS5D02G185700	0.0158328	0.0421306	0.375802	3246	756.667	2489.33	39	31	0.0156668	0.0409692
TraesCS5A02G181200	TraesCS5B02G178900	0.0290754	0.0662111	0.439132	2913	686.417	2226.58	63.5	43.5	0.028519	0.0633726
TraesCS5A02G181200	TraesCS5D02G185600	0.0523018	0.123459	0.423637	2904	683.75	2220.25	112.167	77.8333	0.0505198	0.113833
TraesCS5B02G178900	TraesCS5D02G185600	0.0322111	0.0966315	0.333339	2904	683.833	2220.17	70	62	0.0315292	0.0906654
TraesCS2A02G384100	TraesCS2B02G401300	0.0209704	0.0884376	0.237121	2751	623.333	2127.67	44	52	0.0206799	0.0834225
TraesCS2A02G384100	TraesCS2D02G380500	0.0233965	0.0776191	0.301427	2751	623.833	2127.17	49	46	0.0230353	0.0737376
TraesCS2B02G401300	TraesCS2D02G380500	0.00519074	0.0428335	0.121184	2751	624.5	2126.5	11	26	0.00517282	0.0416333
TraesCS2A02G416600	TraesCS2B02G435600	0.0562906	0.177033	0.317966	2766	666.917	2099.08	113.833	105.167	0.05423	0.157691
TraesCS2A02G416600	TraesCS2D02G413600	0.0542988	0.170412	0.318633	2280	555.417	1724.58	90.3333	84.6667	0.0523798	0.152438
TraesCS2B02G435600	TraesCS2D02G413600	0.0125783	0.0805698	0.156117	2280	556.333	1723.67	21.5	42.5	0.0124734	0.0763931
TraesCS7A02G557700	TraesCS7B02G482300	0.0156407	0.0648022	0.24136	2292	547.667	1744.33	27	34	0.0154787	0.0620816
TraesCS7A02G557700	TraesCS7D02G552700	0.012125	0.0690142	0.175688	2292	546	1746	21	36	0.0120275	0.0659341
TraesCS7B02G482300	TraesCS7D02G552700	0.0135686	0.082023	0.165425	3270	778.667	2491.33	33.5	60.5	0.0134466	0.0776969
TraesCS6A02G176000	TraesCS6B02G209400	0.0323606	0.096691	0.33468	1872	435.417	1436.58	45.5	39.5	0.0316724	0.0907177
TraesCS6A02G176000	TraesCS6D02G167700	0.0362823	0.0953866	0.380371	1788	418.667	1369.33	48.5	37.5	0.0354187	0.0895701
TraesCS6B02G209400	TraesCS6D02G167700	0.0130594	0.0535619	0.243819	3033	715.75	2317.25	30	37	0.0129464	0.051694
TraesCS3A02G303800	TraesCS3B02G332500	0.0101316	0.0805062	0.125848	3006	720.5	2285.5	23	55	0.0100634	0.0763359
TraesCS3A02G303800	TraesCS3D02G298000	0.0124082	0.0547011	0.226837	3006	717.167	2288.83	28.1667	37.8333	0.0123061	0.0527539
TraesCS3B02G332500	TraesCS3D02G298000	0.0209019	0.0930756	0.224569	3006	717.833	2288.17	47.1667	62.8333	0.0206133	0.0875319
TraesCS4A02G319300	TraesCS5B02G560200	0.0212868	0.0664625	0.320282	2670	609.25	2060.75	43.25	38.75	0.0209875	0.0636028
TraesCS4A02G319300	TraesCS5D02G566100	0.0290005	0.0894561	0.324187	3384	782.667	2601.33	74	66	0.0284469	0.0843271
TraesCS5B02G560200	TraesCS5D02G566100	0.0362593	0.111578	0.324967	2670	607.667	2062.33	73	63	0.0353968	0.103675
TraesCS3A02G043400	TraesCS3B02G040100	0.00778445	0.212764	0.0365873	2598	596.5	2001.5	15.5	110.5	0.00774419	0.185247
TraesCS3A02G043400	TraesCS3D02G037300	0.00877342	0.192521	0.0455713	2760	639	2121	18.5	108.5	0.0087223	0.169797
TraesCS3B02G040100	TraesCS3D02G037300	0.00652287	0.200682	0.0325035	2598	596.333	2001.67	13	105	0.00649459	0.176076
TraesCS4A02G209700	TraesCS4B02G113200	0.0307968	0.0944931	0.325916	1476	349.167	1126.83	34	31	0.0301731	0.0887828
TraesCS4A02G209700	TraesCS4D02G110700	0.0342104	0.0825506	0.414417	1476	349.667	1126.33	37.6667	27.3333	0.0334418	0.0781697
TraesCS4B02G113200	TraesCS4D02G110700	0.0381092	0.0753646	0.505665	1479	348.667	1130.33	42	25	0.0371572	0.0717017
TraesCS7A02G240600	TraesCS7B02G136200	0.00483926	0.176305	0.0274483	3006	725.583	2280.42	11	114	0.00482368	0.157115
TraesCS7A02G240600	TraesCS7D02G239600	0.00395953	0.133653	0.0296256	3006	727	2279	9	89	0.0039491	0.122421
TraesCS7B02G136200	TraesCS7D02G239600	0.00439578	0.188954	0.0232637	3006	724.417	2281.58	10	121	0.00438292	0.167031
TraesCS5A02G069600	TraesCS5B02G075900	0.00522218	0.0871934	0.0598919	2529	607.417	1921.58	10	50	0.00520404	0.0823158
TraesCS5A02G069600	TraesCS5D02G081800	0.00627072	0.0853588	0.0734631	2529	607.333	1921.67	12	49	0.00624458	0.0806806
TraesCS5B02G075900	TraesCS5D02G081800	0.00875772	0.0697584	0.125544	2568	615.5	1952.5	17	41	0.00870679	0.0666125
TraesCS6A02G399700	TraesCS6B02G439900	0.0377251	0.133686	0.282191	1335	302.167	1032.83	38	37	0.036792	0.122449
TraesCS6A02G399700	TraesCS6D02G383900	0.0122113	0.0183751	0.664556	1335	303	1032	12.5	5.5	0.0121124	0.0181518
TraesCS6B02G439900	TraesCS6D02G383900	0.0351257	0.127133	0.276292	1470	333.5	1136.5	39	39	0.0343159	0.116942
TraesCS6A02G399900	TraesCS6B02G440100	0.010642	0.0494376	0.215262	987	229.917	757.083	8	11	0.0105669	0.0478434
TraesCS6A02G399900	TraesCS6D02G384100	0.0160309	0.0586545	0.273311	987	230.417	756.583	12	13	0.0158608	0.0564195
TraesCS6B02G440100	TraesCS6D02G384100	0.00663281	0.026571	0.249625	987	229.833	757.167	5	6	0.00660357	0.0261059
TraesCS7A02G464600	TraesCS7B02G365100	0.0298116	0.0856088	0.34823	2676	634.5	2041.5	59.6667	51.3333	0.0292269	0.0809036
TraesCS7A02G464600	TraesCS7D02G452200	0.0411991	0.113423	0.363234	2682	636.5	2045.5	82	67	0.040088	0.105263
TraesCS7B02G365100	TraesCS7D02G452200	0.0378629	0.101969	0.371317	2886	692.25	2193.75	81	66	0.0369231	0.0953413
TraesCS2A02G042600	TraesCS2B02G055000	0.140314	0.319032	0.439813	3294	769.333	2524.67	323.083	199.917	0.127971	0.259857
TraesCS4A02G082800	TraesCS4B02G221200	0.0178868	0.0635927	0.281272	2742	705.25	2036.75	36	43	0.0176752	0.0609713
TraesCS4A02G082800	TraesCS4D02G221600	0.0153845	0.0527884	0.291438	2742	706.25	2035.75	31	36	0.0152278	0.0509735
TraesCS4B02G221200	TraesCS4D02G221600	0.0158396	0.0517192	0.306261	2742	700.333	2041.67	32	35	0.0156735	0.0499762
TraesCS1A02G323000	TraesCS1B02G335800	0.021628	0.134588	0.160698	1491	365.25	1125.75	24	45	0.0213191	0.123203
TraesCS1A02G354200	TraesCS1B02G368000	0.0756886	0.208133	0.363654	1467	331.5	1135.5	81.75	60.25	0.0719947	0.18175
TraesCS1A02G354200	TraesCS1D02G356300	0.0787578	0.184547	0.426763	1467	330.083	1136.92	85	54	0.0747636	0.163595
TraesCS1B02G368000	TraesCS1D02G356300	0.0736632	0.168296	0.437701	1470	333.333	1136.67	79.75	50.25	0.0701613	0.15075
TraesCS2A02G023500	TraesCS2B02G033400	0.0878946	0.260428	0.3375	2883	677.583	2205.42	182.917	149.083	0.0829397	0.220022
TraesCS2A02G023500	TraesCS2D02G024600	0.0332391	0.107433	0.309394	3033	716	2317	75.3333	71.6667	0.0325133	0.100093
TraesCS2B02G033400	TraesCS2D02G024600	0.0860104	0.263412	0.326525	2880	674.167	2205.83	179.25	149.75	0.0812618	0.222126
TraesCS5A02G028900	TraesCS5B02G027700	0.152826	0.296597	0.515266	2832	650.75	2181.25	301.583	159.417	0.138262	0.244974
TraesCS5A02G028900	TraesCS5D02G036700	0.132405	0.285314	0.464067	2844	653.833	2190.17	265.833	155.167	0.121376	0.237318
TraesCS5B02G027700	TraesCS5D02G036700	0.14739	0.286246	0.514907	2946	679.75	2266.25	303.25	161.75	0.133811	0.237955
TraesCS3A02G325600	TraesCS3B02G354400	0.0255127	0.0541601	0.47106	2715	622	2093	52.5	32.5	0.0250836	0.0522508
TraesCS3A02G325600	TraesCS3D02G319000	0.0198599	0.0478118	0.415376	2718	626.083	2091.92	41	29	0.0195993	0.0463197
TraesCS3B02G354400	TraesCS3D02G319000	0.0161731	0.0352572	0.458718	2718	624.25	2093.75	33.5	21.5	0.016	0.0344413
TraesCS4B02G361500	TraesCS4D02G354400	0.0433535	0.118349	0.366319	2796	671.333	2124.67	89.5	73.5	0.0421243	0.109484
TraesCS5A02G481000	TraesCS5B02G494200	0.0325329	0.15144	0.214825	2664	638.083	2025.92	64.5	87.5	0.0318374	0.137129
TraesCS5A02G481000	TraesCS5D02G494500	0.0266561	0.122478	0.21764	2661	637.167	2023.83	53	72	0.0261879	0.113
TraesCS5B02G494200	TraesCS5D02G494500	0.0298522	0.117324	0.254442	2673	639.917	2033.08	59.5	69.5	0.0292659	0.108608
TraesCS1A02G323600	TraesCS1B02G336700	0.0266463	0.106834	0.249418	2400	547.333	1852.67	48.5	54.5	0.0261785	0.0995737
TraesCS1A02G323600	TraesCS1D02G324700	0.0173636	0.060453	0.287225	2604	594	2010	34.5	34.5	0.0171642	0.0580808
TraesCS1B02G336700	TraesCS1D02G324700	0.0207986	0.0850056	0.244673	2400	547.5	1852.5	38	44	0.0205128	0.0803653
TraesCS7A02G463900	TraesCS7B02G364400	0.0182589	0.102075	0.178878	2220	529.167	1690.83	30.5	50.5	0.0180384	0.0954331
TraesCS7A02G463900	TraesCS7D02G451500	0.0176993	0.112303	0.157603	3063	719.083	2343.92	41	75	0.0174921	0.104299
TraesCS7B02G364400	TraesCS7D02G451500	0.0167346	0.0904558	0.185003	2220	528.083	1691.92	28	45	0.0165493	0.0852138
TraesCS4A02G223500	TraesCS4B02G092600	0.120021	0.387883	0.309425	3420	795.5	2624.5	291.083	240.917	0.11091	0.302849
TraesCS4A02G223500	TraesCS4D02G089400	0.113876	0.372669	0.305569	3330	772.083	2557.92	270.25	226.75	0.105652	0.293686
TraesCS4B02G092600	TraesCS4D02G089400	0.0623907	0.260777	0.23925	3330	777.083	2552.92	152.833	171.167	0.0598662	0.220268
TraesCS2A02G184600	TraesCS2B02G222800	0.0181405	0.0619748	0.292708	3594	832.167	2761.83	49.5	49.5	0.0179229	0.0594833
TraesCS2A02G184600	TraesCS2D02G203100	0.01796	0.0704055	0.255094	3630	840.75	2789.25	49.5	56.5	0.0177467	0.0672019
TraesCS2B02G222800	TraesCS2D02G203100	0.0083655	0.0420079	0.199141	3597	832.25	2764.75	23	34	0.00831902	0.0408531
TraesCS3A02G069800	TraesCS3B02G083500	0.0326405	0.0682288	0.478398	2703	621	2082	66.5	40.5	0.0319404	0.0652174
TraesCS3A02G069800	TraesCS3D02G068800	0.0236865	0.0575362	0.41168	2703	622.917	2080.08	48.5	34.5	0.0233164	0.0553846
TraesCS3B02G083500	TraesCS3D02G068800	0.0231211	0.064556	0.358155	2949	687.083	2261.92	51.5	42.5	0.0227683	0.0618557
TraesCS1A02G376600	TraesCS1B02G397000	0.0067808	0.0529437	0.128076	1350	313	1037	7	16	0.00675024	0.0511182
TraesCS1A02G376600	TraesCS1D02G383800	0.0200189	0.0749003	0.267274	3210	729.5	2480.5	49	52	0.0197541	0.0712817
TraesCS1B02G397000	TraesCS1D02G383800	0.0116611	0.0563957	0.206773	1350	312.917	1037.08	12	17	0.0115709	0.0543276
TraesCS5A02G073500	TraesCS5B02G079800	0.018314	0.0805263	0.227429	3636	844.75	2791.25	50.5	64.5	0.0180923	0.076354
TraesCS5A02G073500	TraesCS5D02G086800	0.0155709	0.0693277	0.224598	3636	845.667	2790.33	43	56	0.0154103	0.0662199
TraesCS5B02G079800	TraesCS5D02G086800	0.0186948	0.098958	0.188917	3636	846.75	2789.25	51.5	78.5	0.0184637	0.0927074
TraesCS5A02G446900	TraesCS5B02G450600	0.0859576	0.130841	0.656963	2139	470.583	1668.42	135.5	56.5	0.0812147	0.120064
TraesCS5A02G446900	TraesCS5D02G453500	0.0752716	0.0943909	0.797445	1977	434.083	1542.92	110.5	38.5	0.0716176	0.0886926
TraesCS5B02G450600	TraesCS5D02G453500	0.042394	0.0644898	0.657376	3033	679.667	2353.33	97	42	0.0412181	0.061795
TraesCS5A02G296500	TraesCS5B02G295700	0.0509078	0.149448	0.340638	1617	364.083	1252.92	61.6667	49.3333	0.0492185	0.1355
TraesCS5A02G296500	TraesCS5D02G303700	0.0407748	0.0899147	0.453483	1605	361.917	1243.08	49.3333	30.6667	0.0396863	0.0847341
TraesCS5B02G295700	TraesCS5D02G303700	0.0763749	0.15457	0.494112	2493	566.167	1926.83	139.917	79.0833	0.0726148	0.139682
TraesCS3A02G333900	TraesCS3B02G364900	0.0177354	0.0900775	0.196891	3345	777.583	2567.42	45	66	0.0175273	0.0848784
TraesCS3A02G333900	TraesCS3D02G327400	0.0102059	0.048997	0.208297	3345	780.083	2564.92	26	37	0.0101368	0.0474308
TraesCS3B02G364900	TraesCS3D02G327400	0.0143554	0.0936582	0.153275	3345	778	2567	36.5	68.5	0.0142189	0.0880463
TraesCS4A02G471400	TraesCS7B02G024800	0.141013	0.438759	0.321391	1200	263.917	936.083	120.333	87.6667	0.12855	0.332176
TraesCS4A02G471400	TraesCS7D02G123100	0.157065	0.514207	0.305452	1254	279	975	138.167	103.833	0.141709	0.372162
TraesCS7B02G024800	TraesCS7D02G123100	0.115136	0.317208	0.362966	1200	269.333	930.667	99.3333	69.6667	0.106734	0.258663
TraesCS7A02G492100	TraesCS7B02G397700	0.0156736	0.0860816	0.182078	1428	332	1096	17	27	0.0155109	0.0813253
TraesCS7A02G492100	TraesCS7D02G478700	0.0137914	0.0797776	0.172873	1428	330.333	1097.67	15	25	0.0136654	0.0756811
TraesCS7B02G397700	TraesCS7D02G478700	0.0193857	0.0864495	0.224243	1428	330.667	1097.33	21	27	0.0191373	0.0816532
TraesCS2B02G027400	TraesCS2D02G020400	0.0115165	0.0376845	0.305604	1464	326.5	1137.5	13	12	0.0114286	0.0367534
TraesCS7A02G534600	TraesCS7B02G452000	0.0393708	0.147304	0.267276	3798	873.583	2924.42	112.167	116.833	0.0383552	0.13374
TraesCS7A02G534600	TraesCS7D02G521900	0.0462197	0.154121	0.299892	3786	870.917	2915.08	130.667	121.333	0.0448243	0.139317
TraesCS7B02G452000	TraesCS7D02G521900	0.023683	0.0861727	0.274832	3789	872.167	2916.83	68	71	0.023313	0.0814065
TraesCS4A02G312800	TraesCS5B02G567300	0.0202704	0.0437917	0.462883	4017	916.833	3100.17	62	39	0.0199989	0.0425377
TraesCS4A02G312800	TraesCS5D02G559100	0.0459395	0.0722954	0.635442	3912	889.917	3022.08	134.667	61.3333	0.0445609	0.0689203
TraesCS5B02G567300	TraesCS5D02G559100	0.0520723	0.0826168	0.630287	3900	888.417	3011.58	151.5	69.5	0.0503058	0.0782291
TraesCS2A02G197500	TraesCS2B02G225000	0.0233186	0.0749955	0.310933	2592	588.5	2003.5	46	42	0.0229598	0.0713679
TraesCS2A02G197500	TraesCS2D02G205500	0.0210029	0.0663875	0.316369	2754	629.583	2124.42	44	40	0.0207116	0.0635341
TraesCS2B02G225000	TraesCS2D02G205500	0.00702552	0.0618087	0.113665	2592	589.917	2002.08	14	35	0.00699272	0.0593304
TraesCS2A02G585200	TraesCS2B02G597700	0.0295067	0.0931803	0.316662	2508	569.667	1938.33	56.0833	49.9167	0.0289338	0.0876243
TraesCS2A02G585200	TraesCS2D02G601200	0.0133656	0.0537482	0.248672	3243	751.917	2491.08	33	39	0.0132472	0.0518675
TraesCS2B02G597700	TraesCS2D02G601200	0.0241893	0.0560967	0.431207	2508	572	1936	46.0833	30.9167	0.0238034	0.0540501
TraesCS7A02G419800	TraesCS7B02G320600	0.0325628	0.0779641	0.417664	1059	243.083	815.917	26	18	0.031866	0.0740487
TraesCS7A02G419800	TraesCS7D02G412600	0.0146406	0.0611717	0.239335	1341	306.417	1034.58	15	18	0.0144986	0.0587435
TraesCS7B02G320600	TraesCS7D02G412600	0.034681	0.0705217	0.491778	1059	242.667	816.333	27.6667	16.3333	0.0338914	0.0673077
TraesCS7A02G499600	TraesCS7B02G406700	0.0428168	0.0468841	0.913247	2847	656.417	2190.58	91.1667	29.8333	0.0416175	0.0454488
TraesCS7A02G499600	TraesCS7D02G486400	0.0411559	0.0390015	1.05524	2754	631.5	2122.5	85	24	0.0400471	0.0380048
TraesCS7B02G406700	TraesCS7D02G486400	0.0287529	0.0577208	0.498138	2757	630	2127	60	35	0.0282087	0.0555556
TraesCS6A02G356900	TraesCS6B02G388800	0.0926882	0.238172	0.389164	1365	307.917	1057.08	92.1667	62.8333	0.0871896	0.20406
TraesCS6A02G356900	TraesCS6D02G338900	0.112191	0.249607	0.449473	1902	432.917	1469.08	153.083	91.9167	0.104203	0.21232
TraesCS6B02G388800	TraesCS6D02G338900	0.062793	0.182856	0.343402	1368	309.667	1058.33	63.75	50.25	0.0602362	0.162271
TraesCS7A02G226500	TraesCS7B02G193100	0.0221496	0.129517	0.171018	1248	285.833	962.167	21	34	0.0218257	0.11895
TraesCS7A02G226500	TraesCS7D02G227900	0.0274614	0.0774828	0.354419	2727	631.667	2095.33	56.5	46.5	0.0269647	0.0736148
TraesCS7B02G193100	TraesCS7D02G227900	0.0264251	0.117442	0.225007	1248	285.167	962.833	25	31	0.025965	0.108708
TraesCS2A02G565800	TraesCS2B02G626900	0.0657557	0.13565	0.484745	2127	492.25	1634.75	102.917	61.0833	0.0629556	0.12409
TraesCS2A02G565800	TraesCS2D02G576100	0.050984	0.096994	0.525641	2631	607.25	2023.75	99.75	55.25	0.0492897	0.0909839
TraesCS2B02G626900	TraesCS2D02G576100	0.0611243	0.0805866	0.758491	2214	510.417	1703.58	100	39	0.0586998	0.0764082
TraesCS5A02G493600	TraesCS4B02G318600	0.0249503	0.0673901	0.370237	2208	496.5	1711.5	42	32	0.0245399	0.0644512
TraesCS5A02G493600	TraesCS4D02G315100	0.0342693	0.0955046	0.358824	2703	613.333	2089.67	70	55	0.0334982	0.0896739
TraesCS4B02G318600	TraesCS4D02G315100	0.0343777	0.119319	0.288116	2163	486.5	1676.5	56.3333	53.6667	0.0336017	0.110312
TraesCS4A02G327300	TraesCS5B02G540500	0.0857865	0.231648	0.370332	2322	539.417	1782.58	144.5	107.5	0.0810621	0.199289
TraesCS4A02G327300	TraesCS5D02G546600	0.0940562	0.241646	0.389231	2322	539.333	1782.67	157.583	111.417	0.0883975	0.206582
TraesCS5B02G540500	TraesCS5D02G546600	0.0702873	0.140892	0.498872	2799	655.25	2143.75	143.833	84.1667	0.0670943	0.12845
TraesCS1A02G016400	TraesCS1B02G020400	0.079483	0.328783	0.241749	2724	626.75	2097.25	158.167	166.833	0.0754162	0.266188
TraesCS1A02G016400	TraesCS1D02G016900	0.0814252	0.314132	0.259207	2733	630.25	2102.75	162.25	161.75	0.0771609	0.256644
TraesCS1B02G020400	TraesCS1D02G016900	0.0242132	0.131864	0.183622	2727	628.5	2098.5	50	76	0.0238265	0.120923
TraesCS5A02G380700	TraesCS5B02G384300	0.0300932	0.109903	0.273815	2517	601.583	1915.42	56.5	61.5	0.0294975	0.10223
TraesCS5A02G380700	TraesCS5D02G390500	0.02487	0.0977832	0.254339	2817	670.833	2146.17	52.5	61.5	0.0244622	0.091677
TraesCS5B02G384300	TraesCS5D02G390500	0.0265903	0.122188	0.217618	2517	603.083	1913.92	50	68	0.0261244	0.112754
TraesCS7A02G416600	TraesCS7B02G316700	0.0536513	0.149867	0.357993	2661	633.083	2027.92	105	86	0.0517773	0.135843
TraesCS7A02G416600	TraesCS7D02G409800	0.0518306	0.138332	0.374683	2664	637.25	2026.75	101.5	80.5	0.0500802	0.126324
TraesCS7B02G316700	TraesCS7D02G409800	0.0516744	0.164985	0.313206	2664	631.333	2032.67	101.5	93.5	0.0499344	0.148099
TraesCS1A02G435700	TraesCS1B02G471400	0.0462632	0.129596	0.35698	2007	457.917	1549.08	69.5	54.5	0.0448652	0.119017
TraesCS1A02G435700	TraesCS1D02G444600	0.0333748	0.118391	0.281903	1323	296.75	1026.25	33.5	32.5	0.0326431	0.10952
TraesCS1B02G471400	TraesCS1D02G444600	0.0332216	0.146945	0.226082	1323	297.25	1025.75	33.3333	39.6667	0.0324965	0.133445
TraesCS2A02G026300	TraesCS2B02G039500	0.127643	0.342844	0.372307	738	167.167	570.833	67	46	0.117372	0.275174
TraesCS2A02G026300	TraesCS2D02G028200	0.0744848	0.217676	0.342182	834	185.25	648.75	46	35	0.0709056	0.188934
TraesCS2B02G039500	TraesCS2D02G028200	0.12196	0.35583	0.342749	738	169.417	568.583	64	48	0.11256	0.283325
TraesCS2A02G026200	TraesCS2B02G039100	0.158002	0.328739	0.48063	2022	460.25	1561.75	222.5	122.5	0.142468	0.26616
TraesCS2A02G026200	TraesCS2D02G028100	0.184418	0.326231	0.565299	2046	470	1576	257.667	124.333	0.163494	0.264539
TraesCS2B02G039100	TraesCS2D02G028100	0.135273	0.241068	0.56114	2019	462.417	1556.58	192.667	95.3333	0.123775	0.206163
TraesCS2A02G503900	TraesCS2B02G532200	0.0171989	0.0579359	0.296861	2745	627.75	2117.25	36	35	0.0170032	0.0557547
TraesCS2A02G503900	TraesCS2D02G504500	0.0162168	0.046143	0.351447	2745	625.667	2119.33	34	28	0.0160428	0.0447523
TraesCS2B02G532200	TraesCS2D02G504500	0.0133501	0.0509855	0.261841	2745	628.917	2116.08	28	31	0.013232	0.0492911
TraesCS4A02G224100	TraesCS4B02G091900	0.00934218	0.0568954	0.164199	2730	629.667	2100.33	19.5	34.5	0.00928424	0.0547909
TraesCS4A02G224100	TraesCS4D02G088900	0.008136	0.0578003	0.140761	2730	629.167	2100.83	17	35	0.00809203	0.0556291
TraesCS4B02G091900	TraesCS4D02G088900	0.00669914	0.0645203	0.10383	2730	630.833	2099.17	14	39	0.00666931	0.061823
TraesCS3A02G479200	TraesCS3B02G523400	0.128431	0.39383	0.326108	2079	454.5	1624.5	191.75	139.25	0.118036	0.306381
TraesCS3A02G479200	TraesCS3D02G473700	0.133155	0.444448	0.299597	2298	513.917	1784.08	217.667	172.333	0.122005	0.335333
TraesCS3B02G523400	TraesCS3D02G473700	0.172772	0.428007	0.403666	2463	552.417	1910.58	294.833	180.167	0.154316	0.326143
TraesCS2A02G070600	TraesCS2B02G085000	0.0927822	0.117007	0.792966	3117	710.75	2406.25	210	77	0.0872727	0.108336
TraesCS2A02G070600	TraesCS2D02G069600	0.0486474	0.0681893	0.713417	3042	703.167	2338.83	110.167	45.8333	0.0471033	0.0651813
TraesCS2B02G085000	TraesCS2D02G069600	0.158273	0.2265	0.698775	3021	699.5	2321.5	331.25	136.75	0.142688	0.195497

## Sheet: Table S5
Table S5 List of NLRs in High Confidence syntenic triads.
A	B	D	Triads
TraesCS2A02G362300	TraesCS2B02G380100	TraesCS2D02G359800	ABD
TraesCS3A02G095700	TraesCS3B02G111400	TraesCS3D02G096100	ABD
TraesCS3A02G321200	TraesCS3B02G344500	TraesCS3D02G310100	ABD
TraesCS5A02G184900	TraesCS5B02G182900	TraesCS5D02G189900	ABD
TraesCS3A02G437800	TraesCS3B02G471800	TraesCS3D02G430100	ABD
TraesCS7A02G422600	TraesCS7B02G323000	TraesCS7D02G415000	ABD
TraesCS2A02G179700	TraesCS2B02G206900	TraesCS2D02G188300	ABD
TraesCS3A02G432200	TraesCS3B02G468200	TraesCS3D02G425500	ABD
TraesCS1A02G364900	TraesCS1B02G382500	TraesCS1D02G370400	ABD
TraesCS2A02G258800	TraesCS2B02G284500	TraesCS2D02G264700	ABD
TraesCS7A02G564000	TraesCS1B02G402200	TraesCS7D02G520800	ABD
TraesCS7A02G095900	TraesCS3B02G576200	TraesCS3D02G515400	ABD
TraesCS1A02G259500	TraesCS1B02G269800	TraesCS1D02G259300	ABD
TraesCS5A02G181400	TraesCS5B02G179100	TraesCS5D02G185700	ABD
TraesCS5A02G181200	TraesCS5B02G178900	TraesCS5D02G185600	ABD
TraesCS2A02G384100	TraesCS2B02G401300	TraesCS2D02G380500	ABD
TraesCS2A02G416600	TraesCS2B02G435600	TraesCS2D02G413600	ABD
TraesCS7A02G557700	TraesCS7B02G482300	TraesCS7D02G552700	ABD
TraesCS6A02G176000	TraesCS6B02G209400	TraesCS6D02G167700	ABD
TraesCS3A02G303800	TraesCS3B02G332500	TraesCS3D02G298000	ABD
TraesCS4A02G319300	TraesCS5B02G560200	TraesCS5D02G566100	ABD
TraesCS3A02G043400	TraesCS3B02G040100	TraesCS3D02G037300	ABD
TraesCS4A02G209700	TraesCS4B02G113200	TraesCS4D02G110700	ABD
TraesCS7A02G240600	TraesCS7B02G136200	TraesCS7D02G239600	ABD
TraesCS5A02G069600	TraesCS5B02G075900	TraesCS5D02G081800	ABD
TraesCS6A02G399700	TraesCS6B02G439900	TraesCS6D02G383900	ABD
TraesCS6A02G399900	TraesCS6B02G440100	TraesCS6D02G384100	ABD
TraesCS5A02G304400	TraesCS5B02G304900	TraesCS2D02G070100	ABD
TraesCS4A02G436800	TraesCS5B02G417700	TraesCS1D02G174600	ABD
TraesCS7A02G464600	TraesCS7B02G365100	TraesCS7D02G452200	ABD
TraesCS4A02G082800	TraesCS4B02G221200	TraesCS4D02G221600	ABD
TraesCS1A02G354200	TraesCS1B02G368000	TraesCS1D02G356300	ABD
TraesCS5A02G029300	TraesCS1B02G366000	TraesCS5D02G037000	ABD
TraesCS2A02G023500	TraesCS2B02G033400	TraesCS2D02G024600	ABD
TraesCS5A02G028900	TraesCS5B02G027700	TraesCS5D02G036700	ABD
TraesCS3A02G325600	TraesCS3B02G354400	TraesCS3D02G319000	ABD
TraesCS7A02G069600	TraesCS4B02G382600	TraesCS7D02G065500	ABD
TraesCS5A02G481000	TraesCS5B02G494200	TraesCS5D02G494500	ABD
TraesCS4A02G491300	TraesCS7B02G405700	TraesCS1D02G381400	ABD
TraesCS2A02G572900	TraesCS5B02G229300	TraesCS2D02G042200	ABD
TraesCS1A02G323600	TraesCS1B02G336700	TraesCS1D02G324700	ABD
TraesCS7A02G463900	TraesCS7B02G364400	TraesCS7D02G451500	ABD
TraesCS4A02G223500	TraesCS4B02G092600	TraesCS4D02G089400	ABD
TraesCS2A02G184600	TraesCS2B02G222800	TraesCS2D02G203100	ABD
TraesCS3A02G069800	TraesCS3B02G083500	TraesCS3D02G068800	ABD
TraesCS7A02G555300	TraesCS7B02G479400	TraesCS1D02G029900	ABD
TraesCS1A02G376600	TraesCS1B02G397000	TraesCS1D02G383800	ABD
TraesCS5A02G073500	TraesCS5B02G079800	TraesCS5D02G086800	ABD
TraesCS5A02G446900	TraesCS5B02G450600	TraesCS5D02G453500	ABD
TraesCS5A02G296500	TraesCS5B02G295700	TraesCS5D02G303700	ABD
TraesCS3A02G333900	TraesCS3B02G364900	TraesCS3D02G327400	ABD
TraesCS4A02G471400	TraesCS7B02G024800	TraesCS7D02G123100	ABD
TraesCS7A02G492100	TraesCS7B02G397700	TraesCS7D02G478700	ABD
TraesCS7A02G534600	TraesCS7B02G452000	TraesCS7D02G521900	ABD
TraesCS4A02G312800	TraesCS5B02G567300	TraesCS5D02G559100	ABD
TraesCS2A02G197500	TraesCS2B02G225000	TraesCS2D02G205500	ABD
TraesCS2A02G585200	TraesCS2B02G597700	TraesCS2D02G601200	ABD
TraesCS7A02G419800	TraesCS7B02G320600	TraesCS7D02G412600	ABD
TraesCS7A02G499600	TraesCS7B02G406700	TraesCS7D02G486400	ABD
TraesCS6A02G356900	TraesCS6B02G388800	TraesCS6D02G338900	ABD
TraesCS7A02G226500	TraesCS7B02G193100	TraesCS7D02G227900	ABD
TraesCS2A02G565800	TraesCS2B02G626900	TraesCS2D02G576100	ABD
TraesCS5A02G493600	TraesCS4B02G318600	TraesCS4D02G315100	ABD
TraesCS4A02G175700	TraesCS6B02G151700	TraesCS4D02G136900	ABD
TraesCS4A02G327300	TraesCS5B02G540500	TraesCS5D02G546600	ABD
TraesCS3A02G505700	TraesCS3B02G573700	TraesCS3D02G513500	ABD
TraesCS1A02G016400	TraesCS1B02G020400	TraesCS1D02G016900	ABD
TraesCS5A02G380700	TraesCS5B02G384300	TraesCS5D02G390500	ABD
TraesCS7A02G416600	TraesCS7B02G316700	TraesCS7D02G409800	ABD
TraesCS7A02G551900	TraesCS5B02G237200	TraesCS7D02G538200	ABD
TraesCS1A02G435700	TraesCS1B02G471400	TraesCS1D02G444600	ABD
TraesCS7A02G553600	TraesCS7B02G477700	TraesCS7D02G540500	ABD
TraesCS2A02G026300	TraesCS2B02G039500	TraesCS2D02G028200	ABD
TraesCS2A02G026200	TraesCS2B02G039100	TraesCS2D02G028100	ABD
TraesCS7A02G553700	TraesCS7B02G478300	TraesCS7D02G540600	ABD
TraesCS6A02G009900	TraesCS7B02G416600	TraesCS6D02G012700	ABD
TraesCS2A02G503900	TraesCS2B02G532200	TraesCS2D02G504500	ABD
TraesCS4A02G224100	TraesCS4B02G091900	TraesCS4D02G088900	ABD
TraesCS3A02G479200	TraesCS3B02G523400	TraesCS3D02G473700	ABD
TraesCS1A02G436200	TraesCS1B02G471700	TraesCS1D02G444900	ABD
TraesCS2A02G070600	TraesCS2B02G085000	TraesCS2D02G069600	ABD
TraesCS4A02G223400	TraesCS4B02G093200	TraesCS4D02G089900	AB
TraesCS2A02G042600	TraesCS2B02G055000	TraesCS2D02G041700	AB
TraesCS1A02G323000	TraesCS1B02G335800	TraesCS1D02G323500	AB
TraesCS2A02G560700	TraesCS2B02G587400	TraesCS2D02G568800	AB
TraesCS1A02G152300	TraesCS1B02G169800	TraesCS1D02G149200	AD
TraesCS4A02G450600	TraesCS2B02G597600	TraesCS2D02G593200	A
TraesCS5A02G529600	TraesCS4B02G361500	TraesCS4D02G354400	BD
TraesCS2A02G018700	TraesCS2B02G027400	TraesCS2D02G020400	BD
TraesCS6A02G023500	TraesCS6B02G032200	TraesCS6D02G026800	B
TraesCS2A02G480100	TraesCS4B02G091600	TraesCS4D02G088700	B

## Sheet: Table S6
Table S6 The 261 selected wheat accessions (data published by Zhou, 2020) studied in our analysis.
ID	Common names	Ploidy	CategoryID	Groups
A001	Wild einkorn	AA	Wild einkorn	group1
A002	Wild einkorn	AA	Wild einkorn	group1
A003	Wild einkorn	AA	Wild einkorn	group1
A004	Wild einkorn	AA	Wild einkorn	group1
A005	Wild einkorn	AA	Wild einkorn	group1
A006	Wild einkorn	AA	Wild einkorn	group1
A007	Wild einkorn	AA	Wild einkorn	group1
A008	Wild einkorn	AA	Wild einkorn	group1
A009	Wild einkorn	AA	Wild einkorn	group1
A010	Wild einkorn	AA	Wild einkorn	group1
A011	Wild einkorn	AA	Wild einkorn	group1
A012	Wild einkorn	AA	Wild einkorn	group1
A013	Wild einkorn	AA	Wild einkorn	group1
A014	Wild einkorn	AA	Wild einkorn	group1
A015	Wild einkorn	AA	Wild einkorn	group1
A016	Wild einkorn	AA	Wild einkorn	group1
A017	Wild einkorn	AA	Wild einkorn	group1
A018	Wild einkorn	AA	Wild einkorn	group1
A019	Wild einkorn	AA	Wild einkorn	group1
A020	Wild einkorn	AA	Wild einkorn	group1
A021	Wild einkorn	AA	Wild einkorn	group1
A022	Wild einkorn	AA	Wild einkorn	group1
A023	Wild einkorn	AA	Wild einkorn	group1
A024	Wild einkorn	AA	Wild einkorn	group1
A026	Wild einkorn	AA	Wild einkorn	group1
A027	Wild einkorn	AA	Wild einkorn	group1
A028	Wild einkorn	AA	Wild einkorn	group1
A029	Wild einkorn	AA	Wild einkorn	group1
A030	Wild einkorn	AA	Wild einkorn	group1
A043	Wild einkorn	AA	Wild einkorn	group1
A090	Wild einkorn	AA	Wild einkorn	group1
A031	Domesticated einkorn	AA	Domesticated einkorn	group2
A032	Domesticated einkorn	AA	Domesticated einkorn	group2
A033	Domesticated einkorn	AA	Domesticated einkorn	group2
A034	Domesticated einkorn	AA	Domesticated einkorn	group2
A035	Domesticated einkorn	AA	Domesticated einkorn	group2
A036	Domesticated einkorn	AA	Domesticated einkorn	group2
A037	Domesticated einkorn	AA	Domesticated einkorn	group2
A038	Domesticated einkorn	AA	Domesticated einkorn	group2
A039	Domesticated einkorn	AA	Domesticated einkorn	group2
A040	Domesticated einkorn	AA	Domesticated einkorn	group2
A041	Domesticated einkorn	AA	Domesticated einkorn	group2
A042	Domesticated einkorn	AA	Domesticated einkorn	group2
A044	Domesticated einkorn	AA	Domesticated einkorn	group2
A045	Domesticated einkorn	AA	Domesticated einkorn	group2
A046	Domesticated einkorn	AA	Domesticated einkorn	group2
A047	Domesticated einkorn	AA	Domesticated einkorn	group2
A048	Domesticated einkorn	AA	Domesticated einkorn	group2
A049	Domesticated einkorn	AA	Domesticated einkorn	group2
A050	Domesticated einkorn	AA	Domesticated einkorn	group2
A051	Domesticated einkorn	AA	Domesticated einkorn	group2
A052	Domesticated einkorn	AA	Domesticated einkorn	group2
A053	Domesticated einkorn	AA	Domesticated einkorn	group2
A054	Domesticated einkorn	AA	Domesticated einkorn	group2
A055	Domesticated einkorn	AA	Domesticated einkorn	group2
A056	Domesticated einkorn	AA	Domesticated einkorn	group2
A057	Domesticated einkorn	AA	Domesticated einkorn	group2
A058	Domesticated einkorn	AA	Domesticated einkorn	group2
A059	Domesticated einkorn	AA	Domesticated einkorn	group2
A060	Domesticated einkorn	AA	Domesticated einkorn	group2
A061	Domesticated einkorn	AA	Domesticated einkorn	group2
A063	Domesticated einkorn	AA	Domesticated einkorn	group2
A025	Urartu	AA	Urartu	group3
A062	Urartu	AA	Urartu	group3
A064	Urartu	AA	Urartu	group3
A065	Urartu	AA	Urartu	group3
A066	Urartu	AA	Urartu	group3
A067	Urartu	AA	Urartu	group3
A068	Urartu	AA	Urartu	group3
A069	Urartu	AA	Urartu	group3
A070	Urartu	AA	Urartu	group3
A071	Urartu	AA	Urartu	group3
A072	Urartu	AA	Urartu	group3
A073	Urartu	AA	Urartu	group3
A074	Urartu	AA	Urartu	group3
A075	Urartu	AA	Urartu	group3
A076	Urartu	AA	Urartu	group3
A077	Urartu	AA	Urartu	group3
A078	Urartu	AA	Urartu	group3
A079	Urartu	AA	Urartu	group3
A080	Urartu	AA	Urartu	group3
A081	Urartu	AA	Urartu	group3
A082	Urartu	AA	Urartu	group3
A083	Urartu	AA	Urartu	group3
A084	Urartu	AA	Urartu	group3
A085	Urartu	AA	Urartu	group3
A086	Urartu	AA	Urartu	group3
A087	Urartu	AA	Urartu	group3
A088	Urartu	AA	Urartu	group3
A089	Urartu	AA	Urartu	group3
A091	Urartu	AA	Urartu	group3
B023	Wild emmer	AABB	Wild emmer	group4
B024	Wild emmer	AABB	Wild emmer	group4
B025	Wild emmer	AABB	Wild emmer	group4
B026	Wild emmer	AABB	Wild emmer	group4
B027	Wild emmer	AABB	Wild emmer	group4
B028	Wild emmer	AABB	Wild emmer	group4
B029	Wild emmer	AABB	Wild emmer	group4
B030	Wild emmer	AABB	Wild emmer	group4
B031	Wild emmer	AABB	Wild emmer	group4
B032	Wild emmer	AABB	Wild emmer	group4
B033	Wild emmer	AABB	Wild emmer	group4
B034	Wild emmer	AABB	Wild emmer	group4
B035	Wild emmer	AABB	Wild emmer	group4
B036	Wild emmer	AABB	Wild emmer	group4
B037	Wild emmer	AABB	Wild emmer	group4
B038	Wild emmer	AABB	Wild emmer	group4
B039	Wild emmer	AABB	Wild emmer	group4
B040	Wild emmer	AABB	Wild emmer	group4
B041	Wild emmer	AABB	Wild emmer	group4
B042	Wild emmer	AABB	Wild emmer	group4
B044	Wild emmer	AABB	Wild emmer	group4
B045	Wild emmer	AABB	Wild emmer	group4
B046	Wild emmer	AABB	Wild emmer	group4
B047	Wild emmer	AABB	Wild emmer	group4
B048	Wild emmer	AABB	Wild emmer	group4
B049	Wild emmer	AABB	Wild emmer	group4
B050	Wild emmer	AABB	Wild emmer	group4
B052	Wild emmer	AABB	Wild emmer	group4
B063	Domesticated emmer	AABB	Domesticated emmer	group5
B064	Domesticated emmer	AABB	Domesticated emmer	group5
B065	Domesticated emmer	AABB	Domesticated emmer	group5
B066	Domesticated emmer	AABB	Domesticated emmer	group5
B067	Domesticated emmer	AABB	Domesticated emmer	group5
B068	Domesticated emmer	AABB	Domesticated emmer	group5
B069	Domesticated emmer	AABB	Domesticated emmer	group5
B070	Domesticated emmer	AABB	Domesticated emmer	group5
B071	Domesticated emmer	AABB	Domesticated emmer	group5
B072	Domesticated emmer	AABB	Domesticated emmer	group5
B073	Domesticated emmer	AABB	Domesticated emmer	group5
B074	Domesticated emmer	AABB	Domesticated emmer	group5
B075	Domesticated emmer	AABB	Domesticated emmer	group5
B076	Domesticated emmer	AABB	Domesticated emmer	group5
B077	Domesticated emmer	AABB	Domesticated emmer	group5
B078	Domesticated emmer	AABB	Domesticated emmer	group5
B079	Domesticated emmer	AABB	Domesticated emmer	group5
B080	Domesticated emmer	AABB	Domesticated emmer	group5
B081	Domesticated emmer	AABB	Domesticated emmer	group5
B082	Domesticated emmer	AABB	Domesticated emmer	group5
B083	Domesticated emmer	AABB	Domesticated emmer	group5
B084	Domesticated emmer	AABB	Domesticated emmer	group5
B085	Domesticated emmer	AABB	Domesticated emmer	group5
B086	Domesticated emmer	AABB	Domesticated emmer	group5
B087	Domesticated emmer	AABB	Domesticated emmer	group5
B088	Domesticated emmer	AABB	Domesticated emmer	group5
B089	Domesticated emmer	AABB	Domesticated emmer	group5
B090	Domesticated emmer	AABB	Domesticated emmer	group5
B091	Domesticated emmer	AABB	Domesticated emmer	group5
B113	Durum	AABB	Durum	group6
B114	Durum	AABB	Durum	group6
B115	Durum	AABB	Durum	group6
B116	Durum	AABB	Durum	group6
B117	Durum	AABB	Durum	group6
B118	Durum	AABB	Durum	group6
B119	Durum	AABB	Durum	group6
B120	Durum	AABB	Durum	group6
B121	Durum	AABB	Durum	group6
B122	Durum	AABB	Durum	group6
B123	Durum	AABB	Durum	group6
B124	Durum	AABB	Durum	group6
B125	Durum	AABB	Durum	group6
TW050	Landrace	AABBDD	Landrace	group7
AFG-L1	Landrace	AABBDD	Landrace	group7
AUT-L1	Landrace	AABBDD	Landrace	group7
TW051	Landrace	AABBDD	Landrace	group7
BIH-L1	Landrace	AABBDD	Landrace	group7
TW052	Landrace	AABBDD	Landrace	group7
BRA-L1	Landrace	AABBDD	Landrace	group7
YM	Landrace	AABBDD	Landrace	group7
JM	Landrace	AABBDD	Landrace	group7
WYM	Landrace	AABBDD	Landrace	group7
TJBXM	Landrace	AABBDD	Landrace	group7
DYH	Landrace	AABBDD	Landrace	group7
ZJH	Landrace	AABBDD	Landrace	group7
LM	Landrace	AABBDD	Landrace	group7
DHM	Landrace	AABBDD	Landrace	group7
XHP	Landrace	AABBDD	Landrace	group7
HCM	Landrace	AABBDD	Landrace	group7
BYM	Landrace	AABBDD	Landrace	group7
HRV-L1	Landrace	AABBDD	Landrace	group7
FIN-L1	Landrace	AABBDD	Landrace	group7
GEO-L1	Landrace	AABBDD	Landrace	group7
DEU-L1	Landrace	AABBDD	Landrace	group7
GRC-L1	Landrace	AABBDD	Landrace	group7
HUN-L1	Landrace	AABBDD	Landrace	group7
IND-L2	Landrace	AABBDD	Landrace	group7
IRN-L1	Landrace	AABBDD	Landrace	group7
IRQ-L4	Landrace	AABBDD	Landrace	group7
ITA-L1	Landrace	AABBDD	Landrace	group7
JPN-L1	Landrace	AABBDD	Landrace	group7
KAZ-L1	Landrace	AABBDD	Landrace	group7
MKD-L1	Landrace	AABBDD	Landrace	group7
MEX-L1	Landrace	AABBDD	Landrace	group7
NLD-L1	Landrace	AABBDD	Landrace	group7
PAK-L1	Landrace	AABBDD	Landrace	group7
PRT-L1	Landrace	AABBDD	Landrace	group7
RUS-L1	Landrace	AABBDD	Landrace	group7
TW054	Landrace	AABBDD	Landrace	group7
SWE-L1	Landrace	AABBDD	Landrace	group7
CHE-L1	Landrace	AABBDD	Landrace	group7
SYR-L1	Landrace	AABBDD	Landrace	group7
TJK-L1	Landrace	AABBDD	Landrace	group7
TUR-L1	Landrace	AABBDD	Landrace	group7
GBR-L1	Landrace	AABBDD	Landrace	group7
URY-L1	Landrace	AABBDD	Landrace	group7
UZB-L1	Landrace	AABBDD	Landrace	group7
CAN-C1	Cultivar	AABBDD	Cultivar	group8
CHL-C1	Cultivar	AABBDD	Cultivar	group8
FRA-C1	Cultivar	AABBDD	Cultivar	group8
ITA-C1	Cultivar	AABBDD	Cultivar	group8
NLD-C1	Cultivar	AABBDD	Cultivar	group8
USA-C1	Cultivar	AABBDD	Cultivar	group8
UZB-C1	Cultivar	AABBDD	Cultivar	group8
YNSW	Cultivar	AABBDD	Cultivar	group8
ZDSH	Cultivar	AABBDD	Cultivar	group8
FMSY	Cultivar	AABBDD	Cultivar	group8
JCYLYL	Cultivar	AABBDD	Cultivar	group8
KFSH	Cultivar	AABBDD	Cultivar	group8
XYLH	Cultivar	AABBDD	Cultivar	group8
GYWLL	Cultivar	AABBDD	Cultivar	group8
AMN	Cultivar	AABBDD	Cultivar	group8
PYEQ	Cultivar	AABBDD	Cultivar	group8
NXWH	Cultivar	AABBDD	Cultivar	group8
KXSH	Cultivar	AABBDD	Cultivar	group8
HNSH	Cultivar	AABBDD	Cultivar	group8
JM8H	Cultivar	AABBDD	Cultivar	group8
ZYJWLQ	Cultivar	AABBDD	Cultivar	group8
CZ6406	Cultivar	AABBDD	Cultivar	group8
YASY	Cultivar	AABBDD	Cultivar	group8
KFEH	Cultivar	AABBDD	Cultivar	group8
BJBH	Cultivar	AABBDD	Cultivar	group8
D012	Anathera	DD	Diploid DD	group9
D013	Anathera	DD	Diploid DD	group9
D017	Anathera	DD	Diploid DD	group9
D018	Anathera	DD	Diploid DD	group9
D019	Anathera	DD	Diploid DD	group9
D021	Anathera	DD	Diploid DD	group9
D024	Anathera	DD	Diploid DD	group9
D027	Anathera	DD	Diploid DD	group9
D029	Anathera	DD	Diploid DD	group9
D030	Anathera	DD	Diploid DD	group9
D001	Strangulata	DD	Diploid DD	group9
D010	Strangulata	DD	Diploid DD	group9
D014	Strangulata	DD	Diploid DD	group9
D015	Strangulata	DD	Diploid DD	group9
D016	Strangulata	DD	Diploid DD	group9
D022	Strangulata	DD	Diploid DD	group9
D023	Strangulata	DD	Diploid DD	group9
D026	Strangulata	DD	Diploid DD	group9
D028	Strangulata	DD	Diploid DD	group9
D002	Meyeri	DD	Diploid DD	group9
D003	Meyeri	DD	Diploid DD	group9
D004	Meyeri	DD	Diploid DD	group9
D005	Meyeri	DD	Diploid DD	group9
D006	Meyeri	DD	Diploid DD	group9
D007	Meyeri	DD	Diploid DD	group9
D008	Meyeri	DD	Diploid DD	group9
D009	Meyeri	DD	Diploid DD	group9
D011	Meyeri	DD	Diploid DD	group9
D020	Meyeri	DD	Diploid DD	group9
D025	Meyeri	DD	Diploid DD	group9

## Sheet: Table S7
Table S7 The number of SNP from 9 groups with different ploidy wheat.
	Wild einkorn (31AA)	Domesticated einkorn (31AA)	Urartu (29AA)	Wild emmer (28AABB)	Domesticated emmer (29AABB)	Durum (13AABB)	Landrace (45AABBDD)	Cultivar (25AABBDD)	Diploid DD (30DD)
1A	1049745	732709	616366	992202	633722	404889	712939	561437
2A	1330352	974478	915529	1122518	796669	588396	913428	729360
3A	1502467	947664	997110	1139047	595444	330029	530797	434074
4A	1373529	821661	823171	861337	353070	240161	751810	606518
5A	1261911	962839	756502	1026076	560466	334395	534097	430078
6A	1255053	916803	772315	744226	568196	327721	523936	405286
7A	1223334	904753	832554	1107789	757583	633589	943091	748011
1B				4284017	2985093	2143780	2871442	2392210
2B				5318535	3703804	1724054	3148097	2725192
3B				5502032	3499876	2033235	3704190	3084229
4B				4671865	3125618	2410304	1709286	1412016
5B				4113146	2397237	1493947	2905117	2272424
6B				4114963	2776696	1611437	3177845	2587906
7B				4589311	3409803	2026892	3101354	2898286
1D							653856	330292	2878312
2D							774871	379559	3550742
3D							577109	210344	3708970
4D							449633	138828	3189792
5D							500544	211346	3265671
6D							501951	203123	2732327
7D							718984	292070	3792923

## Sheet: Table S8
Table S8 The occurrence rate of SNP on NLR genes for 9 groups in different subgenomes (occurrence rate = number of SNP on each NLR gene/number of SNP on the chromosome in which gene located).
	For A subgenome (occurrence rate of SNP on NLR genes)										For B subgenome (occurrence rate of SNP on NLR genes)							For D subgenome (occurrence rate of SNP on NLR genes)
geneID	Wild einkorn (31AA)	Domesticated einkorn (31AA)	Urartu (29AA)	Wild emmer (28AABB)	Domesticated emmer (29AABB)	Durum (13AABB)	Landrace (45AABBDD)	Cultivar (25AABBDD)		geneID	Wild emmer (28AABB)	Domesticated emmer (29AABB)	Durum (13AABB)	Landrace (45AABBDD)	Cultivar (25AABBDD)		geneID	Landrace (45AABBDD)	Cultivar (25AABBDD)	Diploid DD (30DD)
TraesCS2A02G480400	0.000115007	0.000139562	3.27679e-05	0.000100667	0.000146861	0.000195447	0.000324054	0.000400351		TraesCS5B02G554300	4.69227e-05	4.67205e-05	1.33874e-06	2.3407e-05	1.32018e-06		TraesCS2D02G469500	0.000393614	0.000600697	4.56243e-05
TraesCS2A02G031400	9.92219e-05	0.000113907	0.000100488	0.00011492	0.000183263	0.000149559	0.000363466	0.000208402		TraesCS5B02G038300	3.76841e-05	5.13091e-05	8.23322e-05	3.68316e-05	3.34445e-05		TraesCS1D02G022500	0.000243173	6.66077e-05	6.46212e-05
TraesCS7A02G095800	8.01089e-05	3.20529e-05	1.56146e-05	2.34702e-05	2.90397e-05	2.0518e-05	1.48448e-05	1.60425e-05		TraesCS6B02G144200	3.64523e-05	3.92553e-05	2.48226e-06	3.43e-05	3.86413e-05		TraesCS5D02G544300	0.000241737	0.000577252	4.80759e-05
TraesCS6A02G068600	7.41005e-05	7.19893e-05	5.82664e-05	0.000204239	9.32777e-05	1.83083e-05	9.73401e-05	0.000155446		TraesCS5B02G422400	3.59822e-05	2.50288e-06	3.34684e-06	2.82261e-05	2.72836e-05		TraesCS5D02G326700	0.000217763	0.00051101	3.98081e-06
TraesCS1A02G013000	7.33511e-05	6.55103e-05	0.000206046	6.65187e-05	7.88989e-05	0.00013831	0.00014307	0.000147835		TraesCS2B02G471100	3.38439e-05	1.34996e-05	2.90014e-05	2.70004e-05	4.07311e-05		TraesCS6D02G011500	0.00021516	0.000531698	6.2218e-06
TraesCS2A02G071300	7.0658e-05	4.8231e-05	3.60447e-05	0.000115811	0.000156903	3.56902e-05	0.000143416	0.000175496		TraesCS6B02G041800	3.25641e-05	3.74546e-05	3.53722e-05	2.89504e-05	3.16858e-05		TraesCS3D02G515500	0.000176743	0.000133115	3.77463e-05
TraesCS5A02G344000	6.49808e-05	5.91999e-05	1.0575e-05	4.19072e-05	3.39004e-05	3.88762e-05	6.17865e-05	7.67303e-05		TraesCS1B02G049400	3.08122e-05	3.08198e-05	4.85124e-05	4.38804e-05	3.42779e-05		TraesCS1D02G434800	0.000151409	0.00029368	8.68565e-06
TraesCS5A02G380700	6.49808e-05	5.81613e-05	2.64375e-05	2.53393e-05	2.67634e-05	4.48571e-05	2.62125e-05	1.86013e-05		TraesCS3B02G491300	2.36276e-05	3.71442e-05	5.55765e-05	1.72777e-05	1.29692e-06		TraesCS3D02G002400	0.000138622	0.000337542	8.62773e-06
TraesCS5A02G493600	6.1811e-05	4.8814e-05	3.43687e-05	5.16531e-05	4.46057e-05	1.19619e-05	4.86803e-05	6.97548e-05		TraesCS2B02G562700	2.35027e-05	2.96992e-06	1.91409e-05	1.74709e-05	1.50448e-05		TraesCS7D02G537100	0.000127958	1.02715e-05	9.22771e-06
TraesCS3A02G044600	6.05671e-05	6.12031e-05	4.01159e-06	1.58027e-05	3.35884e-05	2.72703e-05	2.44915e-05	3.22526e-05		TraesCS5B02G344000	2.11517e-05	1.54344e-05	2.74441e-05	1.92763e-05	2.42032e-05		TraesCS7D02G024900	0.000118222	0.000222549	1.29188e-05
TraesCS6A02G322800	6.05552e-05	1.19982e-05	7.76885e-06	2.01552e-05	2.28794e-05	0	2.48122e-05	0		TraesCS2B02G401300	1.93662e-05	1.64696e-05	1.74008e-06	1.27061e-06	0		TraesCS1D02G444600	0.000117763	0.000199823	3.37003e-05
TraesCS1A02G267100	5.71567e-05	4.77679e-05	3.40707e-05	2.92279e-05	3.47155e-05	4.19868e-05	3.50661e-05	3.56229e-05		TraesCS3B02G593900	1.79934e-05	1.3429e-05	3.73789e-05	9.98869e-06	1.23207e-05		TraesCS5D02G036700	0.000113876	0.000217653	9.49269e-06
TraesCS7A02G132200	5.64032e-05	7.18428e-05	6.60618e-05	1.98594e-05	1.84798e-05	7.89155e-05	1.27241e-05	1.20319e-05		TraesCS2B02G597700	1.7486e-05	2.05194e-05	2.49412e-05	2.60475e-05	2.23837e-05		TraesCS5D02G548400	0.000107883	0.000231847	2.05165e-05
TraesCS7A02G463900	5.2316e-05	6.63164e-05	2.52236e-05	1.35405e-05	1.71598e-05	1.57831e-05	9.54309e-06	1.33688e-05		TraesCS1B02G382500	1.70401e-05	1.30649e-05	4.66466e-07	1.46268e-05	1.7557e-05		TraesCS2D02G070100	0.000100662	7.64045e-05	2.25305e-05
TraesCS7A02G095900	5.14986e-05	3.53688e-05	1.20112e-05	4.15242e-05	2.90397e-05	2.84096e-05	1.80258e-05	2.27269e-05		TraesCS5B02G295700	1.67755e-05	4.58862e-06	6.69368e-06	1.89321e-05	5.2807e-06		TraesCS3D02G001700	9.87682e-05	0.000190165	1.50985e-05
TraesCS7A02G027800	4.90463e-05	6.52112e-05	5.16483e-05	3.70107e-05	3.16797e-05	4.73493e-05	3.7112e-05	4.54539e-05		TraesCS3B02G039200	1.63576e-05	2.14293e-05	3.49197e-05	2.2677e-05	2.65869e-05		TraesCS7D02G007900	9.59688e-05	0.000212278	1.87191e-05
TraesCS1A02G433600	4.76306e-05	4.36735e-05	3.56931e-05	5.44244e-05	6.62751e-05	8.39736e-05	3.22608e-05	2.84983e-05		TraesCS5B02G494100	1.60461e-05	2.29431e-05	0	1.51457e-05	2.20029e-05		TraesCS5D02G026800	9.38978e-05	0.000184532	6.73675e-06
TraesCS5A02G036900	4.43771e-05	5.60841e-05	3.96562e-05	5.75006e-05	8.5643e-05	0.000140552	0.000108595	0.000132534		TraesCS1B02G447400	1.54061e-05	5.35997e-06	1.35275e-05	3.48257e-07	9.19652e-06		TraesCS2D02G466600	9.29187e-05	1.84425e-05	3.4359e-05
TraesCS1A02G364900	4.28676e-05	5.45919e-05	6.48965e-06	2.72122e-05	1.42018e-05	4.93963e-06	8.41587e-06	8.90572e-06		TraesCS5B02G521300	1.53167e-05	1.37658e-05	5.55575e-05	2.85703e-05	1.71623e-05		TraesCS5D02G559100	9.19e-05	0.000217653	1.43921e-05
TraesCS5A02G305700	4.27922e-05	4.98526e-05	2.64375e-06	5.84752e-06	1.24896e-05	2.39238e-05	1.49786e-05	1.86013e-05		TraesCS5B02G394100	1.48305e-05	2.12745e-05	2.14198e-05	1.44572e-05	1.67222e-05		TraesCS5D02G544500	9.19e-05	0.000212921	1.04113e-05
TraesCS2A02G179700	4.13424e-05	3.7969e-05	2.18453e-06	5.70147e-05	6.27613e-06	6.79814e-06	5.47389e-06	8.22639e-06		TraesCS6B02G041900	1.48239e-05	2.19686e-05	1.98581e-05	2.17128e-05	2.35712e-05		TraesCS3D02G511800	8.66387e-05	0.000218689	1.9682e-05
TraesCS5A02G481000	4.12073e-05	6.23157e-05	1.32187e-05	2.24155e-05	2.67634e-05	2.99048e-05	9.3616e-06	0		TraesCS6B02G439900	1.43379e-05	6.12238e-06	2.97871e-05	1.60486e-05	1.58429e-05		TraesCS6D02G394300	8.56657e-05	0.000108309	2.30573e-05
TraesCS5A02G526500	4.12073e-05	5.4007e-05	1.32187e-05	3.21614e-05	2.3195e-05	2.69143e-05	7.48928e-06	2.32516e-06		TraesCS3B02G044600	1.41766e-05	2.85724e-06	5.4101e-06	2.69965e-06	3.56653e-06		TraesCS7D02G525700	8.06694e-05	0.000181463	5.00933e-06
TraesCS7A02G464700	4.00545e-05	8.17903e-05	8.40786e-06	4.51349e-06	2.50798e-05	1.26265e-05	7.4224e-06	9.35815e-06		TraesCS5B02G295900	1.3858e-05	5.00576e-06	6.69368e-06	1.75552e-05	4.84065e-06		TraesCS3D02G515400	7.97076e-05	0.000128361	1.48289e-05
TraesCS6A02G044800	3.90422e-05	5.45373e-05	5.17923e-06	6.71839e-06	1.93595e-05	2.4411e-05	5.91675e-05	7.64892e-05		TraesCS6B02G073300	1.36089e-05	1.58462e-05	3.72338e-06	1.41605e-05	1.70022e-05		TraesCS5D02G189900	7.79152e-05	0.000170337	1.9904e-05
TraesCS1A02G376600	3.61993e-05	4.23087e-05	2.10914e-05	1.71336e-05	6.31192e-06	1.72887e-05	1.26238e-05	1.60303e-05		TraesCS2B02G085000	1.35376e-05	1.18797e-05	1.85609e-05	1.42943e-05	1.50448e-05		TraesCS7D02G040700	7.78877e-05	7.87482e-05	3.5329e-05
TraesCS7A02G044100	3.59673e-05	7.40534e-05	9.36876e-05	0.000111935	8.57992e-05	6.47107e-05	0.000111336	0.000129677		TraesCS4B02G093200	1.3485e-05	2.0476e-05	7.46794e-06	2.9252e-06	1.41641e-06		TraesCS5D02G499200	7.59174e-05	4.73158e-06	2.51097e-05
TraesCS7A02G335900	3.59673e-05	3.09477e-05	1.32124e-05	9.02699e-06	3.95996e-06	4.73493e-06	9.54309e-06	9.35815e-06		TraesCS7B02G316700	1.2856e-05	1.34905e-05	1.97346e-05	1.48322e-05	1.58714e-05		TraesCS7D02G513100	7.37151e-05	0.000174616	2.87377e-05
TraesCS4A02G319300	3.56745e-05	4.38137e-05	3.64444e-06	1.27708e-05	5.6646e-06	4.16387e-05	3.99037e-06	3.29751e-06		TraesCS3B02G522400	1.27226e-05	1.51434e-05	2.45914e-05	1.13385e-05	1.686e-05		TraesCS2D02G590900	7.35606e-05	0.000110655	3.66121e-06
TraesCS2A02G590200	3.5329e-05	4.10476e-05	8.41044e-05	5.96872e-05	5.14643e-05	0.000158057	0.000137942	0.000157672		TraesCS7B02G326000	1.22023e-05	4.39908e-06	4.4403e-06	4.8366e-06	1.03509e-06		TraesCS5D02G546600	6.99239e-05	0.000113558	1.5617e-05
TraesCS5A02G396200	3.1698e-05	3.3235e-05	1.18969e-05	3.31359e-05	3.56846e-05	5.6819e-05	7.11481e-05	4.88284e-05		TraesCS3B02G035100	1.18138e-05	1.22861e-05	1.86894e-05	2.15972e-06	2.26961e-06		TraesCS5D02G040200	6.79261e-05	3.78526e-05	1.43921e-05
TraesCS5A02G481100	3.01131e-05	3.01193e-05	5.28749e-05	7.79669e-06	8.92115e-06	1.49524e-05	5.61696e-06	0		TraesCS7B02G482300	1.17665e-05	1.75963e-05	7.40049e-06	2.19259e-05	2.1392e-05		TraesCS5D02G560500	6.59283e-05	0.000160874	1.16362e-05
TraesCS5A02G230700	3.01131e-05	2.90807e-05	1.32187e-06	2.92376e-06	0	0	1.87232e-06	4.65032e-06		TraesCS6B02G032200	1.14217e-05	1.65665e-05	4.96451e-06	1.13284e-05	1.46837e-05		TraesCS1D02G040400	6.57637e-05	0.000208906	3.71746e-05
TraesCS2A02G362300	2.93155e-05	3.28381e-05	4.36906e-06	2.49439e-05	1.25523e-06	0	2.18955e-06	1.37107e-06		TraesCS6B02G419200	1.11787e-05	1.00839e-05	6.20564e-07	7.23761e-06	8.88749e-06		TraesCS2D02G601200	6.45269e-05	0.000129097	7.04078e-06
TraesCS3A02G073700	2.86196e-05	3.16568e-06	3.71072e-05	2.01923e-05	1.17559e-05	6.06007e-06	1.50717e-05	2.30375e-05		TraesCS7B02G013600	1.08949e-05	3.51926e-06	4.93366e-06	3.86928e-06	3.79535e-06		TraesCS4D02G360500	6.4497e-05	5.04221e-05	1.4421e-05
TraesCS2A02G495600	2.85639e-05	2.155e-05	1.09226e-05	1.78171e-05	2.00836e-05	2.03944e-05	1.64217e-05	1.91949e-05		TraesCS4B02G361500	1.07024e-05	1.95161e-05	2.48931e-06	3.04221e-05	5.66566e-06		TraesCS3D02G508400	6.41127e-05	5.70494e-05	1.91428e-05
TraesCS2A02G545300	2.78122e-05	2.6681e-05	3.27679e-05	1.60354e-05	0	3.39907e-06	2.9559e-05	2.87924e-05		TraesCS7B02G345300	1.02412e-05	1.31972e-05	2.07214e-05	9.35075e-06	8.28076e-06		TraesCS6D02G060400	6.37512e-05	6.40006e-05	1.97634e-05
TraesCS2A02G030200	2.78122e-05	8.20952e-06	6.55359e-06	1.51445e-05	4.14225e-05	1.86949e-05	1.9706e-05	2.1937e-05		TraesCS1B02G442200	1.00373e-05	1.07199e-05	4.66466e-07	7.66166e-06	8.77849e-06		TraesCS2D02G064200	6.32363e-05	2.8981e-05	5.35099e-06
TraesCS5A02G073500	2.77357e-05	3.94666e-05	6.60937e-06	3.89835e-06	0	2.99048e-06	3.74464e-06	2.32516e-06		TraesCS3B02G111400	9.99631e-06	3.42869e-06	3.44279e-06	8.3689e-06	1.03754e-05		TraesCS7D02G525800	6.11975e-05	0.000154073	3.16379e-06
TraesCS3A02G333900	2.72885e-05	2.42702e-05	8.02319e-06	1.75585e-06	1.67942e-06	0	0	0		TraesCS3B02G088000	9.81456e-06	5.71449e-07	9.83654e-07	2.96961e-06	2.59384e-06		TraesCS2D02G495900	6.06553e-05	0.000123828	8.73057e-06
TraesCS5A02G069600	2.61508e-05	3.63508e-05	5.28749e-06	3.89835e-06	0	8.97143e-06	5.61696e-06	6.97548e-06		TraesCS6B02G064900	9.47761e-06	3.6014e-06	2.48226e-06	1.57339e-06	2.31848e-06		TraesCS6D02G145500	5.97668e-05	9.35394e-05	3.0743e-05
TraesCS5A02G181200	2.61508e-05	2.59649e-05	1.71844e-05	1.07205e-05	1.78423e-06	0	1.87232e-06	0		TraesCS1B02G017500	9.33703e-06	1.30649e-05	1.3994e-06	1.39303e-05	7.94245e-06		TraesCS3D02G513200	5.89143e-05	9.03282e-05	9.16697e-06
TraesCS2A02G184600	2.55571e-05	1.84714e-05	1.74762e-05	4.09793e-05	2.13388e-05	5.43851e-05	5.25493e-05	1.91949e-05		TraesCS5B02G444200	9.23867e-06	1.50173e-05	2.40972e-05	1.27361e-05	1.58421e-05		TraesCS7D02G096000	5.56341e-05	0.000136953	1.18642e-05
TraesCS7A02G031300	2.53406e-05	2.65266e-05	3.96371e-05	3.70107e-05	3.69596e-05	4.73493e-05	1.48448e-05	2.13901e-05		TraesCS2B02G222800	9.21306e-06	9.17975e-06	2.43612e-05	1.3659e-05	5.5042e-06		TraesCS6D02G396600	5.37901e-05	0.000128001	7.31977e-06
TraesCS2A02G129300	2.48055e-05	1.74452e-05	2.83989e-05	1.69262e-05	1.25523e-05	1.86949e-05	9.85299e-06	1.64528e-05		TraesCS2B02G503900	9.02504e-06	7.01981e-06	1.27606e-05	1.4612e-05	1.24762e-05		TraesCS2D02G590700	5.2912e-05	6.85005e-05	2.53468e-06
TraesCS4A02G223400	2.25696e-05	5.2333e-05	8.26074e-05	2.32197e-06	2.8323e-06	4.16387e-06	1.33012e-06	0		TraesCS5B02G182900	8.75242e-06	3.75432e-06	6.69368e-07	6.19596e-06	7.481e-06		TraesCS6D02G109900	5.17979e-05	9.35394e-05	6.58779e-06
TraesCS5A02G292200	2.21886e-05	2.28491e-05	1.0575e-05	8.77128e-06	5.35269e-06	2.99048e-06	1.12339e-05	1.16258e-05		TraesCS6B02G060900	8.74856e-06	1.00839e-05	1.36524e-05	9.12568e-06	9.27391e-06		TraesCS2D02G111500	5.16215e-05	9.74816e-05	1.6053e-05
TraesCS3A02G043400	2.19639e-05	2.53254e-05	1.0029e-06	6.14549e-06	5.37414e-05	1.21201e-05	1.69556e-05	9.21502e-06		TraesCS1B02G403200	8.40333e-06	1.10549e-05	1.25946e-05	1.25373e-05	1.37948e-05		TraesCS1D02G032200	5.04698e-05	7.56906e-05	1.56342e-05
TraesCS5A02G181400	2.13961e-05	2.49263e-05	2.64375e-05	1.1695e-05	0	2.99048e-06	5.61696e-06	2.32516e-06		TraesCS5B02G563600	8.26618e-06	1.54344e-05	1.53955e-05	3.78642e-06	4.40059e-07		TraesCS7D02G549200	4.86798e-05	0.00011641	2.10919e-06
TraesCS3A02G095700	2.12983e-05	8.44181e-06	1.90551e-05	1.66806e-05	5.03826e-06	0	2.63754e-05	2.76451e-05		TraesCS5B02G360100	8.26618e-06	1.66859e-06	2.0081e-06	1.1015e-05	7.04094e-06		TraesCS7D02G486400	4.86798e-05	0.000112987	1.39734e-05
TraesCS7A02G333500	2.12534e-05	2.54213e-05	1.9218e-05	9.02699e-06	2.63997e-06	4.73493e-06	4.24137e-06	6.68439e-06		TraesCS1B02G076500	8.1699e-06	8.37495e-06	9.79578e-06	8.00991e-06	1.17047e-05		TraesCS3D02G073600	4.85177e-05	8.55741e-05	1.64466e-05
TraesCS7A02G022900	2.12534e-05	1.98949e-05	2.28213e-05	1.17351e-05	5.27995e-06	4.73493e-06	8.48274e-06	1.0695e-05		TraesCS7B02G393300	8.06221e-06	1.46636e-06	3.94693e-06	2.25708e-06	2.76025e-06		TraesCS3D02G493900	4.85177e-05	2.85247e-05	2.3187e-05
TraesCS2A02G070700	2.10471e-05	1.94976e-05	4.36906e-05	5.07787e-05	5.02091e-06	1.01972e-05	3.17485e-05	1.23396e-05		TraesCS7B02G339200	7.84431e-06	4.69235e-06	5.42703e-06	5.48148e-06	7.59069e-06		TraesCS2D02G576100	4.77499e-05	0.000102751	1.54897e-05
TraesCS5A02G087500	2.06037e-05	3.42736e-05	2.37937e-05	7.79669e-06	7.13692e-06	0	9.3616e-06	1.16258e-05		TraesCS2B02G593900	7.52087e-06	9.44974e-06	2.32011e-05	1.23884e-05	1.10084e-05		TraesCS2D02G530200	4.77499e-05	7.11352e-05	6.47752e-06
TraesCS5A02G184900	2.06037e-05	2.59649e-05	1.71844e-05	2.8263e-05	0	2.99048e-06	2.24678e-05	3.02271e-05		TraesCS1B02G112200	7.46962e-06	2.24449e-05	2.33233e-06	2.2985e-05	2.59175e-05		TraesCS1D02G398300	4.74111e-05	9.38563e-05	1.42445e-05
TraesCS5A02G440600	1.98112e-05	2.07719e-06	5.28749e-06	1.85171e-05	2.3195e-05	1.79429e-05	2.80848e-05	1.16258e-05		TraesCS6B02G114200	7.29047e-06	3.24126e-06	3.10282e-06	1.57339e-06	1.93206e-06		TraesCS7D02G540600	4.7289e-05	4.1086e-05	7.90947e-06
TraesCS7A02G464600	1.96185e-05	2.21055e-05	7.20674e-06	1.26378e-05	2.11198e-05	1.89397e-05	1.69655e-05	2.13901e-05		TraesCS5B02G304900	7.05056e-06	7.0915e-06	9.37115e-06	8.26129e-06	5.72076e-06		TraesCS2D02G591600	4.51688e-05	6.05966e-05	2.50652e-05
TraesCS5A02G029300	1.90188e-05	9.34736e-06	7.93124e-06	1.75426e-05	1.78423e-05	3.28952e-05	1.31062e-05	3.02271e-05		TraesCS5B02G494200	6.80744e-06	1.25144e-05	0	1.7211e-06	2.20029e-06		TraesCS5D02G005300	4.39522e-05	0.000104095	8.57404e-06
TraesCS5A02G304400	1.82263e-05	2.49263e-05	1.0575e-05	7.79669e-06	3.56846e-06	8.97143e-06	5.61696e-06	4.65032e-06		TraesCS5B02G024700	6.80744e-06	7.0915e-06	1.20486e-05	5.85174e-06	7.481e-06		TraesCS5D02G557700	4.39522e-05	8.04368e-05	7.04296e-06
TraesCS1A02G322200	1.80996e-05	2.0472e-05	1.29793e-05	2.31808e-05	1.73578e-05	2.46981e-05	1.12212e-05	1.42491e-05		TraesCS2B02G523900	6.58076e-06	1.34996e-06	2.90014e-06	2.54122e-06	6.97199e-06		TraesCS7D02G549700	4.17255e-05	8.55959e-05	2.55739e-05
TraesCS5A02G261600	1.74339e-05	2.28491e-05	1.58625e-05	1.55934e-05	4.28215e-05	1.79429e-05	6.74035e-05	7.44051e-05		TraesCS5B02G491600	6.56432e-06	7.92579e-06	0	1.7211e-06	8.80117e-07		TraesCS7D02G526300	4.17255e-05	1.36953e-05	1.02823e-05
TraesCS1A02G242300	1.7147e-05	1.50128e-05	9.73448e-06	7.05502e-06	4.73394e-06	4.93963e-06	5.61058e-06	0		TraesCS3B02G547800	6.54304e-06	9.71463e-06	1.47548e-06	1.61979e-06	1.94538e-06		TraesCS2D02G481300	4.12972e-05	7.11352e-05	3.09794e-06
TraesCS2A02G465600	1.6537e-05	7.18333e-06	3.05834e-05	4.8997e-05	7.40584e-05	5.60847e-05	6.02127e-05	6.99243e-05		TraesCS1B02G017600	6.53592e-06	6.36496e-06	2.33233e-06	8.35817e-06	1.67209e-06		TraesCS1D02G341500	4.12935e-05	6.05525e-05	1.25073e-05
TraesCS4A02G349900	1.60171e-05	8.51933e-06	1.9437e-05	1.16099e-06	2.8323e-06	4.16387e-06	2.66025e-06	3.29751e-06		TraesCS5B02G292400	5.83495e-06	4.17147e-06	1.00405e-05	7.57284e-06	9.68129e-06		TraesCS7D02G086700	3.89438e-05	9.24436e-05	5.27298e-06
TraesCS7A02G551900	1.55313e-05	1.87897e-05	2.40225e-06	6.31889e-06	1.18799e-05	1.42048e-05	6.36206e-06	6.68439e-06		TraesCS2B02G046000	5.82867e-06	5.93984e-06	1.50807e-05	1.11178e-05	7.33893e-07		TraesCS3D02G474000	3.8121e-05	6.65576e-05	5.93157e-06
TraesCS3A02G117100	1.53082e-05	2.21598e-05	5.01449e-06	3.51171e-06	6.71768e-06	1.51502e-05	1.13038e-05	4.60751e-06		TraesCS2B02G206900	5.82867e-06	5.39985e-07	5.80028e-07	9.52957e-07	7.33893e-07		TraesCS1D02G026000	3.67053e-05	6.96354e-05	6.25367e-06
TraesCS4A02G175700	1.52891e-05	3.04262e-05	6.07407e-06	3.48296e-06	2.8323e-06	0	5.32049e-06	4.94627e-06		TraesCS3B02G464500	5.81603e-06	4.00014e-06	4.91827e-07	2.69965e-06	2.91807e-06		TraesCS6D02G081600	3.58601e-05	9.84625e-06	9.5157e-06
TraesCS6A02G399900	1.51388e-05	1.74519e-05	6.47404e-06	1.47805e-05	1.23197e-05	4.27193e-05	3.6264e-05	4.19457e-05		TraesCS7B02G339900	5.66534e-06	1.46636e-06	1.97346e-06	7.41612e-06	7.93572e-06		TraesCS3D02G082100	3.46555e-05	4.27871e-05	9.43658e-06
TraesCS5A02G533700	1.50565e-05	5.19298e-06	3.96562e-06	6.82211e-06	7.13692e-06	1.19619e-05	9.3616e-06	0		TraesCS1B02G368000	5.60222e-06	2.00999e-06	8.39638e-06	2.4378e-06	2.50814e-06		TraesCS5D02G398100	3.3963e-05	9.46316e-06	7.65539e-06
TraesCS2A02G090300	1.50336e-05	1.94976e-05	4.36906e-06	1.15811e-05	1.25523e-05	1.52958e-05	7.66344e-06	9.59746e-06		TraesCS5B02G229100	5.59183e-06	2.33602e-05	3.14603e-05	1.65226e-05	1.18816e-05		TraesCS6D02G005300	3.38678e-05	7.877e-05	1.24436e-05
TraesCS2A02G384100	1.50336e-05	1.43667e-05	4.36906e-06	1.60354e-05	7.53136e-06	8.49768e-06	5.47389e-06	6.85533e-06		TraesCS2B02G558100	5.45263e-06	5.39985e-06	1.50807e-05	1.3659e-05	1.06415e-05		TraesCS2D02G465300	3.3554e-05	4.47888e-05	1.68979e-06
TraesCS7A02G499600	1.47139e-05	2.21055e-05	1.80168e-05	1.35405e-05	1.97998e-05	6.31324e-06	1.59051e-05	2.00532e-05		TraesCS7B02G364400	5.44744e-06	3.51926e-06	1.43076e-05	7.73856e-06	1.03509e-05		TraesCS7D02G520800	3.33804e-05	6.84767e-05	3.42744e-06
[truncated: 713 more rows]

## Sheet: Table S9
Table S9 The occurrence rate of SNP on 2Kb promotor regions of NLR genes for 9 groups in different subgenomes (occurrence rate = number of SNP on each NLR gene/number of SNP on the chromosome in which gene located).
[truncated: 787 more rows]

[truncated: 9 more sheets: Table S10, Table S11, Table S12, Table S13, Table S14, Table S15, Table S16, Table S17, Table S18]
